# Supplementary material for: Connectivity mapping of glomerular proteins identifies dimethylaminoparthenolide as a new inhibitor of diabetic kidney disease
Source: Sci Rep. 2020 Sep 10;10:14898. doi: 10.1038/s41598-020-71950-7 (PMC7484761; doi:10.1038/s41598-020-71950-7)
Supplement: Supplementary file 2 — Supplementary Table S1. [file 41598_2020_71950_MOESM2_ESM.xlsx]

## Sheet: Table S1
Table S1 : NanoLC-MS/MS quantification of the glomerular proteins from WT, DKD and ramipril-treated DKD mice. Filter 1 indicates whether a given protein is represented in at least 50% of the mice of a given group (0=no, 1=yes). n/a means that no gene name was retreived in data bases. DKD-GP: DKD-sensitive glomerular protein. RS-GP: ramipril sensitive GP. RI-GP: ramipril insensitive GP.
	Peptide counts										Intensity																																Relative abundance		DKD vs WT (Set#1)			DKD+R vs DKD (Set#2)
Protein IDs	(all)	(razor+unique)	(unique)	Protein names	Gene names	Fasta headers	Sequence coverage [%]	Unique + razor sequence coverage [%]	Unique sequence coverage [%]	Mol. weight [kDa]	DKD_9	DKD_10	DKD_11	DKD_12	DKD_13	DKD_14	DKD_15	DKD_16	DKD+R_17R	DKD+R_18R	DKD+R_19R	DKD+R_20R	DKD+R_21R	DKD+R_22R	DKD+R_23R	DKD+R_24R	WT_9	WT_10	WT_11	WT_12	WT_13	WT_14	WT_15	_16	WT+R_17R	WT+R_18R	WT+R_19R	WT+R_20R	WT+R_21R	WT+R_22R	WT+R_23R	WT+R_24R	Mean	Rank	ratio	p value	status	ratio	p value
Q91ZU6;Q66JZ4	5;1	4;1	4;1	Dystonin	Dst	>sp|Q91ZU6|DYST_MOUSE Dystonin OS=Mus musculus GN=Dst PE=1 SV=1	0.7	0.5	0.5	833.63	4.81767e+07	6.8066e+07	5.79999e+07	4.74081e+07	6.57628e+07	5.80971e+07	5.18923e+07	6.07693e+07	4.74658e+07	4.07517e+07	5.5116e+07	5.79024e+07	3.86268e+07	5.78412e+07	4.47836e+07	229827	1.72781e+07	2.05353e+07	2.19471e+07	2.27854e+07	1.2756e+07	1.84568e+07	2.31177e+07	2.06288e+07	17285000	1.47797e+07	1.37781e+07	2.40448e+07	2.1088e+07	2.35021e+07	1.88292e+07	2.40741e+07	3.4868e+07	1166	2.90893	1.69832e-08	DKD-GP	0.74801	0.25658
Q80X90	85	78	75	Filamin-B	Flnb	>sp|Q80X90|FLNB_MOUSE Filamin-B OS=Mus musculus GN=Flnb PE=1 SV=3	42.9	41.7	39.9	277.82	1.0979e+09	6.50036e+08	1.14525e+09	8.38913e+08	7.49969e+08	8.82842e+08	8.5257e+08	9.63938e+08	5.10601e+08	2.79986e+08	1.79229e+08	2.81232e+08	3.97601e+08	4.40262e+08	7.06171e+08	7.02848e+08	3.23848e+08	1.72004e+08	3.01993e+08	1.60398e+08	2.30325e+08	1.61122e+08	1.81057e+08	2.11082e+08	415200000	5.95603e+08	2.80815e+08	3.23409e+08	2.80933e+08	4.79999e+08	3.03772e+08	1.88573e+08	4.77796e+08	246	4.12291	3.07898e-08	DKD-GP	0.487081	0.00169268
P11881	12	12	11	Inositol 1,4,5-trisphosphate receptor type 1	Itpr1	>sp|P11881|ITPR1_MOUSE Inositol 1,4,5-trisphosphate receptor type 1 OS=Mus musculus GN=Itpr1 PE=1 SV=2	5.1	5.1	4.9	313.16	2.8042e+07	2.11396e+07	2.57062e+07	1.84217e+07	1.68069e+07	1.70584e+07	2.10739e+07	2.78403e+07	9.146e+06	1.47972e+07	1.57066e+07	1.49161e+07	1.51058e+07	1.18683e+07	1.20951e+07	2.83898e+07	8.0785e+06	4.41855e+06	1.07014e+07	7.47615e+06	6.5294e+06	7.25751e+06	5.74155e+06	6.43567e+06	17173000	1.80773e+07	1.40395e+07	1.13174e+07	9.60648e+06	1.47055e+07	1.42391e+07	1.02395e+07	1.45047e+07	1572	3.10898	1.87062e-07	DKD-GP	0.692974	0.0133178
Q9EQ06;Q8VCR2	14;3	14;3	14;3	Estradiol 17-beta-dehydrogenase 11	Hsd17b11	>sp|Q9EQ06|DHB11_MOUSE Estradiol 17-beta-dehydrogenase 11 OS=Mus musculus GN=Hsd17b11 PE=2 SV=1	51.7	51.7	51.7	32.88	1.10633e+08	1.15611e+08	9.92267e+07	1.22283e+08	1.35571e+08	1.0536e+08	1.16278e+08	1.74193e+08	1.20792e+08	1.18458e+08	1.45174e+08	1.52414e+08	1.2943e+08	1.09346e+08	1.57083e+08	1.18859e+08	3.03024e+08	2.41118e+08	2.79687e+08	3.23036e+08	3.34667e+08	2.76282e+08	1.96362e+08	2.36498e+08	185920000	2.15905e+08	2.99214e+08	1.92657e+08	3.0722e+08	2.13471e+08	3.45611e+08	2.61209e+08	1.95081e+08	468	0.446965	3.04852e-07	DKD-GP	1.07394	0.337038
P13595	8	8	8	Neural cell adhesion molecule 1	Ncam1	>sp|P13595|NCAM1_MOUSE Neural cell adhesion molecule 1 OS=Mus musculus GN=Ncam1 PE=1 SV=3	8.4	8.4	8.4	119.43	8.96257e+06	1.08674e+07	6.29251e+06	7.15555e+06	5.76371e+06	1.1237e+07	9.92235e+06	7.6227e+06	1.23529e+07	9.81524e+06	8.85444e+06	8.07778e+06	9.22955e+06	6.15832e+06	8.29665e+06	6.53807e+06	1.77631e+07	2.58482e+07	2.16597e+07	1.81715e+07	2.56704e+07	3.05189e+07	2.37773e+07	2.25294e+07	14175000	1.52166e+07	1.67364e+07	9.55758e+06	8.63845e+06	8.08785e+06	1.15941e+07	6.27401e+06	1.29177e+07	1630	0.364764	4.68964e-07	DKD-GP	1.0221	0.820779
Q99PV0	13	13	13	Pre-mRNA-processing-splicing factor 8	Prpf8	>sp|Q99PV0|PRP8_MOUSE Pre-mRNA-processing-splicing factor 8 OS=Mus musculus GN=Prpf8 PE=1 SV=2	8	8	8	273.61	2.75026e+07	2.33737e+07	3.16818e+07	3.14258e+07	2.85309e+07	2.72143e+07	3.10897e+07	3.26133e+07	1.84482e+07	3.61965e+07	3.24856e+07	3.20516e+07	3.85467e+07	2.35976e+07	2.01693e+07	3.30033e+07	5.34475e+07	6.0847e+07	5.46131e+07	5.50024e+07	5.64464e+07	4.68107e+07	5.12139e+07	8.31834e+07	68779000	7.2366e+07	7.43652e+07	6.60507e+07	5.76232e+07	7.33275e+07	4.9295e+07	5.78894e+07	4.52872e+07	1048	0.505741	7.39259e-07	DKD-GP	1.00457	0.837076
P16330	3	3	3	2,3-cyclic-nucleotide 3-phosphodiesterase	Cnp	>sp|P16330|CN37_MOUSE 2,3-cyclic-nucleotide 3-phosphodiesterase OS=Mus musculus GN=Cnp PE=1 SV=3	8.3	8.3	8.3	47.123	6.73711e+06	9.40608e+06	6.6088e+06	6.38692e+06	8.4366e+06	1.18864e+07	8.24563e+06	6.86023e+06	1.21048e+07	1.28947e+07	9.4607e+06	9.72811e+06	1.20659e+07	8.49069e+06	8.9385e+06	1.06766e+07	2.90265e+06	3.84537e+06	3.24313e+06	3.11371e+06	3.1798e+06	3.88991e+06	4.5809e+06	3.37606e+06	7747700	1.08049e+07	4.93266e+06	9.5165e+06	6.77637e+06	7.37546e+06	8.26943e+06	8.20371e+06	7.52144e+06	1886	2.29521	1.01926e-06	DKD-GP	1.30653	0.0113198
P09470	6	6	6	Angiotensin-converting enzyme;Angiotensin-converting enzyme, soluble form	Ace	>sp|P09470|ACE_MOUSE Angiotensin-converting enzyme OS=Mus musculus GN=Ace PE=1 SV=3	6.2	6.2	6.2	150.92	6.82371e+06	3.97036e+06	5.52004e+06	8.42631e+06	6.02532e+06	6.1344e+06	9.19841e+06	7.84153e+06	9.49142e+06	7.32174e+06	1.04581e+07	9.793e+06	1.32344e+07	9.87085e+06	1.21976e+07	1.69491e+07	2.54969e+07	1.38296e+07	2.6512e+07	1.90356e+07	2.00149e+07	2.01578e+07	1.51701e+07	1.46008e+07	15029000	1.46151e+07	2.16704e+07	1.71831e+07	1.32018e+07	9.87137e+06	1.84992e+07	1.82463e+07	1.33247e+07	1615	0.34841	1.05404e-06	DKD-GP	1.65584	0.00166122
O54734	13	13	13	Dolichyl-diphosphooligosaccharide--protein glycosyltransferase 48 kDa subunit	Ddost	>sp|O54734|OST48_MOUSE Dolichyl-diphosphooligosaccharide--protein glycosyltransferase 48 kDa subunit OS=Mus musculus GN=Ddost PE=1 SV=2	50.3	50.3	50.3	49.027	2.17369e+08	2.35615e+08	2.3328e+08	2.35508e+08	2.414e+08	1.99971e+08	2.01302e+08	2.00224e+08	2.25827e+08	2.37124e+08	2.25709e+08	2.63978e+08	3.67508e+08	2.34609e+08	2.56032e+08	2.56762e+08	2.76682e+08	2.76176e+08	3.4676e+08	2.93662e+08	3.24798e+08	3.28513e+08	3.37225e+08	2.84852e+08	297650000	3.47602e+08	3.03711e+08	2.60873e+08	3.30501e+08	3.24148e+08	3.6911e+08	3.63472e+08	2.78061e+08	368	0.714826	2.68103e-06	DKD-GP	1.17164	0.0387454
Q91W43	20	20	20	Glycine dehydrogenase [decarboxylating], mitochondrial	Gldc	>sp|Q91W43|GCSP_MOUSE Glycine dehydrogenase [decarboxylating], mitochondrial OS=Mus musculus GN=Gldc PE=1 SV=1	27.1	27.1	27.1	113.27	3.94972e+08	2.91976e+08	2.7217e+08	2.51531e+08	2.37748e+08	2.17276e+08	2.91626e+08	3.28467e+08	2.57611e+08	2.19533e+08	1.92047e+08	2.60983e+08	2.42958e+08	3.58308e+08	2.97054e+08	3.7771e+08	1.45668e+08	1.8472e+08	1.38344e+08	1.56478e+08	1.18834e+08	1.26016e+08	1.50705e+08	1.57805e+08	149370000	1.29008e+08	1.37909e+08	1.63856e+08	1.68423e+08	1.6605e+08	1.48887e+08	1.4652e+08	2.15018e+08	441	1.93944	2.79561e-06	DKD-GP	0.965192	0.690298
P80317;Q61390	19;5	19;5	19;5	T-complex protein 1 subunit zeta	Cct6a	>sp|P80317|TCPZ_MOUSE T-complex protein 1 subunit zeta OS=Mus musculus GN=Cct6a PE=1 SV=3	49.2	49.2	49.2	58.004	2.47262e+08	2.66746e+08	2.40954e+08	2.50904e+08	2.7405e+08	2.60028e+08	2.3952e+08	2.7449e+08	2.51084e+08	2.5341e+08	2.53081e+08	2.43924e+08	2.58491e+08	2.9842e+08	2.51141e+08	2.7033e+08	3.2109e+08	3.37141e+08	3.46291e+08	3.76058e+08	3.08156e+08	3.95655e+08	3.30996e+08	3.27857e+08	311770000	3.50465e+08	2.88349e+08	2.71762e+08	3.11087e+08	3.46235e+08	3.99312e+08	3.18685e+08	2.96086e+08	349	0.748731	2.81013e-06	DKD-GP	1.01262	0.69185
P04938;P11588;P02762;B5X0G2	7;7;7;6	7;7;7;6	1;1;1;1	Major urinary proteins 11 and 8;Major urinary protein 1;Major urinary protein 6;Major urinary protein 17	Mup8;Mup1;Mup6;Mup17	>sp|P04938|MUP8_MOUSE Major urinary proteins 11 and 8 (Fragment) OS=Mus musculus GN=Mup8 PE=1 SV=1;>sp|P11588|MUP1_MOUSE Major urinary protein 1 OS=Mus musculus GN=Mup1 PE=1 SV=1;>sp|P02762|MUP6_MOUSE Major urinary protein 6 OS=Mus musculus GN=Mup6 PE=1 SV	64.9	64.9	10.6	17.559	963825	4.48724e+06	6.2661e+06	7.86372e+06	1.61421e+06	4.48257e+06	1.15534e+06	1.7379e+06	343485	345103	4.69255e+06	336241	407063	1.54252e+06	6.946e+06	1.5956e+06	6.97765e+07	7.04182e+07	9.21285e+07	8.07633e+07	3.9043e+07	6.34874e+07	3.70295e+07	4.67722e+07	50242000	1.40054e+08	6.53942e+07	1.71303e+08	1.28426e+08	1.19438e+08	5.39646e+07	1.01161e+08	4.29432e+07	1063	0.0572083	2.84261e-06	DKD-GP	0.567311	0.0886832
P26443	35	35	35	Glutamate dehydrogenase 1, mitochondrial	Glud1	>sp|P26443|DHE3_MOUSE Glutamate dehydrogenase 1, mitochondrial OS=Mus musculus GN=Glud1 PE=1 SV=1	62.9	62.9	62.9	61.336	6.3445e+09	5.63828e+09	5.34834e+09	4.65212e+09	4.7138e+09	4.91381e+09	4.58742e+09	4.9213e+09	5.30732e+09	4.87749e+09	4.55261e+09	5.19818e+09	4.97954e+09	5.7127e+09	5.45695e+09	4.95798e+09	3.63066e+09	3.64888e+09	3.36703e+09	4.11498e+09	3.43274e+09	3.18852e+09	3.28876e+09	3.43495e+09	3241500000	2.96254e+09	3.49091e+09	3.5439e+09	3.92917e+09	3.33422e+09	3.82478e+09	3.02749e+09	4.30073e+09	15	1.46299	3.81037e-06	DKD-GP	0.998132	0.973171
Q9QZA0	3	3	3	Carbonic anhydrase 5B, mitochondrial	Ca5b	>sp|Q9QZA0|CAH5B_MOUSE Carbonic anhydrase 5B, mitochondrial OS=Mus musculus GN=Ca5b PE=2 SV=2	12.9	12.9	12.9	36.622	2.64679e+07	1.81398e+07	1.88879e+07	2.85609e+07	1.51041e+07	1.80315e+07	1.83329e+07	2.9733e+07	1.76237e+07	1.71526e+07	1.99418e+07	1.83354e+07	1.61929e+07	2.25119e+07	1.37455e+07	1.99566e+07	5.86203e+06	2.17001e+06	5.2263e+06	8.31132e+06	7.30126e+06	4.64562e+06	5.46427e+06	3.33235e+06	5787300	9.12697e+06	3.57906e+06	9.62459e+06	6.09294e+06	5.18437e+06	769363	2.36965e+06	1.26114e+07	1641	4.09466	4.14761e-06	DKD-GP	0.83956	0.162679
P11276	26	26	26	Fibronectin;Anastellin	Fn1	>sp|P11276|FINC_MOUSE Fibronectin OS=Mus musculus GN=Fn1 PE=1 SV=4	15.7	15.7	15.7	272.53	1.44924e+08	1.77791e+08	2.00399e+08	1.66179e+08	1.83531e+08	1.31517e+08	1.8733e+08	6.84494e+07	1.44871e+08	8.68816e+07	1.09741e+08	1.19041e+08	1.18203e+08	9.71598e+07	1.17216e+08	1.51077e+08	2.66603e+07	6.74709e+07	4.37206e+07	3.05644e+07	1.9924e+07	2.22909e+07	3.95332e+07	5.47547e+07	41248000	9.3319e+07	4.11255e+07	5.4816e+07	5.45105e+07	5.59194e+07	4.78282e+07	4.68115e+07	9.20253e+07	722	4.13264	4.22548e-06	DKD-GP	0.749286	0.0906459
P11930	18	18	18	Nucleoside diphosphate-linked moiety X motif 19, mitochondrial	Nudt19	>sp|P11930|NUD19_MOUSE Nucleoside diphosphate-linked moiety X motif 19, mitochondrial OS=Mus musculus GN=Nudt19 PE=1 SV=2	65.5	65.5	65.5	40.32	5.07166e+08	1.96382e+08	2.42039e+08	3.3101e+08	3.4281e+08	2.87388e+08	3.16951e+08	6.17064e+08	3.19202e+08	3.93009e+08	3.58323e+08	5.6724e+08	4.00125e+08	4.29081e+08	5.99486e+08	4.74429e+08	1.41943e+09	1.01916e+09	1.12339e+09	1.4902e+09	1.1716e+09	1.31121e+09	7.45675e+08	1.07646e+09	922080000	1.17857e+09	1.21265e+09	1.22731e+09	1.43357e+09	1.05972e+09	1.80281e+09	1.37891e+09	8.11076e+08	154	0.303599	4.71517e-06	DKD-GP	1.24644	0.112745
Q64462;Q6A152	32;1	32;1	32;1	Cytochrome P450 4B1	Cyp4b1	>sp|Q64462|CP4B1_MOUSE Cytochrome P450 4B1 OS=Mus musculus GN=Cyp4b1 PE=1 SV=1	61.4	61.4	61.4	58.9	1.31692e+09	9.64871e+08	1.01483e+09	1.44791e+09	1.01794e+09	1.04134e+09	7.88189e+08	1.70985e+09	1.46936e+09	1.43675e+09	1.29443e+09	1.63876e+09	1.51689e+09	1.15928e+09	1.53564e+09	1.1351e+09	3.07848e+09	2.2331e+09	4.09879e+09	2.84469e+09	3.29828e+09	2.94691e+09	1.80205e+09	2.45828e+09	1714900000	1.82291e+09	3.24646e+09	2.4077e+09	3.01371e+09	1.90203e+09	4.25673e+09	2.40213e+09	2.00048e+09	60	0.408682	5.15031e-06	DKD-GP	1.20258	0.0674871
Q8K411	16	16	16	Presequence protease, mitochondrial	Pitrm1	>sp|Q8K411|PREP_MOUSE Presequence protease, mitochondrial OS=Mus musculus GN=Pitrm1 PE=2 SV=1	18.8	18.8	18.8	117.37	1.26774e+08	1.18177e+08	1.14645e+08	1.05374e+08	9.30599e+07	1.06955e+08	1.19608e+08	1.21942e+08	1.2221e+08	1.28681e+08	1.15456e+08	1.25339e+08	1.21729e+08	1.34892e+08	1.33056e+08	1.34304e+08	8.58245e+07	9.16254e+07	8.33201e+07	7.0592e+07	8.53485e+07	7.29053e+07	7.13534e+07	6.94728e+07	80406000	6.63421e+07	1.00668e+08	9.78764e+07	9.36312e+07	7.07162e+07	1.01618e+08	6.65806e+07	1.00953e+08	685	1.43793	6.90626e-06	DKD-GP	1.12039	0.0149908
P02469	23	23	23	Laminin subunit beta-1	Lamb1	>sp|P02469|LAMB1_MOUSE Laminin subunit beta-1 OS=Mus musculus GN=Lamb1 PE=1 SV=3	14.8	14.8	14.8	197.09	1.09434e+08	1.17979e+08	8.59723e+07	8.59383e+07	1.52543e+08	1.20284e+08	1.2098e+08	7.08796e+07	1.47918e+08	1.07825e+08	7.63511e+07	1.10125e+08	1.35592e+08	1.04063e+08	1.02889e+08	1.65054e+08	3.97356e+07	3.82713e+07	3.6238e+07	2.91464e+07	2.97423e+07	1.88965e+07	1.09246e+07	1.99502e+07	66865000	8.03394e+07	3.81429e+07	4.2855e+07	3.25947e+07	3.89408e+07	3.64308e+07	5.48928e+07	7.58686e+07	804	3.87614	8.74178e-06	DKD-GP	1.09931	0.451342
Q61171	6	6	6	Peroxiredoxin-2	Prdx2	>sp|Q61171|PRDX2_MOUSE Peroxiredoxin-2 OS=Mus musculus GN=Prdx2 PE=1 SV=3	27.8	27.8	27.8	21.778	1.1296e+08	1.12258e+08	1.00616e+08	1.06973e+08	1.21739e+08	1.31242e+08	1.29307e+08	1.2899e+08	1.14082e+08	9.324e+07	9.90431e+07	9.50782e+07	8.26388e+07	1.10713e+08	1.17524e+08	1.08626e+08	1.80768e+08	1.93344e+08	1.42033e+08	1.94783e+08	1.52333e+08	1.61777e+08	1.82662e+08	1.58578e+08	172290000	1.24684e+08	1.51823e+08	1.3735e+08	2.17863e+08	1.67785e+08	1.5167e+08	1.46852e+08	1.37551e+08	575	0.690989	9.83324e-06	DKD-GP	0.869568	0.0224132
Q64523;Q6GSS7;Q64522	6;6;2	6;6;2	2;2;1	Histone H2A type 2-C;Histone H2A type 2-A	Hist2h2ac;Hist2h2aa1	>sp|Q64523|H2A2C_MOUSE Histone H2A type 2-C OS=Mus musculus GN=Hist2h2ac PE=1 SV=3;>sp|Q6GSS7|H2A2A_MOUSE Histone H2A type 2-A OS=Mus musculus GN=Hist2h2aa1 PE=1 SV=3	58.1	58.1	31	13.988	4.22213e+08	5.64968e+08	4.77856e+08	4.2334e+08	4.74177e+08	4.47478e+08	5.26255e+08	9.05846e+08	5.50213e+08	3.7836e+08	3.41887e+08	3.93764e+08	5.48895e+08	5.76727e+08	5.1471e+08	5.46002e+08	1.54728e+09	1.16414e+09	9.45696e+08	1.30157e+09	1.71454e+09	1.8539e+09	7.93007e+08	1.35504e+09	853630000	8.12957e+08	7.29418e+08	5.55297e+08	8.21915e+08	7.69785e+08	5.46011e+08	7.36442e+08	7.68541e+08	163	0.397383	1.00665e-05	DKD-GP	0.907694	0.477233
Q64669	6	6	6	NAD(P)H dehydrogenase [quinone] 1	Nqo1	>sp|Q64669|NQO1_MOUSE NAD(P)H dehydrogenase [quinone] 1 OS=Mus musculus GN=Nqo1 PE=1 SV=3	22.6	22.6	22.6	30.959	4.26187e+07	2.94288e+07	2.55156e+07	2.78307e+07	1.58272e+07	2.63304e+07	2.6805e+07	3.80883e+07	2.91388e+07	3.44578e+07	3.14727e+07	2.91042e+07	2.64412e+07	4.2638e+07	2.85091e+07	4.67098e+07	1.2962e+07	7.88081e+06	1.25948e+07	1.25546e+07	1.13076e+07	1.17257e+07	1.3112e+07	1.04674e+07	10435000	9.31231e+06	1.23396e+07	1.34378e+07	1.67544e+07	1.15473e+07	1.7279e+07	1.27091e+07	2.17917e+07	1386	2.51007	1.23201e-05	DKD-GP	1.15499	0.227008
Q9DBT9	36	36	36	Dimethylglycine dehydrogenase, mitochondrial	Dmgdh	>sp|Q9DBT9|M2GD_MOUSE Dimethylglycine dehydrogenase, mitochondrial OS=Mus musculus GN=Dmgdh PE=1 SV=1	55.9	55.9	55.9	97.254	7.13974e+08	3.34679e+08	3.83979e+08	4.06785e+08	2.57197e+08	2.73781e+08	3.87574e+08	3.99021e+08	3.26812e+08	4.80165e+08	3.47641e+08	5.33057e+08	4.01072e+08	6.42686e+08	4.84985e+08	4.42979e+08	2.26431e+08	8.72078e+07	1.25856e+08	1.12393e+08	1.6031e+08	1.2921e+08	6.14614e+07	1.00299e+08	97206000	1.12018e+08	1.334e+08	1.38245e+08	1.15425e+08	8.23159e+07	1.79731e+08	1.26033e+08	2.75123e+08	369	3.14702	1.53927e-05	DKD-GP	1.15914	0.226929
Q8K183	8	8	8	Pyridoxal kinase	Pdxk	>sp|Q8K183|PDXK_MOUSE Pyridoxal kinase OS=Mus musculus GN=Pdxk PE=1 SV=1	33.3	33.3	33.3	35.015	7.3947e+07	5.84819e+07	4.9646e+07	5.10542e+07	4.98477e+07	6.62419e+07	6.53132e+07	8.17524e+07	5.15107e+07	4.64304e+07	5.70611e+07	5.54586e+07	4.50411e+07	7.35446e+07	6.41454e+07	7.88592e+07	4.38875e+07	3.91749e+07	3.13117e+07	3.09934e+07	2.68845e+07	2.78701e+07	2.10241e+07	2.43905e+07	33397000	2.75193e+07	2.64032e+07	3.22698e+07	4.37723e+07	2.88761e+07	3.13017e+07	3.45308e+07	4.59982e+07	1042	2.02122	1.57471e-05	DKD-GP	0.951171	0.600782
Q3THW5;P0C0S6	6;6	4;4	4;4	Histone H2A.V;Histone H2A.Z	H2afv;H2afz	>sp|Q3THW5|H2AV_MOUSE Histone H2A.V OS=Mus musculus GN=H2afv PE=1 SV=3;>sp|P0C0S6|H2AZ_MOUSE Histone H2A.Z OS=Mus musculus GN=H2afz PE=1 SV=2	53.9	46.9	46.9	13.509	2.62505e+07	2.5143e+07	5.28951e+07	6.23194e+07	3.57105e+07	2.24364e+07	4.04741e+07	5.16431e+07	4.62354e+07	2.52072e+07	2.96486e+07	2.38715e+07	3.67726e+07	3.38622e+07	2.70486e+07	3.10162e+07	1.55394e+08	1.62665e+08	1.47732e+08	1.49992e+08	2.00823e+08	2.91877e+08	7.08223e+07	8.43888e+07	88600000	8.01644e+07	8.30147e+07	4.39015e+07	5.77463e+07	7.34203e+07	4.5868e+07	1.62994e+08	7.71856e+07	790	0.250751	1.57789e-05	DKD-GP	0.80052	0.272839
D3Z7P3	15	15	15	Glutaminase kidney isoform, mitochondrial	Gls	>sp|D3Z7P3|GLSK_MOUSE Glutaminase kidney isoform, mitochondrial OS=Mus musculus GN=Gls PE=1 SV=1	32.5	32.5	32.5	73.963	2.279e+08	2.16484e+08	2.26409e+08	1.76042e+08	1.74781e+08	1.9822e+08	1.76312e+08	1.26627e+08	2.02028e+08	1.86348e+08	1.47842e+08	1.92841e+08	1.67408e+08	1.32656e+08	2.10324e+08	2.14847e+08	1.20326e+08	9.72899e+07	1.00042e+08	1.21723e+08	1.12582e+08	1.02402e+08	8.91108e+07	1.06128e+08	97925000	1.15522e+08	1.08945e+08	9.79957e+07	1.27909e+08	9.50895e+07	1.26173e+08	1.02875e+08	1.46847e+08	554	1.79234	1.61019e-05	DKD-GP	0.955029	0.647172
Q8CGP2;Q8CGP1;Q6ZWY9;Q64525;Q64478;Q64475;P10854;P10853;P70696	7;7;7;7;7;7;7;7;4	7;7;7;7;7;7;7;7;4	3;3;3;3;3;3;3;3;1	Histone H2B type 1-P;Histone H2B type 1-K;Histone H2B type 1-C/E/G;Histone H2B type 2-B;Histone H2B type 1-H;Histone H2B type 1-B;Histone H2B type 1-M;Histone H2B type 1-F/J/L;Histone H2B type 1-A	Hist1h2bp;Hist1h2bk;Hist1h2bc;Hist2h2bb;Hist1h2bh;Hist1h2bb;Hist1h2bm;Hist1h2bf;Hist1h2ba	>sp|Q8CGP2|H2B1P_MOUSE Histone H2B type 1-P OS=Mus musculus GN=Hist1h2bp PE=1 SV=3;>sp|Q8CGP1|H2B1K_MOUSE Histone H2B type 1-K OS=Mus musculus GN=Hist1h2bk PE=1 SV=3;>sp|Q6ZWY9|H2B1C_MOUSE Histone H2B type 1-C/E/G OS=Mus musculus GN=Hist1h2bc PE=1 SV=3;>sp	43.7	43.7	13.5	13.992	4.1407e+08	5.35006e+08	3.56977e+08	5.94437e+08	2.67657e+08	4.19956e+08	3.03461e+08	6.04284e+08	3.65716e+08	2.75203e+08	2.7077e+08	2.96056e+08	3.21469e+08	3.75025e+08	3.15012e+08	3.72815e+08	1.59355e+09	1.10112e+09	1.08429e+09	1.12122e+09	9.12195e+08	9.46149e+08	6.55619e+08	9.76484e+08	741810000	7.05195e+08	7.82281e+08	3.24293e+08	7.28787e+08	4.32458e+08	6.35167e+08	7.3057e+08	6.11222e+08	199	0.416637	2.00007e-05	DKD-GP	0.74147	0.0469663
Q8BTM8	106	106	98	Filamin-A	Flna	>sp|Q8BTM8|FLNA_MOUSE Filamin-A OS=Mus musculus GN=Flna PE=1 SV=5	54.1	54.1	52.3	281.22	1.86806e+09	2.4071e+09	2.47361e+09	2.6164e+09	2.86419e+09	2.51237e+09	2.73873e+09	1.81347e+09	2.52355e+09	2.29021e+09	1.67911e+09	1.57614e+09	1.87785e+09	1.6157e+09	1.93106e+09	2.38768e+09	7.71795e+08	1.35095e+09	1.45996e+09	6.9136e+08	5.87412e+08	6.10835e+08	9.72845e+08	1.01518e+09	2221300000	2.08858e+09	1.28826e+09	1.97006e+09	2.09745e+09	2.12746e+09	1.53558e+09	1.31371e+09	1.78994e+09	70	2.5862	2.4952e-05	DKD-GP	0.823123	0.0423509
Q8BHN3	37	37	37	Neutral alpha-glucosidase AB	Ganab	>sp|Q8BHN3|GANAB_MOUSE Neutral alpha-glucosidase AB OS=Mus musculus GN=Ganab PE=1 SV=1	53.1	53.1	53.1	106.91	4.49001e+08	4.20233e+08	4.14897e+08	4.2678e+08	4.69079e+08	4.05279e+08	4.30265e+08	3.99306e+08	4.99727e+08	4.39113e+08	4.07652e+08	4.52407e+08	4.68661e+08	3.85777e+08	4.48396e+08	4.54044e+08	4.60065e+08	4.78621e+08	5.20226e+08	4.9081e+08	5.12323e+08	5.16581e+08	5.29127e+08	5.54034e+08	443220000	5.33232e+08	5.02144e+08	4.99313e+08	5.10078e+08	4.93373e+08	6.0005e+08	5.93093e+08	4.75216e+08	248	0.840724	2.6304e-05	DKD-GP	1.04127	0.274491
P19324	13	13	13	Serpin H1	Serpinh1	>sp|P19324|SERPH_MOUSE Serpin H1 OS=Mus musculus GN=Serpinh1 PE=1 SV=3	44.4	44.4	44.4	46.533	4.75886e+07	8.23519e+07	1.06373e+08	1.04912e+08	1.14851e+08	7.82678e+07	8.30062e+07	5.99212e+07	1.17168e+08	8.89885e+07	9.43267e+07	8.58065e+07	1.12376e+08	9.37228e+07	8.7309e+07	9.23176e+07	1.71984e+08	1.57858e+08	1.76339e+08	1.48978e+08	2.16953e+08	2.56031e+08	2.37461e+08	1.60349e+08	236050000	3.06697e+08	2.26492e+08	1.63145e+08	1.1206e+08	2.25174e+08	1.45074e+08	2.64608e+08	1.45454e+08	558	0.443836	2.83323e-05	DKD-GP	1.13989	0.189542
Q91YN5	2	1	1	UDP-N-acetylhexosamine pyrophosphorylase;UDP-N-acetylgalactosamine pyrophosphorylase;UDP-N-acetylglucosamine pyrophosphorylase	Uap1	>sp|Q91YN5|UAP1_MOUSE UDP-N-acetylhexosamine pyrophosphorylase OS=Mus musculus GN=Uap1 PE=1 SV=1	4.4	1.9	1.9	58.608	339821	248379	282883	289482	398369	221574	347673	660008	367636	530737	266650	336241	339428	511891	351461	351572	1.14161e+06	1.28126e+06	1.4712e+06	727117	978296	1.2542e+06	571421	608416	519090	429344	1.11592e+06	580346	1.8298e+06	669944	1.2838e+06	1.15273e+06	670571	2406	0.34707	3.10631e-05	DKD-GP	1.09591	0.408581
O88587	9	9	9	Catechol O-methyltransferase	Comt	>sp|O88587|COMT_MOUSE Catechol O-methyltransferase OS=Mus musculus GN=Comt PE=1 SV=2	41.9	41.9	41.9	29.486	4.05927e+07	2.92226e+07	3.43889e+07	4.34964e+07	3.11199e+07	2.43534e+07	4.45567e+07	2.95785e+07	4.7899e+07	3.36081e+07	2.79986e+07	5.16888e+07	2.47618e+07	3.78342e+07	4.98012e+07	5.76222e+07	8.39224e+07	6.78783e+07	7.41034e+07	9.28491e+07	5.90887e+07	5.92547e+07	6.84909e+07	4.30897e+07	75072000	5.61004e+07	7.36606e+07	6.4403e+07	7.76262e+07	5.94801e+07	8.4195e+07	8.90555e+07	5.42748e+07	954	0.505414	3.45885e-05	DKD-GP	1.19439	0.258847
Q3UV17	4	1	1	Keratin, type II cytoskeletal 2 oral	Krt76	>sp|Q3UV17|K22O_MOUSE Keratin, type II cytoskeletal 2 oral OS=Mus musculus GN=Krt76 PE=2 SV=1	4.7	1.5	1.5	62.844	1.38433e+08	1.58653e+08	1.46831e+08	1.35384e+08	6.06783e+07	9.15668e+07	1.02669e+08	1.27054e+08	8.60923e+07	2.95579e+07	5.46424e+07	6.35866e+07	6.01486e+07	8.69798e+07	8.97436e+07	6.2419e+07	6.62966e+07	3.62786e+07	5.04237e+07	1.70242e+07	2.31396e+07	3.79528e+07	3.68444e+07	4.34633e+07	76331000	6.46244e+07	4.11255e+07	2.87517e+07	3.75467e+07	7.47601e+07	4.33675e+07	3.37132e+07	6.89401e+07	843	3.0867	3.48736e-05	DKD-GP	0.554653	0.00347112
P22315	13	13	13	Ferrochelatase, mitochondrial	Fech	>sp|P22315|HEMH_MOUSE Ferrochelatase, mitochondrial OS=Mus musculus GN=Fech PE=1 SV=2	39	39	39	47.13	2.13488e+08	1.5166e+08	1.91048e+08	1.63451e+08	1.72072e+08	1.65459e+08	1.3359e+08	1.91256e+08	2.16859e+08	1.90187e+08	1.69784e+08	2.08871e+08	1.93915e+08	2.14915e+08	1.91573e+08	2.2681e+08	1.10213e+08	9.67067e+07	1.18687e+08	1.16871e+08	1.15246e+08	9.53209e+07	1.30327e+08	1.32974e+08	114370000	1.02982e+08	1.31465e+08	1.16283e+08	1.28367e+08	1.00507e+08	1.58783e+08	8.71069e+07	1.51598e+08	544	1.50819	3.62371e-05	DKD-GP	1.16707	0.0238358
Q8JZV7	4	4	4	Putative N-acetylglucosamine-6-phosphate deacetylase	Amdhd2	>sp|Q8JZV7|NAGA_MOUSE Putative N-acetylglucosamine-6-phosphate deacetylase OS=Mus musculus GN=Amdhd2 PE=2 SV=1	16.6	16.6	16.6	43.5	1.22292e+07	1.1221e+07	1.51945e+07	1.39581e+07	1.20716e+07	1.13804e+07	1.00422e+07	1.56993e+07	1.51471e+07	8.86848e+06	9.0961e+06	1.21467e+07	1.18494e+07	1.64269e+07	1.48109e+07	9.41884e+06	2.21424e+07	2.16541e+07	2.08034e+07	2.1528e+07	1.49386e+07	1.93469e+07	1.80713e+07	2.64139e+07	22115000	1.19515e+07	2.68811e+07	2.15032e+07	3.59041e+07	2.47443e+07	3.60015e+07	2.79071e+07	1.78583e+07	1478	0.617327	3.62671e-05	DKD-GP	0.960392	0.597782
Q64378	3	3	3	Peptidyl-prolyl cis-trans isomerase FKBP5	Fkbp5	>sp|Q64378|FKBP5_MOUSE Peptidyl-prolyl cis-trans isomerase FKBP5 OS=Mus musculus GN=Fkbp5 PE=1 SV=1	5.5	5.5	5.5	50.966	1.02173e+07	5.25815e+06	1.11878e+07	9.60658e+06	1.04423e+07	6.82108e+06	7.26604e+06	7.78275e+06	1.94172e+06	9.67347e+06	2.20655e+06	7.92065e+06	6.33788e+06	7.5128e+06	6.99419e+06	1.49756e+06	2.07868e+06	4.33904e+06	4.49483e+06	4.65175e+06	3.55693e+06	4.86182e+06	3.91973e+06	3.01641e+06	2197500	1.20674e+06	6.61437e+06	8.89068e+06	9.30559e+06	1.01154e+07	1.00061e+07	1.01204e+07	6.31384e+06	1954	2.21811	4.25718e-05	DKD-GP	0.642805	0.0550467
Q8BH86	22	22	22	UPF0317 protein C14orf159 homolog, mitochondrial	n/a	>sp|Q8BH86|CN159_MOUSE UPF0317 protein C14orf159 homolog, mitochondrial OS=Mus musculus PE=2 SV=1	48.1	48.1	48.1	66.365	4.77793e+08	3.14603e+08	2.91337e+08	3.26065e+08	2.60697e+08	2.538e+08	2.39583e+08	1.9663e+08	3.03981e+08	3.46639e+08	2.93088e+08	3.61991e+08	3.26323e+08	3.79626e+08	3.85304e+08	4.32876e+08	1.81095e+08	1.2058e+08	1.61786e+08	1.98503e+08	1.19506e+08	1.1213e+08	1.03006e+08	1.25847e+08	122790000	1.35023e+08	1.30491e+08	1.59278e+08	1.91577e+08	1.22946e+08	1.8727e+08	1.42062e+08	2.34507e+08	418	2.10299	4.37237e-05	DKD-GP	1.19882	0.0747715
Q61738	7	7	7	Integrin alpha-7;Integrin alpha-7 heavy chain;Integrin alpha-7 light chain	Itga7	>sp|Q61738|ITA7_MOUSE Integrin alpha-7 OS=Mus musculus GN=Itga7 PE=1 SV=3	6.4	6.4	6.4	129.33	4.33006e+06	7.3562e+06	4.33122e+06	4.16724e+06	3.14043e+06	6.44239e+06	6.36186e+06	7.84825e+06	6.27269e+06	9.73279e+06	5.94097e+06	5.10854e+06	5.52681e+06	6.22572e+06	5.25692e+06	5.87152e+06	1.01353e+07	1.33322e+07	1.43137e+07	1.45398e+07	1.09324e+07	1.54595e+07	1.26867e+07	9.45429e+06	7634300	6.93013e+06	6.61591e+06	6.54254e+06	7.29011e+06	5.42086e+06	5.11722e+06	6.32952e+06	7.70775e+06	1876	0.436053	4.38962e-05	DKD-GP	1.13549	0.283426
Q9DC50	16	16	16	Peroxisomal carnitine O-octanoyltransferase	Crot	>sp|Q9DC50|OCTC_MOUSE Peroxisomal carnitine O-octanoyltransferase OS=Mus musculus GN=Crot PE=1 SV=1	35.1	35.1	35.1	70.264	1.16792e+08	5.60483e+07	7.41358e+07	9.05698e+07	7.1604e+07	5.85966e+07	4.62314e+07	8.74877e+07	6.42302e+07	7.67216e+07	6.10448e+07	1.02709e+08	8.53788e+07	7.72571e+07	1.17065e+08	1.33278e+08	2.2664e+08	1.29371e+08	1.40684e+08	3.15111e+08	1.52612e+08	2.22057e+08	1.38802e+08	1.54694e+08	168060000	2.63834e+08	1.48057e+08	1.90477e+08	2.59825e+08	2.48932e+08	2.26252e+08	2.23484e+08	1.41501e+08	563	0.406403	4.55084e-05	DKD-GP	1.19323	0.230902
Q62417	16	16	16	Sorbin and SH3 domain-containing protein 1	Sorbs1	>sp|Q62417|SRBS1_MOUSE Sorbin and SH3 domain-containing protein 1 OS=Mus musculus GN=Sorbs1 PE=1 SV=2	15.4	15.4	15.4	143.07	4.72525e+07	5.83753e+07	5.63892e+07	3.77213e+07	3.57864e+07	2.89139e+07	4.88267e+07	6.07071e+07	5.39237e+07	4.57129e+07	5.32834e+07	4.47393e+07	6.30876e+07	6.36641e+07	4.65233e+07	6.06956e+07	9.21712e+07	1.04858e+08	1.05967e+08	6.82738e+07	9.79161e+07	1.02481e+08	6.40506e+07	1.0846e+08	58317000	8.41192e+07	6.01553e+07	5.67816e+07	5.77479e+07	6.9596e+07	5.61093e+07	8.87798e+07	6.50434e+07	875	0.502531	5.13771e-05	DKD-GP	1.15418	0.156022
P16546	145	145	144	Spectrin alpha chain, non-erythrocytic 1	Sptan1	>sp|P16546|SPTN1_MOUSE Spectrin alpha chain, non-erythrocytic 1 OS=Mus musculus GN=Sptan1 PE=1 SV=4	67.4	67.4	67.4	284.59	4.00433e+09	3.41208e+09	3.38201e+09	3.59964e+09	4.0095e+09	3.77886e+09	4.29804e+09	4.42015e+09	3.14277e+09	1.3002e+09	1.24653e+09	1.32193e+09	1.46447e+09	2.23445e+09	3.92728e+09	4.13094e+09	2.42772e+09	1.62852e+09	1.00009e+09	6.30561e+08	9.81786e+08	7.88846e+08	1.11406e+09	1.355e+09	3100300000	3.24037e+09	2.17934e+09	1.39025e+09	1.39132e+09	1.26919e+09	1.26209e+09	1.13318e+09	2.33018e+09	51	3.11332	5.62086e-05	DKD-GP	0.607307	0.0118989
P18760	9	9	8	Cofilin-1	Cfl1	>sp|P18760|COF1_MOUSE Cofilin-1 OS=Mus musculus GN=Cfl1 PE=1 SV=3	62.7	62.7	56	18.559	1.84667e+08	2.35163e+08	2.11025e+08	2.19043e+08	2.77917e+08	2.38506e+08	2.92076e+08	2.72273e+08	2.86738e+08	2.74243e+08	2.25348e+08	1.75656e+08	2.53976e+08	2.20652e+08	2.24265e+08	2.0188e+08	3.48464e+08	4.15931e+08	4.00305e+08	3.70014e+08	3.29755e+08	2.91055e+08	3.45989e+08	3.62322e+08	368250000	3.30007e+08	3.4617e+08	3.59209e+08	4.06164e+08	4.68065e+08	3.8342e+08	4.28199e+08	3.04586e+08	341	0.674156	5.83953e-05	DKD-GP	0.964825	0.651599
Q3UNX5	20	20	20	Acyl-coenzyme A synthetase ACSM3, mitochondrial	Acsm3	>sp|Q3UNX5|ACSM3_MOUSE Acyl-coenzyme A synthetase ACSM3, mitochondrial OS=Mus musculus GN=Acsm3 PE=1 SV=2	41.6	41.6	41.6	65.622	9.09279e+07	6.14046e+07	1.03612e+08	2.12396e+08	5.94949e+07	6.92018e+07	5.64609e+07	3.51325e+07	1.43008e+08	9.66781e+07	8.89394e+07	1.58348e+08	1.10767e+08	5.64878e+07	2.6154e+08	5.88605e+07	3.87499e+08	2.6737e+08	3.35579e+08	4.75446e+08	2.6839e+08	2.78031e+08	1.74012e+08	2.13318e+08	242110000	2.8843e+08	3.74767e+08	2.97316e+08	4.1663e+08	2.55155e+08	5.03569e+08	3.76803e+08	2.13053e+08	442	0.286972	6.35788e-05	DKD-GP	1.41531	0.183321
O88986	8	8	8	2-amino-3-ketobutyrate coenzyme A ligase, mitochondrial	Gcat	>sp|O88986|KBL_MOUSE 2-amino-3-ketobutyrate coenzyme A ligase, mitochondrial OS=Mus musculus GN=Gcat PE=1 SV=2	30.8	30.8	30.8	44.93	1.13179e+08	6.10002e+07	8.1736e+07	8.28611e+07	6.29061e+07	7.26287e+07	7.31663e+07	1.16386e+08	7.85873e+07	1.23526e+08	8.26644e+07	8.84934e+07	9.69892e+07	1.00073e+08	1.07049e+08	1.08436e+08	3.91408e+07	3.89498e+07	3.59037e+07	3.19232e+07	6.09699e+07	3.28042e+07	4.96869e+07	5.19482e+07	24018000	2.56555e+07	3.70436e+07	4.63237e+07	4.00715e+07	2.64771e+07	4.53597e+07	1.63699e+07	6.41352e+07	880	1.94495	6.91316e-05	DKD-GP	1.1837	0.0920004
Q9R1Q6	3	3	3	Transmembrane protein 176B	Tmem176b	>sp|Q9R1Q6|T176B_MOUSE Transmembrane protein 176B OS=Mus musculus GN=Tmem176b PE=1 SV=1	15.6	15.6	15.6	28.367	9.19361e+06	4.71333e+06	6.02501e+06	5.92511e+06	7.32981e+06	5.12773e+06	5.41159e+06	4.23373e+06	4.87351e+06	6.33029e+06	5.49333e+06	6.92642e+06	7.76103e+06	4.57594e+06	7.0718e+06	5.71327e+06	1.21531e+07	8.98939e+06	1.02153e+07	9.54949e+06	1.20595e+07	1.21059e+07	1.20958e+07	1.02456e+07	5644900	1.35012e+07	1.01501e+07	8.92809e+06	1.14318e+07	6.1164e+06	7.88494e+06	1.31124e+07	8.1528e+06	1843	0.548651	7.45713e-05	DKD-GP	1.01638	0.79348
Q7TPR4	55	34	33	Alpha-actinin-1	Actn1	>sp|Q7TPR4|ACTN1_MOUSE Alpha-actinin-1 OS=Mus musculus GN=Actn1 PE=1 SV=1	68	46.3	44.6	103.07	3.26079e+08	4.92141e+08	5.49472e+08	4.36437e+08	4.4629e+08	4.85948e+08	6.21104e+08	7.97706e+08	5.20883e+08	4.08823e+08	5.78935e+08	4.6697e+08	5.44405e+08	5.50862e+08	5.68192e+08	3.86517e+08	1.00288e+09	9.43295e+08	8.61737e+08	6.83689e+08	8.83471e+08	1.15041e+09	1.25586e+09	1.39751e+09	552000000	8.05434e+08	7.17695e+08	4.15503e+08	5.21407e+08	5.43745e+08	4.03812e+08	6.42695e+08	6.55059e+08	188	0.508039	7.86474e-05	DKD-GP	0.968813	0.921987
P21981	12	12	12	Protein-glutamine gamma-glutamyltransferase 2	Tgm2	>sp|P21981|TGM2_MOUSE Protein-glutamine gamma-glutamyltransferase 2 OS=Mus musculus GN=Tgm2 PE=1 SV=4	23.2	23.2	23.2	77.06	2.82672e+07	2.48107e+07	4.95094e+07	3.99618e+07	1.77921e+07	3.63565e+07	2.13294e+07	7.0097e+07	1.99761e+07	1.04605e+07	1.62286e+07	2.33811e+07	1.7058e+07	1.72272e+07	1.98532e+07	2.12922e+07	1.3321e+08	9.69104e+07	8.72108e+07	1.2644e+08	8.16344e+07	8.60704e+07	1.22864e+08	1.09749e+08	51506000	7.71125e+07	6.9234e+07	6.35057e+07	6.16181e+07	5.59755e+07	4.49191e+07	4.21137e+07	5.44898e+07	952	0.341343	8.19141e-05	DKD-GP	0.504911	0.00663805
Q9D826	18	18	18	Peroxisomal sarcosine oxidase	Pipox	>sp|Q9D826|SOX_MOUSE Peroxisomal sarcosine oxidase OS=Mus musculus GN=Pipox PE=2 SV=1	54.4	54.4	54.4	43.846	3.55711e+08	2.75227e+08	2.56562e+08	3.28967e+08	2.57421e+08	2.95643e+08	2.63861e+08	3.62073e+08	2.66045e+08	3.01495e+08	2.41274e+08	3.25681e+08	2.93996e+08	2.93312e+08	3.42607e+08	3.81086e+08	6.43566e+08	4.29254e+08	5.89077e+08	7.3838e+08	5.46047e+08	5.52685e+08	3.59852e+08	4.46545e+08	332850000	3.3462e+08	5.08666e+08	4.27345e+08	6.21182e+08	3.54069e+08	6.26769e+08	3.65285e+08	3.97411e+08	287	0.556385	8.51316e-05	DKD-GP	1.02089	0.775744
P10648	12	12	2	Glutathione S-transferase A2	Gsta2	>sp|P10648|GSTA2_MOUSE Glutathione S-transferase A2 OS=Mus musculus GN=Gsta2 PE=1 SV=3	44.6	44.6	4.1	25.542	9.68058e+08	5.88055e+08	5.72737e+08	4.62703e+08	4.72331e+08	8.18115e+08	8.25768e+08	1.33367e+09	7.0668e+08	6.62956e+08	6.94582e+08	6.45328e+08	5.73844e+08	1.00808e+09	6.99839e+08	9.39225e+08	4.72184e+08	2.82698e+08	2.73257e+08	3.8635e+08	2.60736e+08	2.43327e+08	1.78198e+08	2.06146e+08	266840000	1.51807e+08	2.43878e+08	2.73942e+08	2.82547e+08	2.01767e+08	1.94054e+08	1.37389e+08	5.00847e+08	235	2.62341	8.69373e-05	DKD-GP	0.981643	0.857158
Q9ESD7	24	23	23	Dysferlin	Dysf	>sp|Q9ESD7|DYSF_MOUSE Dysferlin OS=Mus musculus GN=Dysf PE=1 SV=3	14.5	13.8	13.8	237.91	9.8722e+07	2.05084e+08	2.09239e+08	1.89283e+08	3.23712e+08	2.17795e+08	2.40777e+08	1.63296e+08	1.80179e+08	1.86285e+08	1.81327e+08	2.02768e+08	2.39646e+08	1.96542e+08	1.92795e+08	1.08078e+08	4.20638e+07	7.80902e+07	7.42585e+07	6.9398e+07	4.01295e+07	1.16156e+07	2.253e+07	3.08666e+07	136330000	1.66875e+08	1.04799e+08	1.24097e+08	1.0955e+08	8.51298e+07	8.42006e+07	1.28513e+08	1.38874e+08	569	4.46646	9.01143e-05	DKD-GP	0.902732	0.611177
Q9Z2V4	22	22	21	Phosphoenolpyruvate carboxykinase, cytosolic [GTP]	Pck1	>sp|Q9Z2V4|PCKGC_MOUSE Phosphoenolpyruvate carboxykinase, cytosolic [GTP] OS=Mus musculus GN=Pck1 PE=2 SV=1	43.9	43.9	42.6	69.354	5.0206e+08	2.99931e+08	2.99557e+08	2.14922e+08	3.56961e+08	3.63208e+08	2.81603e+08	9.25496e+08	3.03013e+08	2.13506e+08	2.78181e+08	3.4988e+08	2.2548e+08	5.05017e+08	3.84323e+08	2.68027e+08	1.5512e+08	1.12846e+08	1.47291e+08	1.41835e+08	9.84454e+07	1.01121e+08	9.65503e+07	1.45824e+08	135350000	8.22682e+07	1.33374e+08	1.76237e+08	2.24271e+08	1.38616e+08	2.08741e+08	1.13581e+08	2.49457e+08	395	3.24688	9.548e-05	DKD-GP	0.779171	0.339788
P47740;P47739	15;1	15;1	15;1	Fatty aldehyde dehydrogenase	Aldh3a2	>sp|P47740|AL3A2_MOUSE Fatty aldehyde dehydrogenase OS=Mus musculus GN=Aldh3a2 PE=2 SV=2	35.5	35.5	35.5	53.97	2.66783e+08	2.36483e+08	2.20703e+08	2.41417e+08	2.6005e+08	2.40744e+08	2.11891e+08	2.38314e+08	2.79605e+08	2.49193e+08	2.4807e+08	3.07819e+08	2.89773e+08	2.75846e+08	3.08316e+08	3.20667e+08	4.39188e+08	3.10642e+08	3.77203e+08	4.58011e+08	3.75708e+08	3.61316e+08	2.97106e+08	2.97992e+08	334100000	3.87174e+08	3.04889e+08	3.4194e+08	4.00603e+08	3.05015e+08	4.44615e+08	3.36339e+08	3.11485e+08	337	0.656933	9.6538e-05	DKD-GP	1.18937	0.00154822
P02468	11	11	11	Laminin subunit gamma-1	Lamc1	>sp|P02468|LAMC1_MOUSE Laminin subunit gamma-1 OS=Mus musculus GN=Lamc1 PE=1 SV=2	9.2	9.2	9.2	177.3	5.60936e+07	5.70592e+07	5.07918e+07	3.97562e+07	8.26959e+07	4.87813e+07	5.43631e+07	5.28843e+07	5.46443e+07	5.34513e+07	3.42078e+07	5.58645e+07	5.70446e+07	4.00595e+07	3.6093e+07	4.2018e+07	1.56519e+07	1.46931e+07	1.55584e+07	2.02137e+07	1.56483e+07	4.2578e+06	7.07559e+06	2.3215e+07	30192000	4.00353e+07	1.59728e+07	1.42789e+07	1.26614e+07	2.27721e+07	1.24228e+07	2.16554e+07	3.4441e+07	1172	3.80372	9.85889e-05	DKD-GP	0.843946	0.125404
Q99MZ7	13	13	13	Peroxisomal trans-2-enoyl-CoA reductase	Pecr	>sp|Q99MZ7|PECR_MOUSE Peroxisomal trans-2-enoyl-CoA reductase OS=Mus musculus GN=Pecr PE=2 SV=1	55.1	55.1	55.1	32.41	6.96169e+08	6.0787e+08	6.60363e+08	6.95175e+08	4.13552e+08	4.18561e+08	4.07757e+08	6.12362e+08	7.03055e+08	6.276e+08	5.07946e+08	8.26769e+08	6.53568e+08	4.74258e+08	9.26321e+08	1.02951e+09	1.09675e+09	9.78287e+08	1.25492e+09	1.83004e+09	1.01331e+09	1.61183e+09	7.66842e+08	9.1856e+08	1098200000	1.54461e+09	1.28121e+09	1.36753e+09	1.44775e+09	1.54657e+09	1.47179e+09	1.14013e+09	9.57162e+08	131	0.476405	0.000100046	DKD-GP	1.27422	0.0916972
Q8R2K1	2	2	2	Fucose mutarotase	Fuom	>sp|Q8R2K1|FUCM_MOUSE Fucose mutarotase OS=Mus musculus GN=Fuom PE=1 SV=1	17.6	17.6	17.6	16.805	3.40685e+06	1.78993e+06	2.71608e+06	3.64568e+06	2.53154e+06	3.15916e+06	4.60774e+06	5.96424e+06	4.32548e+06	4.5801e+06	3.5174e+06	4.27839e+06	3.27269e+06	4.88969e+06	5.26504e+06	6.45179e+06	8.17837e+06	7.40488e+06	6.75839e+06	7.34386e+06	8.70919e+06	1.07187e+07	9.83897e+06	5.48651e+06	6083000	4.42636e+06	1.11415e+07	8.82677e+06	1.02442e+07	4.85173e+06	1.51095e+07	4.97193e+06	6.07799e+06	1973	0.431746	0.000106166	DKD-GP	1.31484	0.0626125
O09174	16	16	16	Alpha-methylacyl-CoA racemase	Amacr	>sp|O09174|AMACR_MOUSE Alpha-methylacyl-CoA racemase OS=Mus musculus GN=Amacr PE=1 SV=4	57.5	57.5	57.5	41.704	5.58545e+08	4.25821e+08	4.60176e+08	5.76924e+08	3.64824e+08	3.56835e+08	3.3507e+08	3.85837e+08	5.21952e+08	4.70598e+08	4.34791e+08	5.84537e+08	5.23704e+08	5.13924e+08	6.06826e+08	6.6467e+08	1.03309e+09	7.66067e+08	7.1796e+08	1.1992e+09	7.86299e+08	8.20051e+08	5.04016e+08	7.40369e+08	690320000	8.11172e+08	8.19244e+08	8.16354e+08	1.01947e+09	7.91945e+08	1.05947e+09	7.48715e+08	6.59649e+08	183	0.527486	0.000107741	DKD-GP	1.24739	0.0207899
Q8BGG9	7	2	2	Acyl-coenzyme A amino acid N-acyltransferase 2	Acnat2	>sp|Q8BGG9|ACNT2_MOUSE Acyl-coenzyme A amino acid N-acyltransferase 2 OS=Mus musculus GN=Acnat2 PE=2 SV=1	23.8	6.2	6.2	46.595	1.31152e+07	1.36169e+07	4.53684e+06	5.12647e+06	9.68715e+06	8.83977e+06	2.22804e+06	1.56134e+07	3.86799e+06	6.72696e+06	1.05983e+07	1.2138e+07	3.76002e+06	1.52142e+07	1.23626e+07	1.35894e+07	437734	444930	444963	405218	1.77026e+06	2.57629e+06	2.06914e+06	2.17712e+06	347120	5.42458e+06	1.95282e+06	3.75067e+06	391891	3.26711e+06	317683	3.11888e+06	5.62242e+06	2002	7.04689	0.000112944	DKD-GP	1.0755	0.705829
Q9QXZ6	3	2	2	Solute carrier organic anion transporter family member 1A1	Slco1a1	>sp|Q9QXZ6|SO1A1_MOUSE Solute carrier organic anion transporter family member 1A1 OS=Mus musculus GN=Slco1a1 PE=2 SV=1	6.4	3.4	3.4	74.396	1.27103e+06	248379	575579	2.62379e+06	735298	355547	347673	456693	1.55268e+06	783218	1.04645e+06	2.94754e+06	1.08456e+06	304821	1.94448e+06	454066	1.17188e+06	4.83254e+06	7.17235e+06	9.35063e+06	7.47164e+06	3.69304e+06	3.02492e+06	2.72292e+06	3270300	2.09124e+06	4.52664e+06	2.58016e+06	4.09663e+06	3.856e+06	7.26263e+06	5.94074e+06	2.80613e+06	2227	0.167698	0.000130313	DKD-GP	1.52976	0.208636
P26883	3	3	3	Peptidyl-prolyl cis-trans isomerase FKBP1A	Fkbp1a	>sp|P26883|FKB1A_MOUSE Peptidyl-prolyl cis-trans isomerase FKBP1A OS=Mus musculus GN=Fkbp1a PE=1 SV=2	39.8	39.8	39.8	11.922	3.402e+09	3.73287e+09	3.97016e+09	3.07234e+09	4.52658e+09	2.98676e+09	2.05397e+09	2.9995e+09	2.05725e+09	2.12782e+09	2.58793e+09	2.34982e+09	2.46914e+09	2.82051e+09	2.51144e+09	2.09871e+09	1.15804e+09	1.96515e+09	1.65883e+09	1.51216e+09	1.63697e+09	1.38549e+09	2.23605e+09	2.52978e+09	1349100000	1.55435e+09	1.74885e+09	1.73311e+09	1.85185e+09	4.74044e+07	2.34707e+09	1.92744e+09	2.26276e+09	55	1.89911	0.000130603	DKD-GP	0.711281	0.00616501
Q9D964	28	28	28	Glycine amidinotransferase, mitochondrial	Gatm	>sp|Q9D964|GATM_MOUSE Glycine amidinotransferase, mitochondrial OS=Mus musculus GN=Gatm PE=1 SV=1	70	70	70	48.297	2.46409e+09	2.91998e+09	3.147e+09	2.02568e+09	2.19881e+09	2.14097e+09	2.3267e+09	2.38331e+09	2.71027e+09	2.08015e+09	2.01503e+09	2.69339e+09	2.24662e+09	2.75471e+09	3.27479e+09	4.66829e+09	3.60517e+09	4.1184e+09	3.32236e+09	4.26841e+09	2.85619e+09	3.24238e+09	3.3694e+09	3.47424e+09	2937800000	2.47688e+09	3.52819e+09	3.15044e+09	3.5153e+09	3.06211e+09	3.69411e+09	2.78297e+09	2.98294e+09	29	0.693876	0.000143438	DKD-GP	1.14468	0.340603
Q7TNG8	24	24	24	Probable D-lactate dehydrogenase, mitochondrial	Ldhd	>sp|Q7TNG8|LDHD_MOUSE Probable D-lactate dehydrogenase, mitochondrial OS=Mus musculus GN=Ldhd PE=1 SV=1	65.1	65.1	65.1	51.847	6.15062e+08	5.21919e+08	5.18985e+08	6.44336e+08	4.14103e+08	4.2414e+08	3.73309e+08	6.13252e+08	5.97752e+08	7.05378e+08	5.52285e+08	6.70613e+08	5.67776e+08	5.41955e+08	6.87344e+08	7.49498e+08	1.25682e+09	8.72834e+08	1.00769e+09	2.16717e+09	1.02592e+09	1.19465e+09	7.33764e+08	8.71079e+08	788740000	7.60913e+08	1.06927e+09	8.95115e+08	1.22493e+09	7.15191e+08	1.43637e+09	9.31339e+08	8.17172e+08	151	0.451823	0.000146337	DKD-GP	1.22969	0.0256973
P24369	12	12	12	Peptidyl-prolyl cis-trans isomerase B	Ppib	>sp|P24369|PPIB_MOUSE Peptidyl-prolyl cis-trans isomerase B OS=Mus musculus GN=Ppib PE=2 SV=2	54.2	54.2	54.2	23.713	1.30638e+08	1.4362e+08	1.46888e+08	1.53709e+08	1.35091e+08	1.66724e+08	1.58329e+08	1.85512e+08	1.53362e+08	1.42737e+08	1.39481e+08	1.1717e+08	1.24217e+08	9.39716e+07	1.39405e+08	1.31676e+08	2.09594e+08	2.11596e+08	1.87591e+08	2.34638e+08	2.14005e+08	2.40162e+08	1.60097e+08	2.14165e+08	213360000	2.40606e+08	2.11412e+08	1.97488e+08	1.92184e+08	1.78838e+08	1.85491e+08	2.03582e+08	1.73667e+08	495	0.730038	0.000154922	DKD-GP	0.853756	0.0320681
Q8CI85	7	7	7	Carbonic anhydrase 12	Ca12	>sp|Q8CI85|CAH12_MOUSE Carbonic anhydrase 12 OS=Mus musculus GN=Ca12 PE=2 SV=1	29.7	29.7	29.7	39.695	8.95934e+07	8.38739e+07	7.50026e+07	5.41359e+07	6.36724e+07	8.0055e+07	6.18967e+07	8.09462e+07	8.76692e+07	8.28692e+07	6.81947e+07	9.33549e+07	9.522e+07	9.32601e+07	9.38788e+07	9.18437e+07	1.09515e+08	1.11034e+08	1.19525e+08	1.03597e+08	1.18218e+08	1.50195e+08	9.29653e+07	9.35215e+07	85155000	8.91775e+07	1.07692e+08	7.65097e+07	7.78563e+07	7.66637e+07	1.24537e+08	8.67085e+07	9.11981e+07	724	0.655681	0.000160455	DKD-GP	1.19878	0.0247844
P06281;P00796	16;10	16;10	16;10	Renin-1;Renin-2;Renin-2 heavy chain;Renin-2 light chain	Ren1;Ren2	>sp|P06281|RENI1_MOUSE Renin-1 OS=Mus musculus GN=Ren1 PE=1 SV=1;>sp|P00796|RENI2_MOUSE Renin-2 OS=Mus musculus GN=Ren2 PE=1 SV=1	49.5	49.5	49.5	44.342	3.46792e+08	6.82424e+08	8.74705e+08	5.07675e+08	1.11622e+09	6.63328e+08	6.19229e+08	1.18029e+09	2.44383e+09	2.05135e+09	1.93682e+09	2.70771e+09	2.26759e+09	1.72812e+09	2.4869e+09	3.72905e+09	1.63643e+09	2.0422e+09	2.02784e+09	1.64217e+09	1.46923e+09	1.68486e+09	2.33887e+09	1.81853e+09	5135800000	3.98683e+09	6.02963e+09	5.20048e+09	4.9731e+09	5.03062e+09	6.34489e+09	5.43245e+09	2.56675e+09	40	0.408636	0.000161122	DKD-GP	3.23026	1.33123e-05
P80315	15	15	15	T-complex protein 1 subunit delta	Cct4	>sp|P80315|TCPD_MOUSE T-complex protein 1 subunit delta OS=Mus musculus GN=Cct4 PE=1 SV=3	39.1	39.1	39.1	58.066	1.50699e+08	1.75177e+08	1.43392e+08	1.64965e+08	1.67254e+08	1.45759e+08	1.57407e+08	1.93389e+08	1.94519e+08	1.6852e+08	1.76437e+08	1.76479e+08	1.93046e+08	1.96361e+08	2.04144e+08	1.86361e+08	2.6527e+08	2.15572e+08	2.29372e+08	2.37533e+08	1.89812e+08	2.88377e+08	2.03184e+08	1.95992e+08	209760000	2.65631e+08	1.80228e+08	1.72909e+08	2.1259e+08	2.36297e+08	1.89554e+08	2.12381e+08	1.96824e+08	466	0.711213	0.000165238	DKD-GP	1.1524	0.00523369
Q8VCC2	6	4	4	Liver carboxylesterase 1	Ces1	>sp|Q8VCC2|EST1_MOUSE Liver carboxylesterase 1 OS=Mus musculus GN=Ces1 PE=2 SV=1	11.9	9	9	62.679	4.44057e+07	3.52947e+07	3.66799e+07	4.42054e+07	2.15494e+07	2.56054e+07	2.3045e+07	3.43515e+07	3.1666e+07	3.78628e+07	4.03447e+07	4.36737e+07	3.77603e+07	3.14924e+07	4.71957e+07	4.11485e+07	1.09708e+08	5.77536e+07	8.23684e+07	9.98441e+07	9.89909e+07	8.3312e+07	3.64675e+07	6.14536e+07	59260000	5.79723e+07	9.19101e+07	6.26187e+07	7.82894e+07	5.00548e+07	1.18564e+08	6.66826e+07	5.59854e+07	940	0.42092	0.000181374	DKD-GP	1.17352	0.128276
Q61847	12	12	12	Meprin A subunit beta	Mep1b	>sp|Q61847|MEP1B_MOUSE Meprin A subunit beta OS=Mus musculus GN=Mep1b PE=1 SV=2	25	25	25	79.5	2.88808e+07	3.75383e+07	5.39472e+07	5.00553e+07	2.42566e+07	6.9651e+07	5.94323e+07	7.55048e+07	6.04582e+07	8.53679e+07	5.20814e+07	7.02408e+07	9.99597e+07	5.87319e+07	6.36103e+07	1.04904e+08	1.14603e+08	6.30205e+07	1.35792e+08	1.20548e+08	1.0917e+08	1.20755e+08	2.54004e+08	1.52951e+08	56572000	5.51406e+07	6.23923e+07	3.78555e+07	5.5458e+07	6.01415e+07	1.10064e+08	5.5514e+07	7.99563e+07	773	0.372853	0.00021337	DKD-GP	1.49112	0.0256839
Q91WK5	2	2	2	Glycine cleavage system H protein, mitochondrial	Gcsh	>sp|Q91WK5|GCSH_MOUSE Glycine cleavage system H protein, mitochondrial OS=Mus musculus GN=Gcsh PE=1 SV=2	17.6	17.6	17.6	18.637	9.37069e+07	4.91222e+07	7.3183e+07	5.20306e+07	6.02924e+07	3.93196e+07	5.28863e+07	5.75951e+07	5.20334e+07	5.11776e+07	4.95587e+07	6.30179e+07	5.98016e+07	7.68586e+07	6.4504e+07	8.07502e+07	3.89447e+07	4.3047e+07	3.16289e+07	3.61392e+07	2.38947e+07	3.02664e+07	3.07584e+07	2.69223e+07	32215000	2.01277e+07	3.07247e+07	3.19657e+07	2.56884e+07	3.33984e+07	2.98425e+07	3.38039e+07	4.61002e+07	1039	1.82773	0.000213725	DKD-GP	1.04092	0.626242
Q3TW96	12	12	11	UDP-N-acetylhexosamine pyrophosphorylase-like protein 1	Uap1l1	>sp|Q3TW96|UAP1L_MOUSE UDP-N-acetylhexosamine pyrophosphorylase-like protein 1 OS=Mus musculus GN=Uap1l1 PE=2 SV=1	25.2	25.2	22.7	56.613	3.46792e+07	3.02733e+07	3.02984e+07	3.56044e+07	2.90151e+07	3.52115e+07	2.91815e+07	4.74915e+07	3.90034e+07	3.44766e+07	4.01579e+07	2.79605e+07	2.84653e+07	4.35554e+07	4.3111e+07	4.42242e+07	9.56747e+07	7.43445e+07	5.93046e+07	8.39163e+07	4.72806e+07	5.14649e+07	4.77265e+07	4.98502e+07	63690000	4.75729e+07	8.09455e+07	6.32968e+07	1.05171e+08	6.50835e+07	7.89661e+07	5.48966e+07	5.13092e+07	990	0.533311	0.000218634	DKD-GP	1.10745	0.274629
Q8CGP6;Q8R1M2;Q8CGP7;Q8CGP5;Q8BFU2;P22752;P27661	5;5;5;5;5;5;3	1;1;1;1;1;1;0	1;1;1;1;1;1;0	Histone H2A type 1-H;Histone H2A.J;Histone H2A type 1-K;Histone H2A type 1-F;Histone H2A type 3;Histone H2A type 1;Histone H2A.x	Hist1h2ah;H2afj;Hist1h2ak;Hist1h2af;Hist3h2a;Hist1h2ab;H2afx	>sp|Q8CGP6|H2A1H_MOUSE Histone H2A type 1-H OS=Mus musculus GN=Hist1h2ah PE=1 SV=3;>sp|Q8R1M2|H2AJ_MOUSE Histone H2A.J OS=Mus musculus GN=H2afj PE=2 SV=1;>sp|Q8CGP7|H2A1K_MOUSE Histone H2A type 1-K OS=Mus musculus GN=Hist1h2ak PE=1 SV=3;>sp|Q8CGP5|H2A1F_MO	35.9	8.6	8.6	13.95	9.16388e+06	1.12188e+07	8.96806e+06	1.84463e+07	8.99755e+06	1.02036e+07	1.13649e+07	1.57318e+07	9.77851e+06	6.6527e+06	6.53152e+06	5.63051e+06	7.41204e+06	8.30051e+06	7.52762e+06	8.7286e+06	2.49792e+07	2.03185e+07	1.33338e+07	1.87573e+07	2.61396e+07	2.91557e+07	1.8966e+07	2.5877e+07	13655000	1.4323e+07	1.34489e+07	1.16868e+07	1.74223e+07	1.56839e+07	1.04937e+07	1.89969e+07	1.39967e+07	1586	0.530031	0.000237754	DKD-GP	0.643627	0.00308159
Q04857	10	10	10	Collagen alpha-1(VI) chain	Col6a1	>sp|Q04857|CO6A1_MOUSE Collagen alpha-1(VI) chain OS=Mus musculus GN=Col6a1 PE=2 SV=1	11.6	11.6	11.6	108.49	4.32553e+06	2.24097e+06	5.66693e+06	4.41862e+06	3.67989e+06	355547	3.99022e+06	9.70102e+06	343485	1.02812e+06	899820	4.13797e+06	4.09614e+06	6.0417e+06	1.17617e+06	4.90299e+06	5.89811e+07	2.78279e+07	3.51284e+07	2.61603e+07	3.9826e+07	7.74605e+07	6.38162e+06	1.74713e+07	30432000	5.0801e+07	1.82624e+07	1.35193e+06	652070	6.48126e+06	3.57831e+06	5.04349e+07	1.58824e+07	1534	0.11886	0.000244149	DKD-GP	0.658151	0.318419
P27773	37	37	37	Protein disulfide-isomerase A3	Pdia3	>sp|P27773|PDIA3_MOUSE Protein disulfide-isomerase A3 OS=Mus musculus GN=Pdia3 PE=1 SV=2	66.5	66.5	66.5	56.678	1.97357e+09	2.22006e+09	2.26179e+09	2.01623e+09	2.08909e+09	1.86721e+09	1.65084e+09	1.76561e+09	2.21827e+09	2.2419e+09	2.03195e+09	2.10503e+09	2.1211e+09	1.96599e+09	2.17275e+09	1.96498e+09	2.37321e+09	2.37405e+09	2.38049e+09	2.5725e+09	2.33756e+09	2.54799e+09	2.89924e+09	2.49338e+09	2704400000	2.90516e+09	2.28811e+09	2.47069e+09	2.83634e+09	2.96497e+09	3.03527e+09	2.8045e+09	2.33295e+09	50	0.793076	0.000261553	DKD-GP	1.0617	0.1652
P41438	2	2	2	Folate transporter 1	Slc19a1	>sp|P41438|S19A1_MOUSE Folate transporter 1 OS=Mus musculus GN=Slc19a1 PE=1 SV=1	4.1	4.1	4.1	58.15	1.61634e+06	3.40514e+06	4.4772e+06	4.08205e+06	3.17303e+06	5.10762e+06	6.03131e+06	9.28384e+06	1.64568e+06	3.73183e+06	4.95502e+06	4.48848e+06	5.46274e+06	2.68223e+06	4.22061e+06	6.25107e+06	1.5546e+06	1.25974e+06	1.09309e+06	405218	2.10545e+06	1.74816e+06	774301	376176	2392600	5.99149e+06	2.60419e+06	2.2054e+06	1.2143e+06	2.20483e+06	1.27585e+06	3.41154e+06	3.16347e+06	2194	3.9903	0.000268482	DKD-GP	0.899429	0.777074
Q8BJZ4	4	4	4	28S ribosomal protein S35, mitochondrial	Mrps35	>sp|Q8BJZ4|RT35_MOUSE 28S ribosomal protein S35, mitochondrial OS=Mus musculus GN=Mrps35 PE=2 SV=2	18.8	18.8	18.8	35.975	2.58391e+07	1.5987e+07	1.63793e+07	1.66434e+07	1.52231e+07	1.20705e+07	1.58947e+07	1.9228e+07	9.13719e+06	1.79078e+07	1.83239e+07	2.02332e+07	1.93942e+07	1.74505e+07	1.95218e+07	1.95078e+07	6.84666e+06	3.1447e+06	7.22043e+06	1.02241e+07	7.88367e+06	5.78519e+06	9.18835e+06	1.09887e+07	13085000	8.07602e+06	8.24176e+06	1.49972e+07	1.13791e+07	1.0996e+07	1.03981e+07	6.49889e+06	1.32405e+07	1619	2.2399	0.00027453	DKD-GP	1.03068	0.828485
P10852	26	26	26	4F2 cell-surface antigen heavy chain	Slc3a2	>sp|P10852|4F2_MOUSE 4F2 cell-surface antigen heavy chain OS=Mus musculus GN=Slc3a2 PE=1 SV=1	55.3	55.3	55.3	58.336	1.02871e+09	1.03884e+09	9.51166e+08	9.07042e+08	8.20647e+08	9.11094e+08	8.89656e+08	1.10694e+09	9.85995e+08	7.51182e+08	8.10441e+08	9.50131e+08	1.075e+09	8.89564e+08	9.67672e+08	1.09127e+09	1.09519e+09	1.21484e+09	1.04084e+09	1.35115e+09	1.27243e+09	1.26032e+09	1.19904e+09	1.12638e+09	1108400000	1.05618e+09	1.08672e+09	9.29986e+08	1.07348e+09	1.07053e+09	1.09812e+09	1.04742e+09	1.0377e+09	121	0.800623	0.000276652	DKD-GP	0.982644	0.726816
P21447;P06795	6;4	6;4	5;3	Multidrug resistance protein 1A;Multidrug resistance protein 1B	Abcb1a;Abcb1b	>sp|P21447|MDR1A_MOUSE Multidrug resistance protein 1A OS=Mus musculus GN=Abcb1a PE=1 SV=3;>sp|P06795|MDR1B_MOUSE Multidrug resistance protein 1B OS=Mus musculus GN=Abcb1b PE=1 SV=1	7.5	7.5	6.4	140.64	4.90944e+06	1.4555e+07	8.11964e+06	6.2727e+06	9.67836e+06	7.91241e+06	1.10538e+07	1.24113e+07	4.50209e+06	8.98554e+06	1.12606e+07	6.78317e+06	9.12398e+06	9.32387e+06	5.54436e+06	1.22981e+07	8.30674e+06	1.33082e+06	2.17878e+06	3.02918e+06	3.10004e+06	1.25889e+06	1.39782e+06	1.23271e+06	11573000	3.18161e+07	1.09877e+07	1.60919e+07	1.09342e+07	1.678e+07	7.09919e+06	1.73128e+07	8.97388e+06	1806	3.43086	0.000282117	DKD-GP	0.905343	0.600811
P16015	6	6	6	Carbonic anhydrase 3	Ca3	>sp|P16015|CAH3_MOUSE Carbonic anhydrase 3 OS=Mus musculus GN=Ca3 PE=1 SV=3	34.6	34.6	34.6	29.366	820545	2.52077e+06	2.74323e+06	6.9401e+06	280117	3.67766e+06	3.3109e+06	1.38395e+07	3.91955e+06	345103	970406	336241	1.70401e+06	304821	5.49309e+06	351572	4.56849e+07	6.22779e+07	4.79086e+07	4.62027e+07	3.05883e+07	3.14303e+07	3.43974e+07	3.21696e+07	56154000	1.55168e+07	7.22986e+07	4.15802e+07	7.01143e+07	3.83135e+07	4.42732e+07	2.79071e+07	2.32617e+07	1356	0.103227	0.000284794	DKD-GP	0.39331	0.103125
Q80XL6	26	26	25	Acyl-CoA dehydrogenase family member 11	Acad11	>sp|Q80XL6|ACD11_MOUSE Acyl-CoA dehydrogenase family member 11 OS=Mus musculus GN=Acad11 PE=1 SV=2	36.6	36.6	35.7	87.365	1.77755e+08	2.0165e+08	1.98821e+08	2.09162e+08	1.76651e+08	1.87337e+08	1.82722e+08	2.94693e+08	1.72381e+08	1.65059e+08	1.79051e+08	1.73525e+08	1.98393e+08	2.17058e+08	2.28414e+08	2.49609e+08	4.59961e+08	3.05089e+08	3.42891e+08	4.80581e+08	3.28845e+08	5.01229e+08	2.31509e+08	2.97891e+08	275970000	4.46218e+08	3.03211e+08	3.02893e+08	2.56133e+08	3.84649e+08	2.71838e+08	2.83206e+08	2.71387e+08	375	0.552508	0.000301456	DKD-GP	0.972187	0.75603
P46412;P21765	8;1	8;1	8;1	Glutathione peroxidase 3	Gpx3	>sp|P46412|GPX3_MOUSE Glutathione peroxidase 3 OS=Mus musculus GN=Gpx3 PE=2 SV=2	34.5	34.5	34.5	25.424	3.10956e+08	1.5405e+08	1.73988e+08	2.542e+08	2.0008e+08	1.98317e+08	2.16876e+08	3.174e+08	1.94172e+08	1.65625e+08	1.66231e+08	2.49328e+08	3.00379e+08	5.64209e+08	1.74083e+08	2.04754e+08	1.73487e+09	1.31185e+09	1.45029e+09	6.96833e+08	1.13844e+09	2.10357e+09	3.28575e+08	4.02703e+08	523360000	1.02965e+09	3.987e+08	1.4521e+08	1.20791e+08	3.21171e+08	2.02207e+08	1.17712e+09	5.29062e+08	226	0.199175	0.000303636	DKD-GP	1.10566	0.816352
Q3UFF7	8	8	8	Lysophospholipase-like protein 1	Lyplal1	>sp|Q3UFF7|LYPL1_MOUSE Lysophospholipase-like protein 1 OS=Mus musculus GN=Lyplal1 PE=1 SV=3	51.5	51.5	51.5	26.354	2.38641e+08	1.45381e+08	1.46854e+08	1.46444e+08	1.56674e+08	1.67567e+08	2.01522e+08	1.89257e+08	2.10173e+08	2.17251e+08	1.81601e+08	2.17511e+08	1.8961e+08	2.70737e+08	1.76742e+08	1.79706e+08	7.70397e+07	9.86206e+07	8.5562e+07	1.48435e+08	1.27001e+08	1.20973e+08	9.48359e+07	1.12914e+08	128400000	8.64826e+07	1.35988e+08	1.29478e+08	1.53611e+08	9.67955e+07	1.14614e+08	8.00225e+07	1.50826e+08	546	1.60893	0.000307881	DKD-GP	1.18027	0.0558825
Q8R016	3	3	3	Bleomycin hydrolase	Blmh	>sp|Q8R016|BLMH_MOUSE Bleomycin hydrolase OS=Mus musculus GN=Blmh PE=2 SV=1	11.2	11.2	11.2	52.511	1.59194e+07	8.98368e+06	1.33996e+07	1.29476e+07	1.54029e+07	2.13368e+07	1.32271e+07	1.67267e+07	1.79226e+07	1.56291e+07	1.79004e+07	1.30659e+07	1.33335e+07	1.45321e+07	1.81628e+07	1.63979e+07	2.45308e+07	2.5702e+07	2.72447e+07	3.261e+07	2.51806e+07	2.44924e+07	1.90539e+07	1.92352e+07	18062000	1.53441e+07	2.02764e+07	1.97981e+07	2.39962e+07	1.57664e+07	1.81676e+07	2.00278e+07	1.85743e+07	1455	0.595526	0.000312844	DKD-GP	1.07631	0.376351
Q9WU79	23	23	23	Proline dehydrogenase 1, mitochondrial	Prodh	>sp|Q9WU79|PROD_MOUSE Proline dehydrogenase 1, mitochondrial OS=Mus musculus GN=Prodh PE=2 SV=2	46.7	46.7	46.7	68.035	1.2012e+09	9.96524e+08	8.01172e+08	7.46328e+08	7.79686e+08	6.19149e+08	6.3098e+08	8.09865e+08	8.43464e+08	8.56967e+08	7.41852e+08	8.845e+08	8.5988e+08	1.03421e+09	8.53479e+08	1.01341e+09	5.13036e+08	5.24358e+08	4.93966e+08	5.44487e+08	4.7744e+08	4.30847e+08	4.93979e+08	5.21874e+08	416230000	3.39361e+08	4.92523e+08	4.90317e+08	5.77191e+08	4.21988e+08	5.66534e+08	3.82279e+08	6.67471e+08	180	1.64623	0.000312926	DKD-GP	1.07637	0.319294
Q8CFA2	13	13	13	Aminomethyltransferase, mitochondrial	Amt	>sp|Q8CFA2|GCST_MOUSE Aminomethyltransferase, mitochondrial OS=Mus musculus GN=Amt PE=2 SV=1	32.3	32.3	32.3	44.008	1.43302e+08	1.19052e+08	9.25105e+07	9.13447e+07	6.76087e+07	9.12002e+07	7.12925e+07	1.0601e+08	1.05404e+08	1.18169e+08	1.02137e+08	1.07668e+08	1.06483e+08	1.25691e+08	1.04463e+08	1.33828e+08	6.03328e+07	4.31719e+07	6.79324e+07	5.29778e+07	5.2527e+07	3.67174e+07	7.70161e+07	4.17044e+07	25979000	1.82987e+07	3.4731e+07	3.94574e+07	3.82323e+07	3.87772e+07	5.19141e+07	2.4229e+07	7.46926e+07	809	1.80934	0.000327599	DKD-GP	1.15534	0.110557
Q3UTJ2	18	18	18	Sorbin and SH3 domain-containing protein 2	Sorbs2	>sp|Q3UTJ2|SRBS2_MOUSE Sorbin and SH3 domain-containing protein 2 OS=Mus musculus GN=Sorbs2 PE=1 SV=2	18.8	18.8	18.8	132.35	5.70824e+07	1.42223e+08	9.35151e+07	7.24514e+07	6.92588e+07	8.0866e+07	1.05134e+08	9.92523e+07	9.57013e+07	5.29399e+07	8.72023e+07	8.92638e+07	8.21534e+07	1.14853e+08	8.67347e+07	8.06966e+07	2.12783e+08	1.53698e+08	1.45128e+08	9.71813e+07	1.66131e+08	2.0914e+08	1.79389e+08	1.74271e+08	73379000	1.36716e+08	1.1119e+08	8.84444e+07	7.48266e+07	1.18536e+08	8.06231e+07	8.54736e+07	1.09882e+08	648	0.538066	0.000343232	DKD-GP	0.95799	0.839164
Q8JZZ0	16	16	14	UDP-glucuronosyltransferase 3A2	Ugt3a2	>sp|Q8JZZ0|UD3A2_MOUSE UDP-glucuronosyltransferase 3A2 OS=Mus musculus GN=Ugt3a2 PE=2 SV=2	33.1	33.1	29.1	59.672	4.50714e+08	2.66823e+08	3.1571e+08	4.15931e+08	2.59674e+08	2.40841e+08	2.20207e+08	4.27689e+08	3.37541e+08	3.78581e+08	3.43288e+08	4.2378e+08	3.64328e+08	3.72243e+08	4.60723e+08	4.92512e+08	7.86829e+08	4.95362e+08	6.11212e+08	5.45269e+08	6.2052e+08	6.31299e+08	3.95527e+08	5.26751e+08	351110000	4.11155e+08	5.05411e+08	3.68389e+08	5.13449e+08	3.61073e+08	6.9623e+08	3.66305e+08	4.3614e+08	270	0.56313	0.000372447	DKD-GP	1.22152	0.0688823
Q8QZT1	23	23	23	Acetyl-CoA acetyltransferase, mitochondrial	Acat1	>sp|Q8QZT1|THIL_MOUSE Acetyl-CoA acetyltransferase, mitochondrial OS=Mus musculus GN=Acat1 PE=1 SV=1	57.3	57.3	57.3	44.816	1.80134e+09	1.33029e+09	1.74872e+09	1.64952e+09	1.34124e+09	1.58761e+09	1.43635e+09	2.31445e+09	1.60742e+09	1.49634e+09	1.57189e+09	1.79263e+09	1.56237e+09	1.6317e+09	2.07315e+09	1.44756e+09	3.96415e+09	2.61111e+09	2.57353e+09	3.84089e+09	3.22892e+09	3.15125e+09	1.76777e+09	2.31864e+09	2079400000	2.19846e+09	2.60162e+09	1.76627e+09	2.06581e+09	1.57684e+09	2.15651e+09	2.10229e+09	2.07488e+09	58	0.563155	0.000379505	DKD-GP	0.997998	0.925824
P17742	13	13	13	Peptidyl-prolyl cis-trans isomerase A;Peptidyl-prolyl cis-trans isomerase A, N-terminally processed	Ppia	>sp|P17742|PPIA_MOUSE Peptidyl-prolyl cis-trans isomerase A OS=Mus musculus GN=Ppia PE=1 SV=2	74.4	74.4	74.4	17.971	9.88739e+08	1.19339e+09	1.14783e+09	1.18592e+09	1.44656e+09	1.35149e+09	1.33507e+09	1.45412e+09	1.23309e+09	1.01273e+09	1.0294e+09	8.84651e+08	1.01506e+09	1.0856e+09	1.24979e+09	1.05675e+09	1.64049e+09	1.75733e+09	1.61488e+09	1.83114e+09	1.43063e+09	1.62005e+09	1.74718e+09	1.52762e+09	1635600000	1.2735e+09	1.54399e+09	1.49433e+09	1.99487e+09	1.88566e+09	1.71099e+09	1.79115e+09	1.41155e+09	89	0.76717	0.00038104	DKD-GP	0.847964	0.0188597
Q91V92	10	10	10	ATP-citrate synthase	Acly	>sp|Q91V92|ACLY_MOUSE ATP-citrate synthase OS=Mus musculus GN=Acly PE=1 SV=1	13.1	13.1	13.1	119.73	3.72255e+07	2.29954e+07	2.38251e+07	1.84884e+07	2.95281e+07	1.96663e+07	2.98046e+07	3.10615e+07	1.60366e+07	2.58964e+07	2.04533e+07	2.59138e+07	1.66435e+07	2.35117e+07	2.64653e+07	2.54817e+07	1.3053e+07	1.53494e+07	1.84391e+07	2.26649e+07	1.2445e+07	1.31542e+07	1.4373e+07	1.58605e+07	24500000	1.69194e+07	2.18087e+07	2.87976e+07	3.46113e+07	2.27868e+07	2.94715e+07	2.28676e+07	2.25031e+07	1373	1.69616	0.000389858	DKD-GP	0.848574	0.187076
O89086	2	2	2	Putative RNA-binding protein 3	Rbm3	>sp|O89086|RBM3_MOUSE Putative RNA-binding protein 3 OS=Mus musculus GN=Rbm3 PE=1 SV=1	18.3	18.3	18.3	16.604	2.82194e+07	2.86737e+07	3.07174e+07	2.78576e+07	3.80646e+07	2.96e+07	2.44348e+07	3.7089e+07	4.1441e+07	2.93046e+07	3.21883e+07	2.47853e+07	2.29193e+07	2.40587e+07	2.27232e+07	1.7491e+07	2.16444e+07	2.31442e+07	2.60526e+07	1.90011e+07	1.70471e+07	1.75105e+07	1.84611e+07	2.60661e+07	21225000	1.7434e+07	1.8944e+07	2.48928e+07	2.86063e+07	2.99206e+07	2.25179e+07	2.57716e+07	2.55565e+07	1316	1.4483	0.000394764	DKD-GP	0.878421	0.184283
Q9QXY9	2	2	2	Peroxisomal biogenesis factor 3	Pex3	>sp|Q9QXY9|PEX3_MOUSE Peroxisomal biogenesis factor 3 OS=Mus musculus GN=Pex3 PE=2 SV=1	4.8	4.8	4.8	42.223	6.68477e+06	2.19105e+06	6.98938e+06	2.4195e+06	9.66318e+06	1.12949e+07	1.06673e+07	7.55569e+06	1.28205e+07	9.21118e+06	1.09835e+07	9.66972e+06	1.07757e+07	339344	7.67918e+06	6.89191e+06	3.27038e+06	1.08666e+06	1.84846e+06	405218	1.03748e+06	1.62537e+06	2.77791e+06	1.04379e+06	347120	1.20465e+07	8.70633e+06	9.06612e+06	1.0935e+07	541695	7.22968e+06	1.25518e+07	6.26114e+06	1961	4.38828	0.000401302	DKD-GP	1.18977	0.978078
Q9D1N2	2	2	2	Glycosylphosphatidylinositol-anchored high density lipoprotein-binding protein 1	Gpihbp1	>sp|Q9D1N2|HDBP1_MOUSE Glycosylphosphatidylinositol-anchored high density lipoprotein-binding protein 1 OS=Mus musculus GN=Gpihbp1 PE=1 SV=1	9.2	9.2	9.2	24.566	5.07392e+06	5.5449e+06	2.94305e+06	3.5509e+06	6.58587e+06	6.82822e+06	6.33829e+06	3.94604e+06	1.04494e+07	8.22288e+06	6.64237e+06	2.43403e+06	1.02884e+07	6.60393e+06	5.05717e+06	5.06572e+06	627460	444930	800909	405218	1.47113e+06	1.69567e+06	2.62209e+06	2.56603e+06	3525600	4.41014e+06	2.86658e+06	2.61573e+06	3.56804e+06	2.60183e+06	3.85133e+06	5.20379e+06	4.21411e+06	2108	3.83801	0.000414876	DKD-GP	1.34189	0.23946
P12658;Q08331	4;1	4;1	4;1	Calbindin	Calb1	>sp|P12658|CALB1_MOUSE Calbindin OS=Mus musculus GN=Calb1 PE=1 SV=2	18.4	18.4	18.4	29.994	2.11339e+07	1.766e+07	2.91486e+07	1.52549e+07	3.55659e+07	3.81957e+07	2.84714e+07	2.14029e+07	1.58301e+07	1.45011e+07	1.07694e+07	2.47918e+07	1.72697e+07	2.54287e+07	2.12969e+07	1.68834e+07	1.21944e+07	1.64414e+07	8.9814e+06	1.35861e+07	1.47289e+07	1.30801e+07	1.24457e+07	1.15647e+07	8856000	9.08918e+06	8.59282e+06	7.52234e+06	1.1748e+07	7.13141e+06	1.28623e+07	1.00417e+07	1.66397e+07	1520	2.00765	0.000421065	DKD-GP	0.709611	0.0505127
P28825	17	17	17	Meprin A subunit alpha	Mep1a	>sp|P28825|MEP1A_MOUSE Meprin A subunit alpha OS=Mus musculus GN=Mep1a PE=1 SV=4	30.8	30.8	30.8	84.23	2.2979e+08	1.30184e+08	1.49483e+08	1.74421e+08	9.57847e+07	2.30705e+08	2.4549e+08	2.7323e+08	3.35837e+08	3.89359e+08	2.1679e+08	2.70598e+08	4.11022e+08	2.24253e+08	2.91758e+08	4.35804e+08	4.39058e+08	2.44814e+08	6.20189e+08	3.04165e+08	3.83274e+08	4.33251e+08	9.46953e+08	4.8907e+08	157340000	1.85096e+08	2.84185e+08	1.77706e+08	2.1668e+08	1.78831e+08	3.91686e+08	1.57169e+08	3.03562e+08	342	0.396057	0.00042802	DKD-GP	1.68429	0.0048337
P50285	26	26	26	Dimethylaniline monooxygenase [N-oxide-forming] 1	Fmo1	>sp|P50285|FMO1_MOUSE Dimethylaniline monooxygenase [N-oxide-forming] 1 OS=Mus musculus GN=Fmo1 PE=1 SV=1	57.1	57.1	57.1	59.914	6.68089e+08	5.53314e+08	5.18377e+08	5.15782e+08	4.94266e+08	5.09449e+08	4.68451e+08	7.60439e+08	5.73376e+08	6.0554e+08	5.73648e+08	6.88323e+08	6.8837e+08	6.38594e+08	6.94768e+08	6.08231e+08	8.13406e+08	7.09241e+08	8.25633e+08	7.60612e+08	9.04541e+08	8.69148e+08	7.17518e+08	6.4757e+08	650810000	6.16965e+08	7.11853e+08	6.58648e+08	6.74314e+08	5.85502e+08	8.50931e+08	5.86578e+08	6.60696e+08	182	0.718375	0.000432863	DKD-GP	1.12983	0.0706494
P47753	6	4	4	F-actin-capping protein subunit alpha-1	Capza1	>sp|P47753|CAZA1_MOUSE F-actin-capping protein subunit alpha-1 OS=Mus musculus GN=Capza1 PE=1 SV=4	32.9	23.4	23.4	32.939	3.31185e+07	3.01038e+07	4.32095e+07	3.4215e+07	3.03296e+07	4.48889e+07	3.4126e+07	3.04938e+07	4.08706e+07	4.5115e+07	3.58896e+07	2.92757e+07	3.97116e+07	3.92224e+07	3.49107e+07	3.10765e+07	4.40522e+07	5.63441e+07	4.52356e+07	4.18493e+07	4.49903e+07	5.70349e+07	6.99436e+07	6.55299e+07	26795000	3.12586e+07	4.73343e+07	4.49514e+07	2.65194e+07	5.7208e+07	4.35144e+07	5.93055e+07	4.18257e+07	1077	0.659996	0.000464886	DKD-GP	1.05557	0.468631
Q9JKW0	2	2	2	ADP-ribosylation factor-like protein 6-interacting protein 1	Arl6ip1	>sp|Q9JKW0|AR6P1_MOUSE ADP-ribosylation factor-like protein 6-interacting protein 1 OS=Mus musculus GN=Arl6ip1 PE=2 SV=1	18.7	18.7	18.7	23.437	6.18196e+06	6.7463e+06	5.26781e+06	1.4226e+06	3.5259e+06	3.76702e+06	3.3019e+06	5.99715e+06	343485	345103	499961	1.63706e+06	3.29478e+06	304821	2.47681e+06	4.70249e+06	2.30288e+07	8.31189e+06	7.62614e+06	1.08705e+07	1.79973e+07	1.45666e+07	1.0927e+07	8.24702e+06	10683000	1.41097e+07	1.0498e+07	7.63629e+06	391891	1.13813e+07	1.07705e+07	1.92763e+07	7.37929e+06	1903	0.356491	0.000480287	DKD-GP	0.375705	0.0102646
Q91WL5	7	5	5	Cytochrome P450 4A12A	Cyp4a12a	>sp|Q91WL5|CP4CA_MOUSE Cytochrome P450 4A12A OS=Mus musculus GN=Cyp4a12a PE=2 SV=2	17.1	12.2	12.2	58.349	1.56163e+06	525154	2.63043e+06	7.04895e+06	594446	969739	452029	823032	1.14853e+06	3.80642e+06	5.68402e+06	1.1567e+06	2.47667e+06	304821	4.47723e+06	136336	5.72228e+06	8.86765e+06	5.88892e+06	1.21602e+07	7.75376e+06	9.73536e+06	6.65929e+06	8.23966e+06	6880200	1.24603e+07	1.85353e+07	8.42998e+06	2.01244e+07	7.425e+06	1.8605e+07	9.89004e+06	6.28667e+06	1956	0.224605	0.000503476	DKD-GP	1.31395	0.766063
Q9R0H0	50	50	50	Peroxisomal acyl-coenzyme A oxidase 1	Acox1	>sp|Q9R0H0|ACOX1_MOUSE Peroxisomal acyl-coenzyme A oxidase 1 OS=Mus musculus GN=Acox1 PE=1 SV=5	86.7	86.7	86.7	74.648	1.84845e+09	1.09402e+09	1.35482e+09	1.44948e+09	1.19573e+09	1.11773e+09	1.0836e+09	2.54017e+09	1.45636e+09	1.47928e+09	1.19856e+09	1.75261e+09	1.31796e+09	1.67591e+09	2.06237e+09	2.10343e+09	3.77577e+09	2.26792e+09	1.97962e+09	4.84596e+09	2.70267e+09	3.81049e+09	1.90964e+09	2.85552e+09	3126900000	4.85778e+09	2.94307e+09	4.5742e+09	4.49963e+09	3.72446e+09	3.92063e+09	3.81788e+09	2.51071e+09	45	0.483857	0.000511084	DKD-GP	1.11661	0.30975
Q62261	111	111	108	Spectrin beta chain, non-erythrocytic 1	Sptbn1	>sp|Q62261|SPTB2_MOUSE Spectrin beta chain, non-erythrocytic 1 OS=Mus musculus GN=Sptbn1 PE=1 SV=2	57	57	55.5	274.22	2.57654e+09	2.21645e+09	2.58152e+09	2.36019e+09	2.86659e+09	2.64001e+09	2.93302e+09	2.94173e+09	2.49293e+09	1.45163e+09	1.06717e+09	1.41814e+09	2.06377e+09	2.33903e+09	2.71761e+09	2.76164e+09	1.86769e+09	1.72464e+09	1.29058e+09	1.08976e+09	6.98835e+08	4.98354e+08	6.63742e+08	7.66318e+08	2216100000	2.26036e+09	1.60497e+09	1.68985e+09	1.42149e+09	1.20412e+09	9.90607e+08	1.1109e+09	1.82895e+09	68	2.45538	0.000515503	DKD-GP	0.772489	0.047094
P08113	43	41	41	Endoplasmin	Hsp90b1	>sp|P08113|ENPL_MOUSE Endoplasmin OS=Mus musculus GN=Hsp90b1 PE=1 SV=2	52.1	50.4	50.4	92.475	1.22473e+09	1.49907e+09	1.25976e+09	1.14283e+09	1.42147e+09	1.29448e+09	1.35455e+09	1.07267e+09	1.44727e+09	1.44704e+09	1.32083e+09	1.37617e+09	1.39419e+09	1.22688e+09	1.26999e+09	1.30095e+09	1.37289e+09	1.59233e+09	1.54133e+09	1.61055e+09	1.56541e+09	1.63496e+09	1.74683e+09	1.66146e+09	1766400000	1.92225e+09	1.48428e+09	1.74172e+09	2.11966e+09	1.91509e+09	1.78584e+09	2.02412e+09	1.51681e+09	83	0.806989	0.000529469	DKD-GP	1.05003	0.263687
Q8C0I1	13	13	13	Alkyldihydroxyacetonephosphate synthase, peroxisomal	Agps	>sp|Q8C0I1|ADAS_MOUSE Alkyldihydroxyacetonephosphate synthase, peroxisomal OS=Mus musculus GN=Agps PE=1 SV=1	27	27	27	71.683	1.64904e+07	1.67428e+07	1.31705e+07	5.04987e+07	2.47736e+07	2.03296e+07	8.7491e+06	6.30449e+06	2.9302e+07	2.52009e+07	2.57158e+07	2.60831e+07	2.2464e+07	1.14789e+07	3.76087e+07	1.76935e+07	5.25128e+07	3.92455e+07	6.16291e+07	9.08605e+07	6.23717e+07	8.60704e+07	4.73281e+07	3.43688e+07	46967000	6.17452e+07	6.74262e+07	5.54127e+07	9.36823e+07	5.48895e+07	1.12629e+08	7.04872e+07	4.34448e+07	1058	0.331078	0.000559322	DKD-GP	1.24505	0.200148
Q69ZN7	53	53	52	Myoferlin	Myof	>sp|Q69ZN7|MYOF_MOUSE Myoferlin OS=Mus musculus GN=Myof PE=1 SV=2	32	32	31.3	233.32	3.23817e+08	7.04813e+08	4.04283e+08	4.31783e+08	6.46537e+08	5.55946e+08	5.89379e+08	2.85876e+08	5.07727e+08	5.14467e+08	5.14168e+08	5.09769e+08	5.75373e+08	4.04608e+08	4.34332e+08	3.96084e+08	1.52597e+08	3.35777e+08	3.21539e+08	2.83581e+08	2.17671e+08	1.03331e+08	1.45823e+08	1.51451e+08	535900000	5.56692e+08	3.17625e+08	4.4785e+08	3.75212e+08	5.08992e+08	3.24089e+08	3.33375e+08	4.03452e+08	283	2.30313	0.000569624	DKD-GP	0.978209	0.90162
P51150	12	12	12	Ras-related protein Rab-7a	Rab7a	>sp|P51150|RAB7A_MOUSE Ras-related protein Rab-7a OS=Mus musculus GN=Rab7a PE=1 SV=2	64.3	64.3	64.3	23.489	3.7232e+08	3.42756e+08	3.58429e+08	3.82673e+08	3.47916e+08	3.54191e+08	3.50938e+08	3.80194e+08	3.81991e+08	3.86479e+08	4.20542e+08	3.60688e+08	4.31942e+08	3.51461e+08	3.83119e+08	3.98789e+08	4.29658e+08	4.78753e+08	3.89622e+08	4.37639e+08	4.53363e+08	3.81232e+08	5.24636e+08	4.69103e+08	420380000	4.70826e+08	4.3178e+08	4.24396e+08	4.18804e+08	4.27016e+08	4.24298e+08	4.79727e+08	4.08302e+08	280	0.810722	0.000609174	DKD-GP	1.07808	0.0258232
Q60864	17	17	17	Stress-induced-phosphoprotein 1	Stip1	>sp|Q60864|STIP1_MOUSE Stress-induced-phosphoprotein 1 OS=Mus musculus GN=Stip1 PE=1 SV=1	38.5	38.5	38.5	62.581	7.61411e+07	1.00509e+08	8.49965e+07	9.89908e+07	1.28954e+08	8.01199e+07	7.87298e+07	8.19455e+07	9.50601e+07	5.53127e+07	7.1879e+07	8.20062e+07	6.16023e+07	7.75299e+07	7.42059e+07	7.35393e+07	1.51015e+08	1.5542e+08	1.48173e+08	1.06898e+08	1.16066e+08	1.12745e+08	1.53978e+08	1.15601e+08	136970000	9.07736e+07	1.24878e+08	1.24521e+08	1.53487e+08	1.84173e+08	1.51771e+08	1.6388e+08	1.09746e+08	649	0.689113	0.000609794	DKD-GP	0.809346	0.0295351
Q9CQN7	2	2	2	39S ribosomal protein L41, mitochondrial	Mrpl41	>sp|Q9CQN7|RM41_MOUSE 39S ribosomal protein L41, mitochondrial OS=Mus musculus GN=Mrpl41 PE=2 SV=1	14.8	14.8	14.8	15.261	6.64954e+06	6.05149e+06	8.27463e+06	5.53408e+06	4.88513e+06	7.66151e+06	6.24288e+06	6.04972e+06	5.47945e+06	3.21526e+06	3.25068e+06	2.52714e+06	2.7014e+06	3.7243e+06	6.80452e+06	7.87675e+06	2.89585e+06	3.98681e+06	5.14123e+06	5.01249e+06	4.43451e+06	3.94712e+06	3.59696e+06	2.39079e+06	3447000	3.6405e+06	4.80184e+06	5.08355e+06	2.76875e+06	5.26735e+06	5.01272e+06	3.53012e+06	4.74644e+06	2062	1.63502	0.000637851	DKD-GP	0.692896	0.0248951
Q61739	26	26	26	Integrin alpha-6;Integrin alpha-6 heavy chain;Integrin alpha-6 light chain	Itga6	>sp|Q61739|ITA6_MOUSE Integrin alpha-6 OS=Mus musculus GN=Itga6 PE=1 SV=3	30.2	30.2	30.2	122.16	2.36948e+08	1.83806e+08	2.23579e+08	2.39473e+08	1.96851e+08	2.19725e+08	2.42191e+08	2.89403e+08	2.47199e+08	3.29047e+08	2.57923e+08	2.99528e+08	3.24818e+08	3.60314e+08	2.69895e+08	3.0473e+08	2.75323e+08	2.68602e+08	2.91452e+08	3.34321e+08	2.63478e+08	3.45462e+08	3.36011e+08	2.907e+08	247440000	2.92197e+08	2.05916e+08	2.30661e+08	2.49758e+08	2.85588e+08	2.9899e+08	2.93176e+08	2.72953e+08	372	0.761625	0.000650004	DKD-GP	1.30649	0.00135239
Q99LB2	12	12	12	Dehydrogenase/reductase SDR family member 4	Dhrs4	>sp|Q99LB2|DHRS4_MOUSE Dehydrogenase/reductase SDR family member 4 OS=Mus musculus GN=Dhrs4 PE=2 SV=3	47.3	47.3	47.3	29.884	6.88802e+07	7.01945e+07	6.8849e+07	8.41198e+07	7.26868e+07	7.16637e+07	8.93794e+07	1.08995e+08	8.59739e+07	6.75922e+07	6.2217e+07	7.88592e+07	6.28328e+07	8.6172e+07	1.10419e+08	8.9139e+07	2.79977e+08	1.81549e+08	1.44147e+08	3.95226e+08	2.06381e+08	3.66961e+08	9.45899e+07	1.48267e+08	181540000	3.18381e+08	1.99126e+08	2.43558e+08	2.40234e+08	2.35541e+08	2.2501e+08	2.11437e+08	1.54684e+08	536	0.349331	0.000656927	DKD-GP	1.01329	0.928152
Q9CXW2	5	5	5	28S ribosomal protein S22, mitochondrial	Mrps22	>sp|Q9CXW2|RT22_MOUSE 28S ribosomal protein S22, mitochondrial OS=Mus musculus GN=Mrps22 PE=2 SV=1	14.5	14.5	14.5	41.192	2.43549e+07	2.03271e+07	2.5317e+07	2.02622e+07	2.0533e+07	2.34241e+07	2.01218e+07	2.56335e+07	2.77251e+07	2.41278e+07	2.41423e+07	2.84227e+07	2.55408e+07	2.66984e+07	2.98987e+07	2.06625e+07	1.31602e+07	1.60751e+07	1.46053e+07	1.69422e+07	2.0358e+07	1.81677e+07	1.53196e+07	2.00183e+07	16082000	1.78698e+07	1.68261e+07	1.9486e+07	2.90921e+07	1.87326e+07	2.25122e+07	1.73889e+07	2.12446e+07	1394	1.33664	0.000677456	DKD-GP	1.15138	0.0257118
P26149	7	4	2	3 beta-hydroxysteroid dehydrogenase/Delta 5-->4-isomerase type 2;3-beta-hydroxy-Delta(5)-steroid dehydrogenase;Steroid Delta-isomerase	Hsd3b2	>sp|P26149|3BHS2_MOUSE 3 beta-hydroxysteroid dehydrogenase/Delta 5-->4-isomerase type 2 OS=Mus musculus GN=Hsd3b2 PE=2 SV=4	27.3	16.6	9.1	41.923	2.44021e+07	2.56191e+07	4.44488e+07	3.40663e+07	2.7246e+07	1.19266e+07	1.11983e+07	3.07642e+07	2.75619e+07	2.44189e+07	1.28501e+07	3.33581e+07	2.81886e+07	2.48451e+07	3.82923e+07	3.48652e+07	7.97718e+07	6.50593e+07	6.16234e+07	5.79208e+07	6.4316e+07	5.52137e+07	4.77616e+07	6.49962e+07	39122000	4.54633e+07	3.83748e+07	4.50524e+07	5.82033e+07	4.5701e+07	7.01465e+07	5.93942e+07	4.16304e+07	1082	0.42216	0.00067883	DKD-GP	1.07015	0.587004
Q3TJ91	10	10	10	Lethal(2) giant larvae protein homolog 2	Llgl2	>sp|Q3TJ91|L2GL2_MOUSE Lethal(2) giant larvae protein homolog 2 OS=Mus musculus GN=Llgl2 PE=2 SV=2	12.8	12.8	12.8	114.32	2.37659e+07	3.40903e+07	2.45225e+07	2.20127e+07	3.35746e+07	2.09459e+07	1.75453e+07	2.15692e+07	1.20805e+07	2.9646e+07	2.01719e+07	1.88626e+07	2.62956e+07	7.87683e+06	1.20724e+07	2.40623e+07	6.36585e+06	1.51677e+07	1.77164e+07	9.97067e+06	1.31834e+07	1.61701e+07	1.4218e+07	1.39028e+07	10965000	1.68243e+07	1.74706e+07	8.15218e+06	1.01795e+07	1.6296e+07	1.41016e+07	1.22038e+07	1.7562e+07	1489	1.856	0.000680368	DKD-GP	0.762869	0.0975157
Q8VHY0	8	8	8	Chondroitin sulfate proteoglycan 4	Cspg4	>sp|Q8VHY0|CSPG4_MOUSE Chondroitin sulfate proteoglycan 4 OS=Mus musculus GN=Cspg4 PE=1 SV=3	5	5	5	252.31	2.4471e+07	1.97584e+07	2.14274e+07	2.76708e+07	3.87981e+07	2.78079e+07	3.80767e+07	1.27277e+07	7.86364e+06	1.00366e+06	267840	3.87319e+06	3.84836e+06	1.35941e+06	1.71057e+06	5.1406e+06	7.51114e+06	5.32227e+06	4.52939e+06	512576	328092	311530	1.32022e+06	5.91531e+06	19215000	1.61972e+07	3.53114e+06	2.49375e+06	809180	8.0466e+06	317683	5.47909e+06	9.92642e+06	1759	8.18383	0.000690491	DKD-GP	0.11895	0.000222631
Q8BMF3	6	6	6	NADP-dependent malic enzyme, mitochondrial	Me3	>sp|Q8BMF3|MAON_MOUSE NADP-dependent malic enzyme, mitochondrial OS=Mus musculus GN=Me3 PE=1 SV=2	19	19	19	67.098	1.62254e+07	1.0134e+07	1.36883e+07	1.14278e+07	1.40884e+07	1.06264e+07	8.07114e+06	8.44042e+06	2.05465e+07	1.36736e+07	6.99233e+06	7.54475e+06	1.58385e+07	1.42745e+07	2.01962e+07	8.5366e+06	1.8384e+07	1.6162e+07	1.42739e+07	2.53826e+07	1.81762e+07	1.65869e+07	1.80483e+07	2.01646e+07	15566000	6.99736e+06	1.0673e+07	7.3656e+06	1.28661e+07	1.26155e+07	1.39444e+07	1.38456e+07	1.37924e+07	1595	0.629861	0.000700985	DKD-GP	1.16074	0.585211
Q8VCT3	4	4	4	Aminopeptidase B	Rnpep	>sp|Q8VCT3|AMPB_MOUSE Aminopeptidase B OS=Mus musculus GN=Rnpep PE=2 SV=2	7.2	7.2	7.2	72.415	474820	858554	492856	479680	1.3605e+06	596622	219076	2.05195e+06	281164	345103	220443	207734	162882	1.43358e+06	351765	1.7609e+06	1.46021e+06	2.77112e+06	4.83638e+06	2.56235e+06	1.9424e+06	6.52325e+06	3.24041e+06	1.17506e+06	1840600	1.83335e+06	250015	282284	3.20355e+06	611787	538498	467208	1.40113e+06	2359	0.266575	0.000716036	DKD-GP	0.729036	0.233248
Q5SWY8	2	2	2	Sodium/glucose cotransporter 5	Slc5a10	>sp|Q5SWY8|SC5AA_MOUSE Sodium/glucose cotransporter 5 OS=Mus musculus GN=Slc5a10 PE=2 SV=1	4.4	4.4	4.4	64.705	2.45857e+07	6.475e+06	9.95883e+06	1.00438e+07	7.15161e+06	5.67137e+06	6.57646e+06	1.64052e+07	343485	1.42227e+07	1.08289e+07	2.42861e+07	1.66292e+07	1.6961e+07	1.42559e+07	2.85418e+07	8.51016e+06	2.32723e+06	5.47823e+06	2.39519e+06	2.4144e+06	2.04758e+06	2.19977e+06	3.63444e+06	347120	700084	345114	344491	246034	346035	317683	282133	7.65227e+06	1880	2.99472	0.000749693	DKD-GP	1.45127	0.864244
Q6ZQI3	13	13	13	Malectin	Mlec	>sp|Q6ZQI3|MLEC_MOUSE Malectin OS=Mus musculus GN=Mlec PE=2 SV=2	47.4	47.4	47.4	32.342	1.92022e+08	1.58076e+08	1.51974e+08	1.71724e+08	1.44752e+08	1.17831e+08	1.46483e+08	1.40313e+08	1.26372e+08	1.6712e+08	1.32257e+08	1.60696e+08	1.54864e+08	1.47052e+08	1.35987e+08	1.62837e+08	2.37386e+08	1.69096e+08	1.75457e+08	2.68894e+08	2.37862e+08	2.06005e+08	1.90769e+08	2.16461e+08	159240000	2.04048e+08	1.73924e+08	1.7517e+08	2.15849e+08	1.90177e+08	2.4109e+08	2.20708e+08	1.7789e+08	488	0.718698	0.000765432	DKD-GP	0.970576	0.692407
Q91YQ5	24	24	24	Dolichyl-diphosphooligosaccharide--protein glycosyltransferase subunit 1	Rpn1	>sp|Q91YQ5|RPN1_MOUSE Dolichyl-diphosphooligosaccharide--protein glycosyltransferase subunit 1 OS=Mus musculus GN=Rpn1 PE=2 SV=1	50.5	50.5	50.5	68.527	4.45511e+08	3.895e+08	4.25579e+08	4.79142e+08	4.65987e+08	3.6835e+08	3.54101e+08	3.55003e+08	3.5204e+08	3.78895e+08	3.1048e+08	3.83672e+08	3.96897e+08	3.27789e+08	3.30449e+08	4.48277e+08	5.12343e+08	5.20037e+08	5.41038e+08	5.3559e+08	5.04155e+08	4.58142e+08	5.83801e+08	4.6464e+08	410530000	4.99664e+08	5.14482e+08	4.13667e+08	4.96687e+08	5.59731e+08	6.52207e+08	6.93959e+08	4.55386e+08	262	0.796936	0.000766753	DKD-GP	0.891973	0.0813332
P09671	12	12	12	Superoxide dismutase [Mn], mitochondrial	Sod2	>sp|P09671|SODM_MOUSE Superoxide dismutase [Mn], mitochondrial OS=Mus musculus GN=Sod2 PE=1 SV=3	57.2	57.2	57.2	24.603	1.69554e+09	1.55645e+09	1.53174e+09	1.38766e+09	1.2054e+09	1.20695e+09	1.45677e+09	1.24214e+09	1.50662e+09	1.38851e+09	1.21903e+09	1.64442e+09	1.4045e+09	1.65762e+09	1.81079e+09	2.63266e+09	1.33472e+09	1.07934e+09	1.06889e+09	1.12046e+09	1.0583e+09	1.1185e+09	9.20788e+08	1.04467e+09	938400000	9.22944e+08	1.23047e+09	1.0968e+09	1.23535e+09	8.26942e+08	1.21797e+09	8.97522e+08	1.30184e+09	95	1.29009	0.000779388	DKD-GP	1.17562	0.155562
Q8VCW8	13	13	13	Acyl-CoA synthetase family member 2, mitochondrial	Acsf2	>sp|Q8VCW8|ACSF2_MOUSE Acyl-CoA synthetase family member 2, mitochondrial OS=Mus musculus GN=Acsf2 PE=2 SV=1	31.9	31.9	31.9	67.95	1.67321e+08	1.23688e+08	1.63409e+08	1.70488e+08	1.31455e+08	1.35979e+08	1.44713e+08	1.02771e+08	1.58677e+08	1.33345e+08	1.2405e+08	1.6097e+08	1.43785e+08	1.82455e+08	1.54864e+08	1.95825e+08	9.33948e+07	9.21708e+07	7.03208e+07	5.36393e+07	9.14776e+07	9.60938e+07	1.1257e+08	1.12008e+08	84108000	6.74259e+07	9.96832e+07	7.92418e+07	8.12424e+07	8.51347e+07	8.9582e+07	5.80215e+07	1.17497e+08	627	1.57942	0.000800029	DKD-GP	1.10014	0.24894
P68040	10	10	10	Guanine nucleotide-binding protein subunit beta-2-like 1	Gnb2l1	>sp|P68040|GBLP_MOUSE Guanine nucleotide-binding protein subunit beta-2-like 1 OS=Mus musculus GN=Gnb2l1 PE=1 SV=3	40.4	40.4	40.4	35.076	1.51827e+08	1.86596e+08	1.44586e+08	1.86121e+08	1.53238e+08	1.54693e+08	1.6344e+08	2.02307e+08	1.44698e+08	1.31288e+08	1.28171e+08	1.10442e+08	1.48098e+08	1.34256e+08	1.27341e+08	1.36227e+08	1.03271e+08	1.20902e+08	1.60051e+08	1.28084e+08	1.24166e+08	8.26426e+07	9.67105e+07	1.18937e+08	116030000	8.92923e+07	1.33784e+08	1.73288e+08	2.0027e+08	1.47944e+08	1.17905e+08	9.77486e+07	1.37949e+08	572	1.43652	0.000800033	DKD-GP	0.789779	0.00082005
Q60605;P05977;P09542;Q8CI43	9;1;1;1	9;1;1;1	9;1;1;1	Myosin light polypeptide 6	Myl6	>sp|Q60605|MYL6_MOUSE Myosin light polypeptide 6 OS=Mus musculus GN=Myl6 PE=1 SV=3	58.9	58.9	58.9	16.93	1.20641e+08	1.33033e+08	1.56561e+08	1.51277e+08	1.95006e+08	1.43434e+08	1.68279e+08	1.96697e+08	1.40373e+08	1.47684e+08	1.35627e+08	1.26081e+08	1.42739e+08	1.35724e+08	1.64742e+08	1.2822e+08	2.59204e+08	1.90354e+08	2.23966e+08	1.92313e+08	2.0619e+08	3.16509e+08	2.06383e+08	2.28704e+08	121750000	1.62587e+08	1.48569e+08	1.11109e+08	1.73472e+08	1.4623e+08	1.17103e+08	1.73549e+08	1.67628e+08	510	0.693634	0.000801945	DKD-GP	0.886368	0.133882
Q9DB15	5	5	5	39S ribosomal protein L12, mitochondrial	Mrpl12	>sp|Q9DB15|RM12_MOUSE 39S ribosomal protein L12, mitochondrial OS=Mus musculus GN=Mrpl12 PE=1 SV=2	29.9	29.9	29.9	21.708	4.46287e+07	4.42328e+07	5.42544e+07	5.40776e+07	4.98757e+07	5.44853e+07	5.97287e+07	5.23855e+07	5.78574e+07	4.80086e+07	5.18224e+07	3.66527e+07	5.06157e+07	6.3517e+07	6.88913e+07	6.6362e+07	2.70264e+07	2.39935e+07	3.8726e+07	3.10039e+07	3.46544e+07	4.87917e+07	2.34692e+07	3.6747e+07	44715000	4.50518e+07	4.52856e+07	5.11752e+07	4.97917e+07	4.50176e+07	4.0014e+07	3.47914e+07	4.61766e+07	1037	1.56448	0.000803	DKD-GP	1.07266	0.504645
P97352	2	2	2	Protein S100-A13	S100a13	>sp|P97352|S10AD_MOUSE Protein S100-A13 OS=Mus musculus GN=S100a13 PE=1 SV=1	18.4	18.4	18.4	11.158	1.48327e+07	4.19939e+07	1.72151e+07	1.58426e+07	2.59762e+07	2.56233e+07	2.18761e+07	1.94077e+07	3.42856e+07	3.55576e+07	3.75608e+07	2.09883e+07	3.07296e+07	2.61819e+07	1.90853e+07	9.88444e+06	5.75301e+06	4.51219e+06	8.32988e+06	8.52836e+06	1.07465e+07	1.81206e+07	1.25906e+07	1.16383e+07	18865000	1.4345e+07	1.97422e+07	1.84946e+07	2.19621e+07	9.16143e+06	1.04869e+07	1.81128e+07	1.90135e+07	1443	2.27835	0.000831181	DKD-GP	1.17238	0.496071
P54775	9	9	9	26S protease regulatory subunit 6B	Psmc4	>sp|P54775|PRS6B_MOUSE 26S protease regulatory subunit 6B OS=Mus musculus GN=Psmc4 PE=1 SV=2	36.4	36.4	36.4	47.408	4.79861e+07	4.85634e+07	4.9394e+07	3.85509e+07	4.80466e+07	4.2946e+07	4.9805e+07	4.09769e+07	5.12955e+07	5.50704e+07	5.75325e+07	3.85148e+07	3.82603e+07	4.65725e+07	5.38495e+07	4.41169e+07	5.97589e+07	6.36037e+07	5.36429e+07	6.15514e+07	5.40607e+07	4.80842e+07	7.35209e+07	7.34848e+07	73407000	5.39769e+07	4.84643e+07	6.81173e+07	9.46379e+07	8.93763e+07	8.45113e+07	8.38385e+07	5.73599e+07	929	0.751001	0.000831508	DKD-GP	1.05172	0.520839
Q61595	6	6	6	Kinectin	Ktn1	>sp|Q61595|KTN1_MOUSE Kinectin OS=Mus musculus GN=Ktn1 PE=1 SV=1	6.2	6.2	6.2	152.59	8.16118e+06	1.35654e+07	1.20276e+07	1.05038e+07	9.59206e+06	1.1007e+07	7.2033e+06	8.96609e+06	1.47745e+07	1.41703e+07	1.267e+07	1.4632e+07	1.18686e+07	8.83867e+06	1.24324e+07	1.14636e+07	5.75549e+06	7.09586e+06	7.60665e+06	5.75129e+06	4.85035e+06	3.86146e+06	6.5312e+06	8.39379e+06	10830000	8.64699e+06	1.00741e+07	1.51544e+07	1.80152e+07	1.83656e+07	1.6414e+07	1.07527e+07	1.06242e+07	1735	1.62553	0.000834003	DKD-GP	1.24466	0.0321863
P01872;P01873	15;15	15;15	15;15	Ig mu chain C region secreted form;Ig mu chain C region membrane-bound form	Igh-6	>sp|P01872|IGHM_MOUSE Ig mu chain C region secreted form OS=Mus musculus GN=Igh-6 PE=1 SV=2;>sp|P01873|MUCM_MOUSE Ig mu chain C region membrane-bound form OS=Mus musculus GN=Igh-6 PE=2 SV=3	33.5	33.5	33.5	49.971	4.37659e+08	1.93816e+08	1.30925e+08	9.59225e+07	3.80007e+08	9.59522e+07	1.71442e+08	1.97621e+07	1.96281e+08	1.29657e+08	7.08173e+08	1.71787e+08	1.78665e+08	8.13174e+08	1.42408e+08	1.79559e+08	1.12217e+07	3.85785e+07	1.404e+07	1.94593e+07	1.72143e+07	2.74547e+07	5.1085e+07	3.06591e+07	16359000	3.19123e+07	3.2658e+07	1.09038e+08	1.78378e+07	2.1054e+07	2.00343e+08	2.15346e+07	1.47051e+08	553	7.27417	0.000850136	DKD-GP	1.65174	0.213194
Q9R0K7	10	10	10	Plasma membrane calcium-transporting ATPase 2	Atp2b2	>sp|Q9R0K7|AT2B2_MOUSE Plasma membrane calcium-transporting ATPase 2 OS=Mus musculus GN=Atp2b2 PE=1 SV=2	9.7	9.7	9.7	132.59	7.74563e+07	7.24848e+07	6.79536e+07	6.3914e+07	6.50285e+07	7.68292e+07	7.88209e+07	8.07296e+07	4.51134e+07	5.52765e+07	7.18599e+07	7.5276e+07	7.47174e+07	4.85385e+07	4.82912e+07	5.49354e+07	4.9459e+07	5.34362e+07	6.58028e+07	3.83074e+07	5.49259e+07	6.37978e+07	4.65783e+07	5.58221e+07	57719000	7.06633e+07	5.81695e+07	4.21837e+07	3.29239e+07	6.11006e+07	3.87882e+07	4.24857e+07	5.90434e+07	915	1.36224	0.000869828	DKD-GP	0.812748	0.0214022
P58771	28	28	10	Tropomyosin alpha-1 chain	Tpm1	>sp|P58771|TPM1_MOUSE Tropomyosin alpha-1 chain OS=Mus musculus GN=Tpm1 PE=1 SV=1	58.1	58.1	28.9	32.68	6.33836e+08	1.17931e+09	1.09037e+09	1.37261e+09	9.64e+08	8.58871e+08	6.77053e+08	8.35124e+08	1.06954e+09	7.99787e+08	7.30703e+08	8.45737e+08	8.92546e+08	8.30666e+08	7.31441e+08	7.33471e+08	1.61722e+09	1.60705e+09	1.39068e+09	1.36423e+09	1.47597e+09	1.96512e+09	1.3745e+09	1.30614e+09	1442100000	1.54693e+09	1.13229e+09	1.05243e+09	1.13024e+09	1.50914e+09	1.00774e+09	1.49439e+09	1.14566e+09	111	0.628976	0.000898925	DKD-GP	0.871599	0.302622
P01837	3	3	3	Ig kappa chain C region	n/a	>sp|P01837|IGKC_MOUSE Ig kappa chain C region OS=Mus musculus PE=1 SV=1	63.2	63.2	63.2	11.778	1.76922e+07	8.18483e+06	9.17643e+06	5.3361e+06	2.67481e+07	3.85898e+06	1.12758e+07	2.35728e+06	1.19883e+07	9.38017e+06	3.23837e+07	8.10534e+06	1.60242e+07	3.60688e+07	8.95587e+06	3.40874e+07	437734	444930	2.29329e+06	6.64437e+06	328092	2.34852e+06	355843	1.32504e+06	347120	429344	345114	3.30248e+06	391891	346035	9.00226e+06	282133	8.44524e+06	1835	5.96916	0.000900679	DKD-GP	1.85507	0.0743593
Q9QXW9	6	6	6	Large neutral amino acids transporter small subunit 2	Slc7a8	>sp|Q9QXW9|LAT2_MOUSE Large neutral amino acids transporter small subunit 2 OS=Mus musculus GN=Slc7a8 PE=1 SV=1	11.7	11.7	11.7	57.872	5.68885e+07	6.28677e+07	5.93776e+07	3.95779e+07	3.92536e+07	3.81178e+07	3.78766e+07	3.3322e+07	3.30451e+07	3.05948e+07	2.74529e+07	2.92627e+07	4.26433e+07	3.00828e+07	3.69867e+07	3.42036e+07	6.33591e+07	7.60383e+07	6.46292e+07	6.1338e+07	7.64188e+07	7.95966e+07	7.96951e+07	6.19044e+07	40451000	5.63148e+07	4.6613e+07	3.68492e+07	3.38188e+07	3.7291e+07	4.58982e+07	4.91037e+07	4.81523e+07	1016	0.652389	0.000915107	DKD-GP	0.719534	0.0101076
O35728	8	8	7	Cytochrome P450 4A14	Cyp4a14	>sp|O35728|CP4AE_MOUSE Cytochrome P450 4A14 OS=Mus musculus GN=Cyp4a14 PE=2 SV=1	15.8	15.8	13.4	58.719	1.36681e+07	2.84528e+06	3.50037e+06	2.36776e+06	3.46637e+06	1.89089e+06	8.06297e+06	9.61184e+07	343485	1.96119e+07	9.19696e+06	6.7886e+06	6.9599e+06	2.24344e+07	5.36366e+06	5.29237e+07	437734	444930	444963	405218	328092	858377	1.1075e+06	789644	5864800	3.43765e+07	8.95373e+06	3.26805e+06	6.17427e+06	6.32385e+06	7.4031e+06	9.90967e+06	1.07073e+07	1728	27.3895	0.000958424	DKD-GP	0.937102	0.670425
Q99PL5	30	30	30	Ribosome-binding protein 1	Rrbp1	>sp|Q99PL5|RRBP1_MOUSE Ribosome-binding protein 1 OS=Mus musculus GN=Rrbp1 PE=2 SV=2	22.7	22.7	22.7	172.88	1.61298e+08	2.04852e+08	1.75354e+08	2.22299e+08	1.92233e+08	2.58081e+08	2.0678e+08	1.63444e+08	3.87709e+08	2.27369e+08	1.9959e+08	2.23306e+08	1.64237e+08	1.45262e+08	3.85136e+08	1.70104e+08	1.49995e+08	1.49849e+08	1.42753e+08	1.90447e+08	1.36505e+08	1.14587e+08	1.17897e+08	1.36986e+08	437950000	2.50249e+08	2.65403e+08	1.78497e+08	3.92086e+08	3.15704e+08	1.62212e+08	3.06884e+08	2.16721e+08	439	1.39097	0.00099789	DKD-GP	1.20095	0.384091
E9Q612	11	11	10	Receptor-type tyrosine-protein phosphatase O	Ptpro	>sp|E9Q612|PTPRO_MOUSE Receptor-type tyrosine-protein phosphatase O OS=Mus musculus GN=Ptpro PE=1 SV=1	12.5	12.5	11.7	138.59	8.02644e+07	7.65397e+07	1.13956e+08	1.31035e+08	1.02177e+08	1.16726e+08	1.17084e+08	8.26038e+07	7.02853e+07	9.93388e+07	1.04201e+08	9.33701e+07	9.11888e+07	4.71824e+07	8.7959e+07	7.43798e+07	4.66471e+07	5.90892e+07	8.12588e+07	2.14012e+07	6.08057e+07	2.15697e+07	3.81835e+07	4.5173e+07	70410000	1.1474e+08	7.46497e+07	4.17649e+07	2.63148e+07	7.58339e+07	4.68961e+07	7.66068e+07	7.46762e+07	810	2.1928	0.00102649	DKD-GP	0.814135	0.0889338
Q9D0S9	6	6	6	Histidine triad nucleotide-binding protein 2, mitochondrial	Hint2	>sp|Q9D0S9|HINT2_MOUSE Histidine triad nucleotide-binding protein 2, mitochondrial OS=Mus musculus GN=Hint2 PE=2 SV=1	55.8	55.8	55.8	17.32	1.32183e+09	5.59269e+08	6.99167e+08	7.56451e+08	7.94477e+08	7.37202e+08	7.90315e+08	8.1969e+08	8.4085e+08	8.88783e+08	7.50707e+08	9.0082e+08	7.98188e+08	1.01811e+09	9.26068e+08	9.64304e+08	5.3922e+08	4.04842e+08	4.16551e+08	5.96981e+08	3.50385e+08	4.1761e+08	6.69951e+08	5.72116e+08	269810000	2.9127e+08	3.42531e+08	4.2559e+08	6.13624e+08	3.86577e+08	5.2848e+08	2.8957e+08	6.46292e+08	190	1.6328	0.00103775	DKD-GP	1.09407	0.250201
Q99K67	47	47	47	Alpha-aminoadipic semialdehyde synthase, mitochondrial;Lysine ketoglutarate reductase;Saccharopine dehydrogenase	Aass	>sp|Q99K67|AASS_MOUSE Alpha-aminoadipic semialdehyde synthase, mitochondrial OS=Mus musculus GN=Aass PE=2 SV=1	56.5	56.5	56.5	102.97	2.30204e+09	1.22607e+09	1.42738e+09	1.74551e+09	1.01162e+09	1.29224e+09	1.49311e+09	2.3818e+09	1.46488e+09	1.95836e+09	1.56773e+09	1.73757e+09	1.51874e+09	1.94568e+09	1.6725e+09	2.23747e+09	1.24879e+09	5.28547e+08	8.50812e+08	1.10383e+09	1.04482e+09	7.23378e+08	5.1417e+08	7.46534e+08	487940000	5.04521e+08	6.54865e+08	6.92647e+08	7.04547e+08	4.98523e+08	8.04611e+08	4.82389e+08	1.20543e+09	106	1.90504	0.00104698	DKD-GP	1.09497	0.328208
Q61753	5	5	5	D-3-phosphoglycerate dehydrogenase	Phgdh	>sp|Q61753|SERA_MOUSE D-3-phosphoglycerate dehydrogenase OS=Mus musculus GN=Phgdh PE=1 SV=3	11.3	11.3	11.3	56.585	339821	1.78438e+06	3.29384e+06	3.16977e+06	3.98417e+06	4.90246e+06	347673	1.17113e+06	2.06187e+06	345103	1.0446e+06	2.04457e+06	407063	2.95157e+06	1.59232e+06	8.59114e+06	9.60996e+06	1.32491e+07	1.11657e+07	1.94525e+07	1.07686e+07	9.47473e+06	1.1528e+07	1.04002e+07	13361000	9.29979e+06	1.12452e+07	8.07461e+06	1.12025e+07	9.88138e+06	9.27548e+06	1.05318e+07	6.76725e+06	1929	0.198573	0.00104965	DKD-GP	1.00237	0.870546
Q9QXZ0	8	8	7	Microtubule-actin cross-linking factor 1	Macf1	>sp|Q9QXZ0|MACF1_MOUSE Microtubule-actin cross-linking factor 1 OS=Mus musculus GN=Macf1 PE=1 SV=2	1.5	1.5	1.3	831.87	6.36389e+06	7.93631e+06	1.28542e+07	8.59294e+06	8.56925e+06	1.70843e+07	1.51479e+07	1.01577e+07	1.73608e+07	1.09005e+07	9.24602e+06	6.05155e+06	9.87802e+06	5.41661e+06	5.63934e+06	2.93375e+06	966551	4.40245e+06	4.71233e+06	3.89393e+06	1.04714e+06	391532	2.54785e+06	3.41595e+06	8652500	7.18247e+06	7.25049e+06	6.46118e+06	1.00803e+07	1.17667e+07	7.36186e+06	4.67133e+06	7.4668e+06	1896	4.05593	0.00105771	DKD-GP	0.777642	0.17974
P97429	12	12	12	Annexin A4	Anxa4	>sp|P97429|ANXA4_MOUSE Annexin A4 OS=Mus musculus GN=Anxa4 PE=2 SV=4	41.1	41.1	41.1	35.915	4.23958e+07	5.78901e+07	6.07897e+07	6.83305e+07	7.76426e+07	7.16913e+07	6.34258e+07	6.79641e+07	6.11182e+07	5.58414e+07	5.07181e+07	4.9041e+07	4.88829e+07	3.43784e+07	5.95284e+07	3.05401e+07	1.0626e+08	1.3044e+08	5.81012e+07	9.92967e+07	1.04728e+08	9.33187e+07	9.40822e+07	1.13301e+08	86295000	7.36734e+07	6.7088e+07	8.09733e+07	1.01958e+08	1.18399e+08	7.58065e+07	7.83911e+07	7.44466e+07	812	0.638039	0.00108249	DKD-GP	0.764606	0.0250073
P57780;O88990	70;8	70;8	48;0	Alpha-actinin-4	Actn4	>sp|P57780|ACTN4_MOUSE Alpha-actinin-4 OS=Mus musculus GN=Actn4 PE=1 SV=1	77.5	77.5	55.3	104.98	5.26134e+09	8.54951e+09	9.72692e+09	7.60706e+09	9.88851e+09	8.07508e+09	1.01397e+10	9.85167e+09	9.3473e+09	7.14992e+09	9.35984e+09	8.18586e+09	9.82633e+09	9.47125e+09	9.58455e+09	6.64022e+09	1.00159e+10	1.33403e+10	1.41475e+10	9.61543e+09	1.23311e+10	1.46518e+10	1.50088e+10	1.42332e+10	9692500000	1.29935e+10	1.0383e+10	6.6683e+09	6.88376e+09	9.51237e+09	7.91525e+09	1.08215e+10	9.90247e+09	7	0.668639	0.001128	DKD-GP	1.00674	0.862391
P08607	6	6	6	C4b-binding protein	C4bpa	>sp|P08607|C4BPA_MOUSE C4b-binding protein OS=Mus musculus GN=C4bpa PE=1 SV=3	16	16	16	51.523	3.497e+07	1.27489e+08	8.77576e+07	6.56519e+07	8.38546e+07	4.35234e+07	4.15487e+07	8.77648e+06	6.68686e+07	1.04347e+08	7.25139e+07	3.94329e+07	7.6392e+07	3.51434e+07	6.2075e+07	9.12424e+06	2.29647e+06	4.67516e+06	3.05051e+06	5.05518e+06	1.4726e+07	1.37624e+07	2.62228e+07	2.2806e+07	18859000	1.60721e+07	1.69402e+07	8.67909e+06	1.04836e+07	1.12876e+07	7.9113e+06	1.8731e+07	3.62821e+07	1150	5.33047	0.00119465	DKD-GP	0.94393	0.970505
P21107	21	9	9	Tropomyosin alpha-3 chain	Tpm3	>sp|P21107|TPM3_MOUSE Tropomyosin alpha-3 chain OS=Mus musculus GN=Tpm3 PE=1 SV=2	41.2	23.6	23.6	32.862	1.85275e+08	3.64402e+08	2.65322e+08	3.08614e+08	3.03591e+08	2.9887e+08	2.7403e+08	3.14763e+08	3.16183e+08	2.54212e+08	3.01412e+08	2.61981e+08	2.92152e+08	3.35787e+08	2.65569e+08	2.47776e+08	4.35449e+08	4.1598e+08	5.56899e+08	6.11267e+08	4.34404e+08	6.29382e+08	2.97325e+08	3.7381e+08	362890000	4.69458e+08	3.52192e+08	3.22491e+08	3.55062e+08	3.8438e+08	2.89311e+08	3.75576e+08	3.51744e+08	311	0.616555	0.0012329	DKD-GP	0.982809	0.933894
Q5SW19	10	10	10	Clustered mitochondria protein homolog	Cluh	>sp|Q5SW19|CLU_MOUSE Clustered mitochondria protein homolog OS=Mus musculus GN=Cluh PE=2 SV=2	8.4	8.4	8.4	148.07	2.6985e+07	3.29261e+07	2.35472e+07	3.09666e+07	2.12521e+07	2.68283e+07	2.29822e+07	3.84275e+07	1.98692e+07	1.61219e+07	1.4823e+07	1.60622e+07	1.52954e+07	2.06193e+07	1.18312e+07	1.96243e+07	1.87592e+07	2.11481e+07	1.85045e+07	2.19633e+07	1.91425e+07	1.32435e+07	9.96511e+06	1.68644e+07	19443000	1.16686e+07	2.35448e+07	2.76168e+07	3.03928e+07	3.20951e+07	2.77976e+07	2.41327e+07	2.17014e+07	1388	1.60408	0.00123475	DKD-GP	0.599542	0.000125376
P08905	6	6	3	Lysozyme C-2	Lyz2	>sp|P08905|LYZ2_MOUSE Lysozyme C-2 OS=Mus musculus GN=Lyz2 PE=1 SV=2	48.6	48.6	31.1	16.689	3.37906e+07	4.25895e+07	4.58133e+07	4.2489e+07	4.01486e+07	4.39921e+07	6.0134e+07	2.16666e+08	5.8773e+07	7.98591e+07	5.71333e+07	6.52686e+07	4.59099e+07	8.46073e+07	7.34047e+07	4.02902e+07	1.9073e+08	1.65548e+08	1.4823e+08	2.31256e+08	1.16292e+08	1.11088e+08	1.2099e+08	1.41932e+08	140380000	2.0902e+08	2.00125e+08	1.76489e+08	2.18103e+08	1.58762e+08	1.31699e+08	2.83829e+08	1.17979e+08	624	0.428708	0.00123564	DKD-GP	0.961233	0.547086
Q91VC3	14	14	12	Eukaryotic initiation factor 4A-III;Eukaryotic initiation factor 4A-III, N-terminally processed	Eif4a3	>sp|Q91VC3|IF4A3_MOUSE Eukaryotic initiation factor 4A-III OS=Mus musculus GN=Eif4a3 PE=2 SV=3	38	38	32.1	46.839	9.07631e+07	1.61153e+08	1.14955e+08	1.13145e+08	1.33261e+08	1.00754e+08	1.21839e+08	1.38684e+08	1.17537e+08	1.38154e+08	1.05853e+08	1.28797e+08	1.0518e+08	6.07754e+07	5.72871e+07	6.41916e+07	2.45831e+08	1.68357e+08	1.78601e+08	1.55136e+08	1.62348e+08	1.87626e+08	1.37841e+08	1.56861e+08	160490000	1.48168e+08	1.5641e+08	1.29501e+08	1.63964e+08	1.54765e+08	1.40351e+08	1.81955e+08	1.36892e+08	576	0.699809	0.00124866	DKD-GP	0.798082	0.0917697
Q8K449;Q8K442;Q8K441	7;1;1	7;1;1	7;1;1	ATP-binding cassette sub-family A member 9	Abca9	>sp|Q8K449|ABCA9_MOUSE ATP-binding cassette sub-family A member 9 OS=Mus musculus GN=Abca9 PE=1 SV=2	5	5	5	183.11	2.39016e+07	2.54375e+07	3.75518e+07	3.36519e+07	4.31978e+07	3.55634e+07	3.72199e+07	1.27425e+07	3.15793e+06	345103	3.82064e+06	6.32849e+06	1.52646e+07	4.02495e+06	1.23514e+07	2.65233e+07	8.77671e+06	1.01479e+07	1.7486e+07	2.34659e+06	2.06014e+06	2.87404e+06	355843	2.81862e+06	28294000	3.50291e+07	1.34642e+07	4.9384e+06	1.0252e+07	1.14257e+07	5.68398e+06	7.71921e+06	1.51486e+07	1557	5.31873	0.00127956	DKD-GP	0.288111	0.0073289
P16460	30	30	30	Argininosuccinate synthase	Ass1	>sp|P16460|ASSY_MOUSE Argininosuccinate synthase OS=Mus musculus GN=Ass1 PE=1 SV=1	66.3	66.3	66.3	46.584	2.39704e+09	1.64913e+09	1.90216e+09	2.4061e+09	1.7013e+09	2.00247e+09	1.97207e+09	4.28546e+09	2.09898e+09	2.1338e+09	1.97224e+09	2.00361e+09	1.76308e+09	2.45811e+09	2.71133e+09	4.01829e+09	5.10081e+09	4.11167e+09	4.21928e+09	5.54631e+09	3.23889e+09	3.0201e+09	2.95251e+09	3.20785e+09	3721100000	2.13761e+09	4.59929e+09	3.81103e+09	5.38393e+09	3.53166e+09	5.06469e+09	3.55731e+09	3.14623e+09	26	0.583352	0.00131681	DKD-GP	1.04606	0.682655
Q9WUM3	6	6	6	Coronin-1B	Coro1b	>sp|Q9WUM3|COR1B_MOUSE Coronin-1B OS=Mus musculus GN=Coro1b PE=1 SV=1	23.3	23.3	23.3	53.912	1.68652e+07	2.79102e+07	3.06376e+07	2.18151e+07	2.45611e+07	1.96355e+07	2.30817e+07	2.69065e+07	2.26448e+07	2.41058e+07	2.3278e+07	1.23043e+07	1.69607e+07	1.4982e+07	2.50628e+07	2.19883e+07	3.16737e+07	4.52484e+07	4.09822e+07	2.71366e+07	4.0216e+07	3.34827e+07	2.79966e+07	3.27631e+07	78690000	4.7603e+07	7.6387e+07	4.20334e+07	3.97567e+07	4.66113e+07	3.98257e+07	3.70024e+07	3.25046e+07	1201	0.684842	0.0013447	DKD-GP	0.84282	0.137793
P98203	11	11	11	Armadillo repeat protein deleted in velo-cardio-facial syndrome homolog	Arvcf	>sp|P98203|ARVC_MOUSE Armadillo repeat protein deleted in velo-cardio-facial syndrome homolog OS=Mus musculus GN=Arvcf PE=1 SV=2	14.1	14.1	14.1	105.06	2.03451e+07	1.5101e+07	1.9936e+07	2.37345e+07	2.07327e+07	2.80349e+07	2.01271e+07	1.73521e+07	3.03071e+07	2.61686e+07	2.19381e+07	2.59724e+07	2.63708e+07	2.41582e+07	2.5464e+07	2.77773e+07	2.58642e+07	3.04728e+07	3.71968e+07	2.02408e+07	4.41691e+07	3.04398e+07	4.05134e+07	4.31951e+07	23865000	2.29548e+07	2.79701e+07	3.12233e+07	3.73134e+07	2.41635e+07	2.57772e+07	1.51429e+07	2.66882e+07	1296	0.607748	0.00134607	DKD-GP	1.25878	0.00793675
Q9QZQ8	3	3	3	Core histone macro-H2A.1	H2afy	>sp|Q9QZQ8|H2AY_MOUSE Core histone macro-H2A.1 OS=Mus musculus GN=H2afy PE=1 SV=3	14.2	14.2	14.2	39.735	1.31605e+07	1.06847e+07	1.18927e+07	1.19644e+07	9.71751e+06	5.74614e+06	7.72153e+06	1.7038e+07	1.05019e+07	1.16871e+07	9.60234e+06	9.2643e+06	5.60544e+06	1.33539e+07	3.7788e+06	1.58809e+07	1.99554e+07	1.83668e+07	1.10516e+07	2.01415e+07	2.52305e+07	1.94123e+07	1.80533e+07	2.52449e+07	8536800	1.02854e+07	1.29582e+07	1.20976e+07	1.78266e+07	7.03989e+06	1.01894e+07	1.43625e+07	1.30735e+07	1625	0.558412	0.00137735	DKD-GP	0.90616	0.51356
Q91VD9	37	37	37	NADH-ubiquinone oxidoreductase 75 kDa subunit, mitochondrial	Ndufs1	>sp|Q91VD9|NDUS1_MOUSE NADH-ubiquinone oxidoreductase 75 kDa subunit, mitochondrial OS=Mus musculus GN=Ndufs1 PE=1 SV=2	56.9	56.9	56.9	79.776	2.31267e+09	1.85181e+09	1.90314e+09	1.76136e+09	1.64345e+09	1.96014e+09	1.88378e+09	1.99956e+09	2.02404e+09	1.93696e+09	1.90395e+09	2.13589e+09	2.03269e+09	2.16635e+09	2.27039e+09	2.08657e+09	1.74415e+09	1.47508e+09	1.40544e+09	1.81461e+09	1.61219e+09	1.50513e+09	1.51744e+09	1.62217e+09	1299700000	1.35116e+09	1.34975e+09	1.41745e+09	1.5256e+09	1.31661e+09	1.61291e+09	1.25221e+09	1.74045e+09	74	1.20634	0.00138264	DKD-GP	1.08102	0.0728142
P80313	23	23	23	T-complex protein 1 subunit eta	Cct7	>sp|P80313|TCPH_MOUSE T-complex protein 1 subunit eta OS=Mus musculus GN=Cct7 PE=1 SV=1	50.2	50.2	50.2	59.652	1.9292e+08	1.69777e+08	1.86852e+08	1.663e+08	1.86519e+08	1.96663e+08	1.77422e+08	2.29195e+08	2.15603e+08	2.07936e+08	1.81877e+08	2.08602e+08	2.37694e+08	2.48472e+08	2.43515e+08	2.17129e+08	2.40131e+08	2.25954e+08	2.81366e+08	3.48734e+08	2.3468e+08	3.34584e+08	2.32856e+08	2.08497e+08	243140000	3.02953e+08	2.30554e+08	2.11234e+08	2.45731e+08	2.58523e+08	2.24708e+08	2.455e+08	2.29238e+08	421	0.714661	0.00144991	DKD-GP	1.16948	0.00812761
P47968	2	2	2	Ribose-5-phosphate isomerase	Rpia	>sp|P47968|RPIA_MOUSE Ribose-5-phosphate isomerase OS=Mus musculus GN=Rpia PE=2 SV=2	4.3	4.3	4.3	32.45	344013	855172	335709	446108	280117	370361	325665	459616	498456	679635	545277	808842	668518	1.19842e+06	627138	445058	1.04148e+06	1.15391e+06	821209	889248	781446	1.03538e+06	347641	793371	828820	1.30642e+06	1.03381e+06	1.08975e+06	802612	379328	401929	728342	697587	2404	0.497803	0.00152028	DKD-GP	1.60132	0.0104018
Q8BGC4	5	5	5	Zinc-binding alcohol dehydrogenase domain-containing protein 2	Zadh2	>sp|Q8BGC4|ZADH2_MOUSE Zinc-binding alcohol dehydrogenase domain-containing protein 2 OS=Mus musculus GN=Zadh2 PE=2 SV=1	22.3	22.3	22.3	40.528	1.32965e+07	9.82407e+06	1.04238e+07	1.12997e+07	9.10782e+06	1.37284e+07	1.01037e+07	1.32223e+07	1.45506e+07	1.7044e+07	1.57958e+07	1.85293e+07	1.65217e+07	1.65227e+07	1.77661e+07	2.42367e+07	2.02652e+07	1.35752e+07	2.04747e+07	2.01544e+07	1.38466e+07	1.75257e+07	1.67619e+07	1.15532e+07	17533000	1.63271e+07	1.85276e+07	1.54894e+07	1.75406e+07	1.07629e+07	1.7897e+07	1.47315e+07	1.54668e+07	1548	0.678358	0.00155272	DKD-GP	1.54898	5.94462e-05
Q64176	5	4	4	Carboxylesterase 1E	Ces1e	>sp|Q64176|EST1E_MOUSE Carboxylesterase 1E OS=Mus musculus GN=Ces1e PE=1 SV=1	11.2	10	10	61.581	9.83084e+07	3.52862e+07	5.87519e+07	7.29799e+07	4.89639e+07	5.95389e+07	4.43346e+07	8.42598e+07	5.39931e+07	7.095e+07	8.10611e+07	8.86735e+07	7.58144e+07	6.30275e+07	8.74827e+07	6.90688e+07	1.69134e+08	1.03147e+08	1.22432e+08	1.28361e+08	1.31085e+08	1.26719e+08	5.67086e+07	1.0801e+08	81286000	9.80261e+07	1.08753e+08	9.30261e+07	9.0782e+07	7.24807e+07	1.41054e+08	9.20558e+07	8.7986e+07	737	0.531331	0.00158887	DKD-GP	1.17445	0.16912
Q02788	10	10	10	Collagen alpha-2(VI) chain	Col6a2	>sp|Q02788|CO6A2_MOUSE Collagen alpha-2(VI) chain OS=Mus musculus GN=Col6a2 PE=2 SV=3	10.6	10.6	10.6	110.33	5.52373e+06	367119	4.16016e+06	2.08449e+06	1.70074e+06	1.8578e+06	6.47906e+06	8.45352e+06	2.24773e+06	1.41944e+06	2.04508e+06	1.81475e+06	3.94422e+06	3.42687e+06	1.36259e+06	2.84367e+06	4.06807e+07	1.76292e+07	1.95416e+07	2.0939e+07	2.59607e+07	6.21972e+07	2.38308e+06	1.25865e+07	23483000	5.12205e+07	1.38947e+07	1.85164e+06	1.88269e+06	2.2858e+06	4.09385e+06	3.06808e+07	1.19076e+07	1670	0.151678	0.00168868	DKD-GP	0.623782	0.616541
Q9ESB3	3	3	3	Histidine-rich glycoprotein	Hrg	>sp|Q9ESB3|HRG_MOUSE Histidine-rich glycoprotein OS=Mus musculus GN=Hrg PE=1 SV=2	7.6	7.6	7.6	59.162	2.78691e+06	5.9015e+06	6.1358e+06	791657	6.36229e+06	3.15202e+06	2.79393e+06	359386	700658	2.69034e+06	2.91941e+06	3.3892e+06	4.76937e+06	4.10786e+06	3.88526e+06	3.62131e+06	437734	444930	444963	405218	328092	741331	355843	376176	347120	3.02478e+06	345114	344491	391891	346035	1.05847e+06	282133	2.00129e+06	2305	8.0026	0.0016991	DKD-GP	0.922213	0.739044
Q9JJW0	4	4	4	Peroxisomal membrane protein 4	Pxmp4	>sp|Q9JJW0|PXMP4_MOUSE Peroxisomal membrane protein 4 OS=Mus musculus GN=Pxmp4 PE=2 SV=3	17.5	17.5	17.5	24.196	2.83266e+07	1.30169e+07	1.97454e+07	2.15495e+07	1.86471e+07	2.08681e+07	2.00537e+07	2.82215e+07	1.96945e+07	2.82079e+07	1.6796e+07	2.48395e+07	2.75042e+07	2.39084e+07	2.23548e+07	3.50977e+07	4.3741e+07	2.30949e+07	3.64656e+07	5.89965e+07	3.11661e+07	5.2819e+07	2.76678e+07	3.18218e+07	32519000	4.79067e+07	3.04377e+07	3.65624e+07	4.2176e+07	4.1989e+07	3.55364e+07	2.93969e+07	3.03478e+07	1231	0.557372	0.00171284	DKD-GP	1.16414	0.211555
Q9D1B9	6	6	6	39S ribosomal protein L28, mitochondrial	Mrpl28	>sp|Q9D1B9|RM28_MOUSE 39S ribosomal protein L28, mitochondrial OS=Mus musculus GN=Mrpl28 PE=2 SV=3	26.8	26.8	26.8	30.169	1.22547e+07	1.97209e+07	2.60758e+07	1.9486e+07	1.47844e+07	1.73714e+07	1.41603e+07	1.50314e+07	1.69218e+07	1.75145e+07	2.00579e+07	1.88871e+07	1.61072e+07	1.86237e+07	1.73517e+07	1.98999e+07	1.27786e+07	9.19835e+06	1.07237e+07	1.18287e+07	1.14465e+07	8.90555e+06	1.23731e+07	1.40225e+07	15141000	1.1999e+07	1.43316e+07	1.52485e+07	1.73184e+07	1.13962e+07	1.901e+07	1.20248e+07	1.53749e+07	1551	1.52158	0.00172735	DKD-GP	1.04665	0.460498
Q8K1N2	4	4	4	Pleckstrin homology-like domain family B member 2	Phldb2	>sp|Q8K1N2|PHLB2_MOUSE Pleckstrin homology-like domain family B member 2 OS=Mus musculus GN=Phldb2 PE=1 SV=2	3.4	3.4	3.4	141.48	2.2336e+06	2.66033e+06	4.12032e+06	1.97193e+06	1.85241e+06	4.36223e+06	4.86686e+06	4.21022e+06	5.08608e+06	4.42134e+06	4.04807e+06	5.33447e+06	4.98901e+06	4.84743e+06	4.31082e+06	4.02589e+06	957022	1.77228e+06	2.04961e+06	750616	1.159e+06	1.41213e+06	1.72258e+06	2.40137e+06	4072500	4.3603e+06	3.47848e+06	7.47002e+06	5.04357e+06	2.43936e+06	4.42826e+06	3.34281e+06	3.44378e+06	2172	2.14959	0.00173024	DKD-GP	1.41043	0.0233439
Q62087	4	4	4	Serum paraoxonase/lactonase 3	Pon3	>sp|Q62087|PON3_MOUSE Serum paraoxonase/lactonase 3 OS=Mus musculus GN=Pon3 PE=1 SV=2	14.7	14.7	14.7	39.351	339821	455636	282883	603351	280117	1.99923e+06	347673	971244	1.09121e+06	3.10984e+06	3.7805e+06	2.0723e+06	407063	1.65312e+06	351765	351572	2.26078e+06	3.59861e+06	5.33427e+06	1.76736e+06	1.40329e+06	2.17097e+06	905518	758910	4422800	2.09797e+06	3.62211e+06	1.05244e+07	391891	815105	6.87795e+06	5.2544e+06	2.19699e+06	2292	0.290112	0.00176668	DKD-GP	2.42756	0.0970065
O35593	6	6	6	26S proteasome non-ATPase regulatory subunit 14	Psmd14	>sp|O35593|PSDE_MOUSE 26S proteasome non-ATPase regulatory subunit 14 OS=Mus musculus GN=Psmd14 PE=1 SV=2	40.3	40.3	40.3	34.577	1.74818e+07	1.16008e+07	1.16792e+07	1.81238e+07	1.47333e+07	1.31495e+07	1.97542e+07	1.70951e+07	1.19059e+07	1.3438e+07	1.62681e+07	1.52076e+07	1.46947e+07	1.81173e+07	2.09268e+07	2.00955e+07	2.87794e+07	2.21042e+07	2.17266e+07	1.50392e+07	2.29959e+07	2.1664e+07	3.29961e+07	2.38177e+07	36514000	1.4389e+07	1.38717e+07	1.71705e+07	1.17802e+07	1.50975e+07	1.53782e+07	1.42491e+07	1.81827e+07	1466	0.653636	0.0017914	DKD-GP	1.05692	0.579208
Q9WVR4	2	2	2	Fragile X mental retardation syndrome-related protein 2	Fxr2	>sp|Q9WVR4|FXR2_MOUSE Fragile X mental retardation syndrome-related protein 2 OS=Mus musculus GN=Fxr2 PE=1 SV=1	3.9	3.9	3.9	73.742	1.49849e+06	248379	1.0158e+06	1.38757e+06	1.27188e+06	1.86202e+06	1.69504e+06	197017	189652	2.19832e+06	2.00208e+06	1.58029e+06	2.39663e+06	188518	94960.2	351572	437734	444930	94416	405218	131189	109884	88029	172339	1966600	1.11266e+06	210413	190018	1.68519e+06	1.42448e+06	1.31206e+06	880434	901369	2392	4.87127	0.00179943	DKD-GP	0.981016	0.513422
P01878	4	4	4	Ig alpha chain C region	n/a	>sp|P01878|IGHA_MOUSE Ig alpha chain C region OS=Mus musculus PE=1 SV=1	16.6	16.6	16.6	36.875	1.98245e+07	2.90638e+07	9.18963e+06	1.5271e+06	4.62798e+07	2.27202e+07	3.92434e+06	359386	2.94854e+07	1.27825e+07	2.75824e+07	3.3777e+06	2.80673e+07	1.84554e+07	1.19469e+07	2.21646e+08	437734	444930	444963	405218	2.10398e+06	311530	355843	376176	3286900	429344	345114	2.16662e+06	391891	346035	317683	282133	1.55837e+07	1543	27.2292	0.00183019	DKD-GP	2.65894	0.175804
Q9D6J6	10	10	10	NADH dehydrogenase [ubiquinone] flavoprotein 2, mitochondrial	Ndufv2	>sp|Q9D6J6|NDUV2_MOUSE NADH dehydrogenase [ubiquinone] flavoprotein 2, mitochondrial OS=Mus musculus GN=Ndufv2 PE=1 SV=2	46	46	46	27.285	7.52686e+08	6.06326e+08	5.61796e+08	5.26712e+08	6.509e+08	4.95128e+08	5.16745e+08	4.39832e+08	4.56029e+08	4.40576e+08	4.44899e+08	4.97116e+08	4.63031e+08	5.47439e+08	5.15382e+08	5.16519e+08	3.78191e+08	3.93671e+08	3.74315e+08	4.71536e+08	4.32835e+08	3.75024e+08	4.79647e+08	4.89116e+08	315990000	3.77947e+08	3.4658e+08	3.46071e+08	4.30996e+08	3.46211e+08	4.19233e+08	3.64209e+08	4.61646e+08	256	1.3405	0.00183897	DKD-GP	0.852941	0.0478537
P70290	25	25	25	55 kDa erythrocyte membrane protein	Mpp1	>sp|P70290|EM55_MOUSE 55 kDa erythrocyte membrane protein OS=Mus musculus GN=Mpp1 PE=1 SV=1	67	67	67	52.227	4.53913e+08	4.16741e+08	4.61801e+08	5.14215e+08	4.04322e+08	3.02438e+08	3.86014e+08	5.38852e+08	4.91236e+08	5.19643e+08	4.157e+08	4.75521e+08	4.65239e+08	5.09858e+08	5.82144e+08	5.36636e+08	6.33814e+08	6.81461e+08	5.95393e+08	7.84387e+08	5.17381e+08	4.94018e+08	5.5705e+08	5.34849e+08	469510000	3.56967e+08	5.54456e+08	5.12234e+08	6.8224e+08	4.82025e+08	4.74177e+08	4.35638e+08	5.07496e+08	233	0.724894	0.00186025	DKD-GP	1.14883	0.0691032
Q91V64	5	5	5	Isochorismatase domain-containing protein 1	Isoc1	>sp|Q91V64|ISOC1_MOUSE Isochorismatase domain-containing protein 1 OS=Mus musculus GN=Isoc1 PE=2 SV=1	23.2	23.2	23.2	32.032	1.49839e+07	1.0409e+07	1.31734e+07	1.5327e+07	1.50801e+07	1.50112e+07	1.31024e+07	1.8479e+07	9.20347e+06	1.31833e+07	1.05592e+07	8.50816e+06	8.97109e+06	1.34087e+07	1.56822e+07	9.97296e+06	2.69754e+07	2.17921e+07	1.78302e+07	2.84215e+07	1.98331e+07	2.0955e+07	1.49361e+07	1.81416e+07	17330000	1.00445e+07	1.99164e+07	1.87826e+07	2.58946e+07	2.38145e+07	1.8563e+07	2.43763e+07	1.66457e+07	1519	0.684287	0.001889	DKD-GP	0.774355	0.0179658
Q3ULD5	22	22	22	Methylcrotonoyl-CoA carboxylase beta chain, mitochondrial	Mccc2	>sp|Q3ULD5|MCCB_MOUSE Methylcrotonoyl-CoA carboxylase beta chain, mitochondrial OS=Mus musculus GN=Mccc2 PE=2 SV=1	52.6	52.6	52.6	61.378	6.88123e+08	5.30962e+08	5.70809e+08	5.16185e+08	4.31435e+08	4.64783e+08	4.15591e+08	5.40582e+08	4.43003e+08	6.18458e+08	4.99813e+08	5.67174e+08	5.29553e+08	6.27146e+08	5.97749e+08	6.63307e+08	4.1171e+08	3.24163e+08	3.73632e+08	4.50044e+08	4.2587e+08	3.52005e+08	3.58173e+08	4.40826e+08	303510000	2.87804e+08	3.61442e+08	3.63822e+08	3.95937e+08	3.21586e+08	4.21813e+08	2.72878e+08	4.55309e+08	263	1.32586	0.00197153	DKD-GP	1.09324	0.232719
Q99N96	4	4	4	39S ribosomal protein L1, mitochondrial	Mrpl1	>sp|Q99N96|RM01_MOUSE 39S ribosomal protein L1, mitochondrial OS=Mus musculus GN=Mrpl1 PE=1 SV=2	13.1	13.1	13.1	37.596	9.34549e+06	9.82223e+06	8.48128e+06	8.56248e+06	6.86147e+06	8.36863e+06	6.36961e+06	1.07848e+07	8.93559e+06	7.97096e+06	7.55378e+06	1.14833e+07	9.84332e+06	9.46804e+06	1.3191e+07	9.82521e+06	4.44679e+06	2.50482e+06	3.7753e+06	5.17902e+06	5.9181e+06	7.60805e+06	6.21643e+06	5.07014e+06	7480500	2.38913e+06	7.23012e+06	6.98557e+06	7.86505e+06	6.58156e+06	7.8806e+06	4.93567e+06	7.46669e+06	1897	1.68463	0.00198686	DKD-GP	1.14105	0.166675
Q569Z6	11	11	11	Thyroid hormone receptor-associated protein 3	Thrap3	>sp|Q569Z6|TR150_MOUSE Thyroid hormone receptor-associated protein 3 OS=Mus musculus GN=Thrap3 PE=1 SV=1	14.2	14.2	14.2	108.18	2.16361e+07	3.71633e+07	3.03397e+07	1.42023e+07	2.34608e+07	2.50443e+07	2.55974e+07	2.36013e+07	5.45158e+07	5.05325e+07	2.69496e+07	4.60784e+07	2.2756e+07	1.96304e+07	3.22408e+07	3.33117e+07	1.29209e+07	1.86067e+07	1.90408e+07	1.27784e+07	1.47612e+07	2.04317e+07	1.02135e+07	1.29008e+07	13668000	2.41417e+07	2.8129e+07	2.60035e+07	1.81238e+07	2.77022e+07	1.80074e+07	1.98862e+07	2.45117e+07	1328	1.6526	0.00199803	DKD-GP	1.42264	0.0720002
O35678	5	5	5	Monoglyceride lipase	Mgll	>sp|O35678|MGLL_MOUSE Monoglyceride lipase OS=Mus musculus GN=Mgll PE=1 SV=1	18.2	18.2	18.2	33.387	1.17916e+07	1.21802e+07	1.21711e+07	1.19895e+07	1.85177e+07	2.09573e+07	1.70311e+07	6.04603e+06	1.3405e+07	1.09172e+07	1.18671e+07	1.12078e+07	1.32116e+07	8.9042e+06	1.09851e+07	8.91301e+06	3.82322e+06	6.41573e+06	6.23972e+06	4.64541e+06	4.54419e+06	5.05429e+06	9.14032e+06	1.33314e+07	7902900	7.36665e+06	4.29064e+06	7.51121e+06	8.93519e+06	8.12421e+06	8.63942e+06	7.07799e+06	9.78557e+06	1766	2.08076	0.0020223	DKD-GP	0.807801	0.289714
Q6PD26	5	5	5	GPI transamidase component PIG-S	Pigs	>sp|Q6PD26|PIGS_MOUSE GPI transamidase component PIG-S OS=Mus musculus GN=Pigs PE=1 SV=3	12.3	12.3	12.3	61.71	7.71364e+06	9.28219e+06	8.27061e+06	1.11806e+07	1.07148e+07	1.1956e+07	8.02914e+06	8.29548e+06	1.3192e+07	1.92532e+07	1.2918e+07	1.27744e+07	1.39023e+07	1.15549e+07	1.52897e+07	1.4981e+07	9.81114e+06	1.22998e+07	1.08804e+07	1.542e+07	1.59107e+07	1.52678e+07	1.39489e+07	1.15978e+07	16015000	1.57753e+07	1.33387e+07	1.24223e+07	1.33652e+07	1.17833e+07	1.02847e+07	1.02773e+07	1.24283e+07	1653	0.717565	0.00203741	DKD-GP	1.50931	0.000168581
Q91ZJ5	14	14	14	UTP--glucose-1-phosphate uridylyltransferase	Ugp2	>sp|Q91ZJ5|UGPA_MOUSE UTP--glucose-1-phosphate uridylyltransferase OS=Mus musculus GN=Ugp2 PE=2 SV=3	39.8	39.8	39.8	56.979	7.0134e+07	6.0673e+07	7.56283e+07	6.95085e+07	6.70022e+07	6.44076e+07	6.0664e+07	8.48577e+07	6.58519e+07	6.26971e+07	5.68424e+07	6.53098e+07	5.53142e+07	6.9035e+07	8.7917e+07	7.70934e+07	1.16417e+08	9.50934e+07	9.66736e+07	1.16824e+08	8.77606e+07	8.65299e+07	7.39583e+07	7.30201e+07	80490000	7.12196e+07	9.129e+07	1.17201e+08	1.18153e+08	9.17412e+07	9.51837e+07	1.16789e+08	8.1915e+07	760	0.740844	0.00214984	DKD-GP	0.976822	0.682486
P24549;O35945	3;3	1;1	1;1	Retinal dehydrogenase 1;Aldehyde dehydrogenase, cytosolic 1	Aldh1a1;Aldh1a7	>sp|P24549|AL1A1_MOUSE Retinal dehydrogenase 1 OS=Mus musculus GN=Aldh1a1 PE=1 SV=5;>sp|O35945|AL1A7_MOUSE Aldehyde dehydrogenase, cytosolic 1 OS=Mus musculus GN=Aldh1a7 PE=2 SV=1	5.2	3.4	3.4	54.467	1.17525e+07	3.72405e+06	5.65126e+06	5.68458e+06	2.02964e+06	4.5935e+06	5.48689e+06	7.203e+06	4.8894e+06	7.03348e+06	6.41027e+06	7.33097e+06	5.65495e+06	1.00685e+07	6.77511e+06	1.06628e+07	4.47045e+06	2.81646e+06	444963	405218	328092	2.77316e+06	355843	376176	1715400	2.32098e+06	345114	2.10592e+06	3.77081e+06	2.29386e+06	317683	2.98595e+06	4.14928e+06	2118	3.8533	0.00215896	DKD-GP	1.27534	0.144375
Q8R3G9	4	4	4	Tetraspanin-8	Tspan8	>sp|Q8R3G9|TSN8_MOUSE Tetraspanin-8 OS=Mus musculus GN=Tspan8 PE=2 SV=1	19.1	19.1	19.1	25.582	5.47009e+07	9.03147e+07	6.97101e+07	5.34281e+07	6.38139e+07	6.66863e+07	6.19522e+07	5.28473e+07	7.16803e+07	6.97274e+07	6.58164e+07	6.80878e+07	7.29045e+07	6.22385e+07	5.56397e+07	5.53423e+07	7.5182e+07	7.7111e+07	7.26894e+07	9.27625e+07	8.05332e+07	1.04708e+08	8.6131e+07	9.80763e+07	83790000	8.85841e+07	5.5256e+07	7.00129e+07	6.23819e+07	8.63086e+07	6.95232e+07	7.27379e+07	7.22087e+07	829	0.747174	0.00222859	DKD-GP	1.01555	0.740916
Q8BKC5	3	3	3	Importin-5	Ipo5	>sp|Q8BKC5|IPO5_MOUSE Importin-5 OS=Mus musculus GN=Ipo5 PE=1 SV=3	4.2	4.2	4.2	123.59	1.93085e+07	1.61969e+07	9.38193e+06	5.56543e+06	1.718e+07	1.88813e+07	1.84157e+07	1.23682e+07	1.83067e+07	1.82005e+07	8.06343e+06	2.47375e+07	2.03351e+07	1.74195e+07	1.48115e+07	1.51849e+07	1.32557e+06	4.74268e+06	2.52261e+06	6.41275e+06	4.33583e+06	5.08624e+06	9.31566e+06	9.73402e+06	6249700	5.60795e+06	4.20544e+06	6.54047e+06	5.65686e+06	6.51909e+06	5.7866e+06	1.77928e+06	1.06306e+07	1734	2.69803	0.00224632	DKD-GP	1.16847	0.358774
Q7TPV4	10	10	10	Myb-binding protein 1A	Mybbp1a	>sp|Q7TPV4|MBB1A_MOUSE Myb-binding protein 1A OS=Mus musculus GN=Mybbp1a PE=1 SV=2	11.7	11.7	11.7	152.04	2.76555e+07	2.75315e+07	2.21311e+07	2.86657e+07	2.54608e+07	1.91538e+07	3.11159e+07	2.06505e+07	3.1253e+07	3.00819e+07	2.69114e+07	3.30846e+07	2.98438e+07	2.98848e+07	2.91702e+07	4.00912e+07	1.15162e+07	1.43972e+07	2.04065e+07	1.05951e+07	1.14076e+07	1.35705e+07	2.82746e+07	1.39024e+07	25251000	2.17574e+07	2.04007e+07	2.33655e+07	1.62606e+07	2.50982e+07	2.35554e+07	1.68311e+07	2.34149e+07	1350	1.63105	0.00229917	DKD-GP	1.23698	0.0115631
P26039	109	109	99	Talin-1	Tln1	>sp|P26039|TLN1_MOUSE Talin-1 OS=Mus musculus GN=Tln1 PE=1 SV=2	54.5	54.5	50.2	269.82	3.0681e+09	3.47462e+09	3.74818e+09	4.21033e+09	5.19485e+09	3.99148e+09	4.85178e+09	3.59722e+09	4.91438e+09	4.95081e+09	4.18885e+09	4.15772e+09	4.73612e+09	4.37025e+09	4.05784e+09	3.62243e+09	2.25098e+09	3.13205e+09	4.24119e+09	2.70479e+09	2.06337e+09	1.53576e+09	1.69341e+09	2.02263e+09	4496800000	4.33016e+09	3.30104e+09	4.20954e+09	4.27624e+09	4.0981e+09	3.24917e+09	2.71028e+09	3.67033e+09	20	1.63593	0.00234167	DKD-GP	1.08905	0.220571
O70475	6	6	6	UDP-glucose 6-dehydrogenase	Ugdh	>sp|O70475|UGDH_MOUSE UDP-glucose 6-dehydrogenase OS=Mus musculus GN=Ugdh PE=1 SV=1	15.2	15.2	15.2	54.831	2.46144e+07	1.81629e+07	2.12638e+07	2.11052e+07	1.74549e+07	2.03101e+07	1.56685e+07	3.34816e+07	2.00483e+07	2.10328e+07	2.24201e+07	1.51904e+07	1.86533e+07	1.76969e+07	2.5102e+07	2.20806e+07	2.45517e+07	1.1724e+07	1.27487e+07	1.19785e+07	1.07777e+07	1.21691e+07	1.09336e+07	1.41522e+07	17306000	6.62506e+06	1.19683e+07	1.88331e+07	2.26556e+07	1.74445e+07	2.87353e+07	1.21851e+07	1.80961e+07	1471	1.57803	0.00235781	DKD-GP	0.942828	0.668063
Q91WU5	7	7	7	Arsenite methyltransferase	As3mt	>sp|Q91WU5|AS3MT_MOUSE Arsenite methyltransferase OS=Mus musculus GN=As3mt PE=2 SV=2	26.6	26.6	26.6	41.793	2.9561e+07	1.57167e+07	2.93926e+07	2.89066e+07	2.41767e+07	2.50881e+07	2.61127e+07	2.37458e+07	2.32137e+07	2.24458e+07	1.21143e+07	1.80943e+07	1.08223e+07	2.88551e+07	2.89461e+07	2.70978e+07	2.87258e+07	4.76666e+07	3.3713e+07	4.36181e+07	3.25546e+07	3.2474e+07	3.22651e+07	3.58342e+07	35323000	2.20715e+07	3.50065e+07	3.43627e+07	3.73007e+07	3.78865e+07	3.02944e+07	3.30146e+07	2.895e+07	1262	0.706638	0.00240311	DKD-GP	0.846518	0.20415
P11499	47	47	28	Heat shock protein HSP 90-beta	Hsp90ab1	>sp|P11499|HS90B_MOUSE Heat shock protein HSP 90-beta OS=Mus musculus GN=Hsp90ab1 PE=1 SV=3	54.1	54.1	36.7	83.28	1.24014e+09	1.716e+09	1.30815e+09	1.43559e+09	1.9594e+09	1.65151e+09	1.54695e+09	1.53415e+09	1.5498e+09	1.3655e+09	1.34875e+09	1.22993e+09	1.17982e+09	1.27221e+09	1.38416e+09	1.10293e+09	1.95946e+09	2.19432e+09	2.02002e+09	2.39731e+09	1.80838e+09	1.81723e+09	1.65479e+09	1.97791e+09	2254400000	1.95679e+09	2.01995e+09	2.2544e+09	2.93685e+09	2.45076e+09	2.18476e+09	2.47275e+09	1.78703e+09	71	0.78284	0.0024247	DKD-GP	0.84193	0.0222314
P49935	5	5	5	Pro-cathepsin H;Cathepsin H mini chain;Cathepsin H;Cathepsin H heavy chain;Cathepsin H light chain	Ctsh	>sp|P49935|CATH_MOUSE Pro-cathepsin H OS=Mus musculus GN=Ctsh PE=2 SV=2	18	18	18	37.17	5.66882e+07	5.6596e+07	6.25806e+07	5.7988e+07	5.54708e+07	5.0567e+07	5.68642e+07	8.90865e+07	5.49361e+07	5.35252e+07	4.52713e+07	5.38786e+07	5.19457e+07	5.60999e+07	6.25121e+07	4.53977e+07	1.21564e+08	1.26353e+08	8.11834e+07	1.47281e+08	6.92779e+07	6.71389e+07	1.12835e+08	7.9153e+07	95267000	5.38981e+07	8.38692e+07	9.69057e+07	1.3695e+08	8.54715e+07	9.38676e+07	7.20846e+07	7.60159e+07	801	0.60369	0.00244883	DKD-GP	0.871821	0.0979711
P32020	14	14	14	Non-specific lipid-transfer protein	Scp2	>sp|P32020|NLTP_MOUSE Non-specific lipid-transfer protein OS=Mus musculus GN=Scp2 PE=1 SV=3	18.1	18.1	18.1	59.125	6.01231e+08	4.14756e+08	4.44425e+08	4.65481e+08	4.17947e+08	4.4503e+08	4.05641e+08	6.56498e+08	5.31021e+08	5.01706e+08	4.63394e+08	5.58623e+08	4.90989e+08	5.6346e+08	5.69033e+08	6.42832e+08	8.67971e+08	7.48636e+08	6.49507e+08	1.10696e+09	6.7885e+08	8.90601e+08	4.75859e+08	5.89783e+08	703570000	8.51103e+08	7.40949e+08	8.90858e+08	9.72713e+08	7.74617e+08	8.84598e+08	6.31706e+08	6.44698e+08	191	0.640962	0.00246431	DKD-GP	1.12206	0.115553
Q923I7	11	11	10	Sodium/glucose cotransporter 2	Slc5a2	>sp|Q923I7|SC5A2_MOUSE Sodium/glucose cotransporter 2 OS=Mus musculus GN=Slc5a2 PE=2 SV=1	17.9	17.9	16.3	73.007	1.75102e+08	2.26336e+08	1.76612e+08	2.01054e+08	1.41076e+08	1.71962e+08	1.51333e+08	3.31876e+08	1.13378e+08	1.52365e+08	1.8636e+08	1.23562e+08	1.46746e+08	1.14952e+08	1.37001e+08	1.69679e+08	4.04833e+08	3.59155e+08	2.34123e+08	3.67817e+08	2.9342e+08	2.65282e+08	2.33438e+08	2.76125e+08	175870000	1.81596e+08	2.51758e+08	1.61538e+08	1.81094e+08	1.51651e+08	1.609e+08	2.89249e+08	2.09601e+08	449	0.647176	0.00247322	DKD-GP	0.726214	0.0222418
Q9JHU4	18	18	18	Cytoplasmic dynein 1 heavy chain 1	Dync1h1	>sp|Q9JHU4|DYHC1_MOUSE Cytoplasmic dynein 1 heavy chain 1 OS=Mus musculus GN=Dync1h1 PE=1 SV=2	5.2	5.2	5.2	532.04	4.6784e+07	5.34124e+07	5.45471e+07	5.6792e+07	6.40816e+07	4.98274e+07	6.38081e+07	6.97745e+07	4.45646e+07	4.70409e+07	4.62099e+07	4.53774e+07	4.27549e+07	3.49695e+07	2.53371e+07	5.00738e+07	3.12462e+07	3.53651e+07	5.41763e+07	2.83539e+07	3.47526e+07	1.47883e+07	3.36589e+07	3.78793e+07	49854000	5.93516e+07	4.15407e+07	5.22962e+07	5.25945e+07	6.75679e+07	5.4055e+07	3.62887e+07	4.62226e+07	1036	1.69871	0.00249315	DKD-GP	0.732698	0.00472693
Q9CQV7	2	2	2	Mitochondrial import inner membrane translocase subunit TIM14	Dnajc19	>sp|Q9CQV7|TIM14_MOUSE Mitochondrial import inner membrane translocase subunit TIM14 OS=Mus musculus GN=Dnajc19 PE=2 SV=3	24.1	24.1	24.1	12.436	715558	6.72094e+06	3.03443e+06	3.52488e+06	3.58783e+06	3.27901e+06	3.37542e+06	3.75223e+06	343485	3.9356e+06	3.78135e+06	3.30325e+06	3.17246e+06	3.01095e+06	3.78188e+06	4.45416e+06	1.43237e+06	1.21545e+06	711203	1.42644e+06	1.91776e+06	1.31729e+06	846666	371031	4842500	5.07986e+06	3.84811e+06	4.35905e+06	4.97454e+06	4.61622e+06	6.6213e+06	4.46457e+06	3.18181e+06	2191	3.02984	0.00252669	DKD-GP	0.921145	0.733559
Q99N23	4	4	4	Carbonic anhydrase 15	Ca15	>sp|Q99N23|CAH15_MOUSE Carbonic anhydrase 15 OS=Mus musculus GN=Ca15 PE=2 SV=1	12.3	12.3	12.3	35.482	3.05569e+07	3.16541e+07	4.72168e+07	2.29462e+07	3.43058e+07	3.90196e+07	2.84158e+07	1.73941e+07	3.85947e+07	2.3736e+07	3.02177e+07	3.69912e+07	3.07199e+07	2.65048e+07	3.76311e+07	2.74778e+07	1.83291e+07	1.54922e+07	1.7705e+07	2.12512e+07	1.82114e+07	2.26043e+07	1.87618e+07	1.76203e+07	23671000	2.39968e+07	2.04148e+07	2.20299e+07	2.04536e+07	1.89667e+07	1.82429e+07	1.83481e+07	2.56088e+07	1315	1.677	0.00255024	DKD-GP	1.00145	0.833338
P21300;Q8VC28	8;1	7;0	5;0	Aldose reductase-related protein 1	Akr1b7	>sp|P21300|ALD1_MOUSE Aldose reductase-related protein 1 OS=Mus musculus GN=Akr1b7 PE=2 SV=4	28.5	25.9	19.9	35.988	1.21077e+07	7.17753e+06	1.01081e+07	1.24701e+07	1.29881e+07	1.44669e+07	1.12088e+07	7.53419e+06	2.29697e+07	1.66223e+07	1.57841e+07	1.61547e+07	1.115e+07	1.12302e+07	1.61336e+07	2.39774e+07	2.64865e+07	3.22487e+07	2.15658e+07	1.58625e+07	1.66307e+07	2.00148e+07	9.8253e+06	1.88409e+07	22861000	2.78242e+07	2.28312e+07	2.60299e+07	1.4791e+07	1.9548e+07	3.38399e+07	1.60424e+07	1.77289e+07	1483	0.545356	0.00259636	DKD-GP	1.52191	0.00824919
Q8BK30	2	2	2	NADH dehydrogenase [ubiquinone] flavoprotein 3, mitochondrial	Ndufv3	>sp|Q8BK30|NDUV3_MOUSE NADH dehydrogenase [ubiquinone] flavoprotein 3, mitochondrial OS=Mus musculus GN=Ndufv3 PE=2 SV=1	16.3	16.3	16.3	11.813	7.63867e+07	9.22227e+07	5.09766e+07	4.52222e+07	4.61536e+07	5.9453e+07	5.60818e+07	4.67257e+07	6.76166e+07	6.15453e+07	5.90402e+07	6.39468e+07	6.25852e+07	7.00594e+07	6.99167e+07	6.7531e+07	3.74165e+07	4.06978e+07	3.35849e+07	5.31596e+07	3.61251e+07	4.12498e+07	3.02605e+07	3.49655e+07	35558000	3.26785e+07	2.99598e+07	4.70397e+07	5.35261e+07	3.68614e+07	4.44615e+07	2.90986e+07	5.03783e+07	995	1.53914	0.00261537	DKD-GP	1.10359	0.211889
Q8BGA8	17	17	17	Acyl-coenzyme A synthetase ACSM5, mitochondrial	Acsm5	>sp|Q8BGA8|ACSM5_MOUSE Acyl-coenzyme A synthetase ACSM5, mitochondrial OS=Mus musculus GN=Acsm5 PE=2 SV=1	44.8	44.8	44.8	64.328	3.0197e+08	1.71218e+08	1.82191e+08	1.95912e+08	1.64984e+08	1.67178e+08	1.66226e+08	2.1146e+08	2.02765e+08	2.33316e+08	1.88694e+08	2.43555e+08	1.90086e+08	2.55462e+08	2.35516e+08	3.20153e+08	1.77605e+08	1.1942e+08	1.4446e+08	1.65083e+08	1.27601e+08	1.29225e+08	1.05505e+08	1.27559e+08	83685000	8.18555e+07	1.33464e+08	1.20127e+08	1.39097e+08	8.96252e+07	1.49146e+08	1.11895e+08	1.69876e+08	505	1.4238	0.00264335	DKD-GP	1.19755	0.0711144
Q9D0K2	24	24	24	Succinyl-CoA:3-ketoacid coenzyme A transferase 1, mitochondrial	Oxct1	>sp|Q9D0K2|SCOT1_MOUSE Succinyl-CoA:3-ketoacid coenzyme A transferase 1, mitochondrial OS=Mus musculus GN=Oxct1 PE=1 SV=1	54.2	54.2	54.2	55.988	1.76666e+09	1.51774e+09	1.89653e+09	1.67756e+09	1.42522e+09	1.59917e+09	1.51668e+09	1.55717e+09	1.981e+09	1.71179e+09	1.47221e+09	1.9721e+09	1.715e+09	1.90465e+09	2.27969e+09	2.70956e+09	2.52433e+09	2.01443e+09	2.00352e+09	2.53953e+09	1.82524e+09	1.97896e+09	1.80135e+09	1.73388e+09	1791400000	1.58669e+09	2.08568e+09	1.87482e+09	2.23344e+09	1.7167e+09	2.2307e+09	1.7884e+09	1.88849e+09	66	0.789023	0.00266077	DKD-GP	1.21528	0.0321899
Q921H8	17	17	6	3-ketoacyl-CoA thiolase A, peroxisomal	Acaa1a	>sp|Q921H8|THIKA_MOUSE 3-ketoacyl-CoA thiolase A, peroxisomal OS=Mus musculus GN=Acaa1a PE=2 SV=1	67.7	67.7	25.2	43.953	6.71159e+08	4.25564e+08	5.0921e+08	5.33789e+08	5.63106e+08	5.22018e+08	3.94749e+08	7.70986e+08	5.57433e+08	5.41893e+08	5.37357e+08	6.50646e+08	5.48871e+08	6.19015e+08	6.39101e+08	8.15571e+08	9.7029e+08	7.17833e+08	6.47829e+08	1.21985e+09	7.06064e+08	8.7388e+08	6.49956e+08	7.70412e+08	692310000	6.57626e+08	6.11432e+08	6.8629e+08	8.42529e+08	7.05161e+08	7.76311e+08	6.49133e+08	6.71168e+08	179	0.669692	0.00266687	DKD-GP	1.11828	0.203882
P56528	7	7	7	ADP-ribosyl cyclase 1	Cd38	>sp|P56528|CD38_MOUSE ADP-ribosyl cyclase 1 OS=Mus musculus GN=Cd38 PE=1 SV=2	28.3	28.3	28.3	34.407	8.90893e+07	7.45619e+07	5.49501e+07	4.41459e+07	8.19288e+07	4.80499e+07	4.87859e+07	3.48604e+07	6.84253e+07	8.77108e+07	9.33244e+07	7.9506e+07	6.82424e+07	9.57155e+07	5.88868e+07	6.23497e+07	2.19712e+07	4.00981e+07	2.67055e+07	2.0804e+07	2.94021e+07	3.7936e+07	3.6985e+07	5.04299e+07	43362000	5.22243e+07	4.21492e+07	3.95503e+07	3.28504e+07	4.28651e+07	3.82987e+07	6.08236e+07	5.33434e+07	961	1.80217	0.00271113	DKD-GP	1.28925	0.0560245
P30115	7	3	3	Glutathione S-transferase A3	Gsta3	>sp|P30115|GSTA3_MOUSE Glutathione S-transferase A3 OS=Mus musculus GN=Gsta3 PE=1 SV=2	36.7	21.7	21.7	25.36	8.44232e+07	6.29118e+07	5.4705e+07	5.56454e+07	4.59778e+07	8.85258e+07	7.5129e+07	1.11156e+08	7.36341e+07	7.40639e+07	7.30915e+07	5.79741e+07	5.74062e+07	1.05649e+08	7.23429e+07	8.80326e+07	4.8374e+07	3.94936e+07	4.34702e+07	6.67353e+07	4.64947e+07	3.45158e+07	2.6306e+07	2.39976e+07	42377000	2.308e+07	4.66091e+07	5.00874e+07	5.42787e+07	3.67248e+07	3.9869e+07	4.57484e+07	5.7776e+07	926	1.75621	0.00278247	DKD-GP	1.04101	0.639367
P11352	14	14	14	Glutathione peroxidase 1	Gpx1	>sp|P11352|GPX1_MOUSE Glutathione peroxidase 1 OS=Mus musculus GN=Gpx1 PE=1 SV=2	70.6	70.6	70.6	22.329	1.14898e+09	7.85433e+08	1.02085e+09	9.09774e+08	7.89099e+08	8.42021e+08	8.44369e+08	9.82731e+08	8.38612e+08	8.93488e+08	7.34249e+08	9.39192e+08	7.60765e+08	1.17723e+09	1.0757e+09	1.7957e+09	8.94208e+08	7.42607e+08	5.56302e+08	8.66149e+08	5.59347e+08	5.40894e+08	5.32642e+08	5.55277e+08	542080000	4.95932e+08	6.85485e+08	6.63456e+08	8.39253e+08	5.87162e+08	6.79209e+08	5.59899e+08	8.07441e+08	157	1.39559	0.00278362	DKD-GP	1.12176	0.48328
Q8VE95	2	2	2	UPF0598 protein C8orf82 homolog	n/a	>sp|Q8VE95|CH082_MOUSE UPF0598 protein C8orf82 homolog OS=Mus musculus PE=2 SV=1	9.2	9.2	9.2	24.33	1.26438e+07	1.03722e+07	1.74976e+07	9.03907e+06	7.89419e+06	8.69592e+06	8.10937e+06	7.93138e+06	9.1135e+06	9.05446e+06	8.40128e+06	9.41319e+06	7.68264e+06	9.6007e+06	1.47709e+08	1.62245e+08	6.44834e+06	5.76386e+06	5.89461e+06	8.78618e+06	5.96737e+06	6.86041e+06	5.66188e+06	6.39886e+06	4991300	4.28947e+06	5.57621e+06	5.62641e+06	6.57056e+06	5.16631e+06	8.37054e+06	5.75873e+06	1.69854e+07	1506	1.58712	0.00278511	DKD-GP	4.41962	0.244581
P26516	6	6	6	26S proteasome non-ATPase regulatory subunit 7	Psmd7	>sp|P26516|PSD7_MOUSE 26S proteasome non-ATPase regulatory subunit 7 OS=Mus musculus GN=Psmd7 PE=1 SV=2	28	28	28	36.539	1.07973e+07	2.39302e+07	1.40614e+07	2.24951e+07	2.22605e+07	1.03293e+07	2.35603e+07	1.44581e+07	2.75388e+07	1.82619e+07	2.25773e+07	2.30946e+07	2.30826e+07	2.56063e+07	3.2619e+07	2.72341e+07	2.8718e+07	3.99667e+07	5.28078e+07	3.07905e+07	1.75926e+07	3.6051e+07	3.03593e+07	2.49039e+07	27281000	3.28083e+07	2.93807e+07	3.07069e+07	5.01001e+07	2.45466e+07	3.99406e+07	3.56203e+07	2.72963e+07	1279	0.543253	0.0028583	DKD-GP	1.40962	0.0206964
Q8BG67;Q6ZQ18	7;1	7;1	7;1	Protein EFR3 homolog A	Efr3a	>sp|Q8BG67|EFR3A_MOUSE Protein EFR3 homolog A OS=Mus musculus GN=Efr3a PE=1 SV=1	11.6	11.6	11.6	92.612	1.31314e+07	1.33084e+07	2.00675e+07	1.55317e+07	1.87854e+07	9.25772e+06	1.26657e+07	1.51295e+07	1.58128e+07	1.77914e+07	1.77029e+07	1.42585e+07	2.16473e+07	1.90318e+07	1.62271e+07	1.95742e+07	4.31959e+06	6.05448e+06	6.23645e+06	6.32695e+06	6.42617e+06	9.1426e+06	1.21716e+07	1.49045e+07	10972000	1.05068e+07	8.53068e+06	1.49639e+07	1.18586e+07	2.06421e+07	2.34443e+07	1.70371e+07	1.38582e+07	1592	1.79739	0.00287246	DKD-GP	1.20503	0.0618824
Q9ET22	5	5	5	Dipeptidyl peptidase 2	Dpp7	>sp|Q9ET22|DPP2_MOUSE Dipeptidyl peptidase 2 OS=Mus musculus GN=Dpp7 PE=2 SV=2	11.1	11.1	11.1	56.253	1.21788e+07	2.0186e+07	1.83884e+07	1.9266e+07	1.51936e+07	2.47961e+07	9.80546e+06	1.30052e+07	1.5989e+07	1.46989e+07	1.36995e+07	1.21739e+07	9.89064e+06	1.40335e+07	1.59834e+07	4.00331e+07	3.18776e+07	2.96563e+07	1.79284e+07	3.59068e+07	3.13977e+07	1.80004e+07	2.42604e+07	3.18991e+07	26143000	2.61458e+07	3.23813e+07	3.30018e+07	4.17014e+07	3.53532e+07	3.37985e+07	3.09924e+07	2.34302e+07	1349	0.601193	0.00302506	DKD-GP	1.02772	0.901252
P45376	12	12	11	Aldose reductase	Akr1b1	>sp|P45376|ALDR_MOUSE Aldose reductase OS=Mus musculus GN=Akr1b1 PE=1 SV=3	36.4	36.4	33.9	35.732	6.27955e+07	9.93473e+07	8.42962e+07	8.26461e+07	9.19332e+07	1.43932e+08	8.23945e+07	8.36031e+07	1.01833e+08	8.03579e+07	9.66329e+07	7.28799e+07	1.036e+08	8.4955e+07	9.33184e+07	6.26716e+07	9.84579e+07	1.43933e+08	1.23622e+08	1.59417e+08	1.19298e+08	1.66341e+08	1.16432e+08	1.22318e+08	131890000	1.00749e+08	1.0062e+08	1.25072e+08	1.45107e+08	1.27766e+08	1.07677e+08	1.09427e+08	1.07041e+08	658	0.696261	0.00315657	DKD-GP	0.952528	0.732426
Q9D1I5	2	2	2	Methylmalonyl-CoA epimerase, mitochondrial	Mcee	>sp|Q9D1I5|MCEE_MOUSE Methylmalonyl-CoA epimerase, mitochondrial OS=Mus musculus GN=Mcee PE=2 SV=1	18	18	18	19.017	3.43722e+07	2.84502e+07	2.92387e+07	3.32049e+07	3.52447e+07	2.32035e+07	2.87437e+07	2.47417e+07	2.95894e+07	2.90985e+07	2.18701e+07	3.93222e+07	2.79071e+07	3.42473e+07	2.77655e+07	3.75162e+07	2.04417e+07	2.67107e+07	2.26868e+07	1.836e+07	2.45237e+07	2.38686e+07	2.40495e+07	2.4615e+07	18548000	1.75267e+07	2.52398e+07	1.81814e+07	2.58466e+07	2.01286e+07	2.57584e+07	2.17366e+07	2.63356e+07	1300	1.28039	0.00325584	DKD-GP	1.04265	0.67995
Q9JM62	2	2	2	Receptor expression-enhancing protein 6	Reep6	>sp|Q9JM62|REEP6_MOUSE Receptor expression-enhancing protein 6 OS=Mus musculus GN=Reep6 PE=2 SV=1	11.4	11.4	11.4	22.204	2.7702e+06	2.02124e+06	282883	1.09656e+07	1.21874e+07	9.98884e+06	1.13596e+07	1.19542e+07	343485	7.73588e+06	267840	1.20656e+07	1.67178e+07	1.36559e+07	1.1737e+07	1.95679e+07	2.57596e+06	444930	444963	2.39287e+06	328092	311530	355843	376176	347120	2.99523e+06	664435	5.56686e+06	2.05814e+06	1.61491e+06	317683	282133	5.14682e+06	2028	8.50994	0.00328414	DKD-GP	1.33417	0.943961
Q9D7P7	3	3	3	Chloride intracellular channel protein 3	Clic3	>sp|Q9D7P7|CLIC3_MOUSE Chloride intracellular channel protein 3 OS=Mus musculus GN=Clic3 PE=2 SV=2	19.4	19.4	19.4	26.845	3.74194e+06	4.98832e+06	6.55024e+06	8.56293e+06	1.18918e+07	1.29419e+07	6.84134e+06	4.06411e+06	7.42406e+06	5.15379e+06	4.25553e+06	4.12169e+06	4.03426e+06	4.50667e+06	6.9771e+06	2.50749e+06	1.50976e+07	1.46146e+07	1.11589e+07	1.53359e+07	9.97446e+06	1.06409e+07	1.61851e+07	1.77059e+07	14385000	8.99112e+06	6.66729e+06	9.66417e+06	1.53875e+07	1.4173e+07	1.15133e+07	6.05441e+06	9.25351e+06	1790	0.538169	0.00331673	DKD-GP	0.654229	0.0843269
Q6P5H2	75	75	75	Nestin	Nes	>sp|Q6P5H2|NEST_MOUSE Nestin OS=Mus musculus GN=Nes PE=1 SV=1	52.6	52.6	52.6	207.12	1.25565e+09	2.0143e+09	1.80595e+09	1.46323e+09	1.81198e+09	1.59875e+09	1.66289e+09	6.44171e+08	1.87703e+09	1.72517e+09	1.49362e+09	1.40315e+09	1.59089e+09	1.42398e+09	1.43781e+09	1.57088e+09	3.995e+08	9.40387e+08	8.77869e+08	6.27285e+08	5.46326e+08	4.67529e+08	1.25145e+09	1.15785e+09	1324500000	1.21833e+09	9.9664e+08	1.14175e+09	1.1717e+09	1.48337e+09	1.14663e+09	9.52543e+08	1.2651e+09	97	1.95541	0.00334528	DKD-GP	1.02167	0.640119
A2ATU0	12	12	12	Probable 2-oxoglutarate dehydrogenase E1 component DHKTD1, mitochondrial	Dhtkd1	>sp|A2ATU0|DHTK1_MOUSE Probable 2-oxoglutarate dehydrogenase E1 component DHKTD1, mitochondrial OS=Mus musculus GN=Dhtkd1 PE=2 SV=1	24	24	24	102.79	4.56595e+07	1.84019e+07	2.96187e+07	3.4705e+07	9.3843e+06	3.56705e+07	3.66009e+07	8.68377e+07	2.18837e+07	1.93444e+07	3.74058e+07	3.78789e+07	2.37447e+07	5.09297e+07	3.59921e+07	5.18888e+07	1.21376e+08	7.62436e+07	1.01556e+08	7.4732e+07	1.16104e+08	7.01271e+07	5.4221e+07	7.15386e+07	347120	429344	6.91328e+06	344491	9.53697e+06	3.46894e+06	1.40786e+07	282133	4.05389e+07	1095	0.432832	0.00335337	DKD-GP	0.940008	0.858655
Q61233	6	2	2	Plastin-2	Lcp1	>sp|Q61233|PLSL_MOUSE Plastin-2 OS=Mus musculus GN=Lcp1 PE=1 SV=4	12.6	6.4	6.4	70.148	9.03851e+07	1.22394e+08	671557	1.03533e+06	475879	355547	1.30553e+06	973226	1.15724e+06	7.53495e+07	7.48158e+07	7.50156e+07	7.84451e+07	1.82995e+06	1.3393e+06	2.39573e+06	8.34557e+07	8.7589e+07	7.95759e+07	8.98292e+07	9.18588e+07	9.33019e+07	1.08735e+08	1.0772e+08	1448600	2.55071e+06	1.41651e+06	1.26208e+06	1.20141e+06	1.3816e+06	1.56266e+06	2.09134e+06	4.00914e+07	1098	0.29323	0.00335518	DKD-GP	1.42626	0.202648
P53026	7	7	7	60S ribosomal protein L10a	Rpl10a	>sp|P53026|RL10A_MOUSE 60S ribosomal protein L10a OS=Mus musculus GN=Rpl10a PE=1 SV=3	27.6	27.6	27.6	24.916	1.92342e+08	2.13429e+08	1.35012e+08	1.49503e+08	1.69715e+08	2.31727e+08	2.11639e+08	2.76874e+08	2.23458e+08	2.1777e+08	1.97986e+08	2.03997e+08	1.72845e+08	1.97955e+08	2.2424e+08	2.23658e+08	1.61408e+08	1.38853e+08	1.27972e+08	1.30535e+08	1.415e+08	1.15597e+08	1.4794e+08	1.25212e+08	156140000	1.48735e+08	1.67134e+08	1.96191e+08	1.70356e+08	1.31521e+08	1.31567e+08	9.81187e+07	1.72842e+08	497	1.45107	0.00338998	DKD-GP	1.05168	0.447659
Q63961	3	3	3	Endoglin	Eng	>sp|Q63961|EGLN_MOUSE Endoglin OS=Mus musculus GN=Eng PE=1 SV=2	7	7	7	70.02	2.0022e+07	2.16565e+07	2.10123e+07	2.56946e+07	2.7711e+07	1.35972e+07	2.89123e+07	9.24354e+06	1.85363e+07	2.81024e+07	1.91384e+07	2.22612e+07	2.27761e+07	1.8553e+07	2.12381e+07	2.48983e+07	9.73101e+06	1.19394e+07	5.53656e+06	4.39013e+06	4.40196e+06	6.53619e+06	1.91613e+07	1.45161e+07	16226000	1.98229e+07	4.14317e+06	1.00727e+07	4.18164e+06	5.74374e+06	1.44968e+07	8.25772e+06	1.57035e+07	1540	2.20238	0.00342306	DKD-GP	1.0456	0.543151
Q6PDN3;Q9WUI1;Q9Z1B7;O08911;Q91Y86;Q5SUV5;Q9WTU6;Q61831;Q8VCR8;Q3UIZ8	32;1;1;1;1;1;1;1;1;1	32;1;1;1;1;1;1;1;1;1	31;0;0;0;0;0;0;0;0;0	Myosin light chain kinase, smooth muscle;Myosin light chain kinase, smooth muscle, deglutamylated form	Mylk	>sp|Q6PDN3|MYLK_MOUSE Myosin light chain kinase, smooth muscle OS=Mus musculus GN=Mylk PE=1 SV=3	21.1	21.1	20.7	212.92	1.36009e+08	1.66446e+08	1.59781e+08	1.87755e+08	1.71657e+08	1.42961e+08	1.23274e+08	1.26533e+08	1.98071e+08	1.49753e+08	1.30348e+08	1.11447e+08	1.52755e+08	1.33461e+08	1.12602e+08	8.27731e+07	1.5244e+08	2.24115e+08	2.2058e+08	2.60039e+08	1.60808e+08	1.97409e+08	2.00072e+08	2.08943e+08	192030000	1.76797e+08	1.56154e+08	1.98188e+08	2.78824e+08	3.02745e+08	2.26892e+08	2.12967e+08	1.76707e+08	490	0.747606	0.00358533	DKD-GP	0.882078	0.201455
Q9Z1X4;Q91WM1	11;2	11;2	11;2	Interleukin enhancer-binding factor 3	Ilf3	>sp|Q9Z1X4|ILF3_MOUSE Interleukin enhancer-binding factor 3 OS=Mus musculus GN=Ilf3 PE=1 SV=2	13.7	13.7	13.7	96.02	2.7987e+07	7.29223e+07	3.75811e+07	3.32734e+07	4.1694e+07	3.47769e+07	3.86098e+07	3.6434e+07	4.13096e+07	4.57097e+07	3.41738e+07	4.83682e+07	4.22623e+07	2.80928e+07	3.76507e+07	2.58885e+07	1.50571e+07	1.49745e+07	2.6155e+07	2.08581e+07	2.16777e+07	2.69846e+07	3.61469e+07	3.05947e+07	39209000	4.15282e+07	3.31884e+07	3.62503e+07	3.00332e+07	2.70799e+07	2.76413e+07	2.78429e+07	3.38111e+07	1178	1.67982	0.00367427	DKD-GP	0.938682	0.725206
Q9D8E6	17	17	17	60S ribosomal protein L4	Rpl4	>sp|Q9D8E6|RL4_MOUSE 60S ribosomal protein L4 OS=Mus musculus GN=Rpl4 PE=1 SV=3	36.8	36.8	36.8	47.153	3.05107e+08	3.61597e+08	2.32809e+08	2.34796e+08	2.42095e+08	3.25695e+08	2.81875e+08	3.68287e+08	3.28083e+08	3.3756e+08	2.92706e+08	2.87223e+08	2.54195e+08	2.7186e+08	3.61182e+08	3.4416e+08	2.44942e+08	2.02133e+08	1.82954e+08	2.05282e+08	2.39006e+08	1.61427e+08	1.78304e+08	2.83146e+08	189900000	2.18687e+08	2.21508e+08	2.84361e+08	2.6203e+08	2.02257e+08	2.27438e+08	1.59782e+08	2.59137e+08	382	1.38597	0.00371806	DKD-GP	1.05302	0.464955
Q9R190	5	5	5	Metastasis-associated protein MTA2	Mta2	>sp|Q9R190|MTA2_MOUSE Metastasis-associated protein MTA2 OS=Mus musculus GN=Mta2 PE=1 SV=1	10	10	10	75.029	1.43894e+07	2.61731e+07	1.85073e+07	1.64974e+07	1.52391e+07	1.66513e+07	1.79444e+07	2.16666e+07	3.10364e+07	2.64849e+07	2.64569e+07	2.50175e+07	2.42102e+07	2.2471e+07	2.36127e+07	2.31906e+07	7.52539e+06	1.00562e+07	1.07826e+07	1.13037e+07	1.03852e+07	9.3594e+06	1.7043e+07	1.87968e+07	17662000	1.91634e+07	1.73002e+07	2.76731e+07	2.08819e+07	2.11094e+07	1.80228e+07	1.44694e+07	1.87838e+07	1449	1.54399	0.00375384	DKD-GP	1.37677	0.00145297
Q9CQE1	5	5	5	Protein NipSnap homolog 3B	Nipsnap3b	>sp|Q9CQE1|NPS3B_MOUSE Protein NipSnap homolog 3B OS=Mus musculus GN=Nipsnap3b PE=1 SV=1	31.2	31.2	31.2	28.308	3.91676e+07	3.82258e+07	2.08608e+07	2.50218e+07	2.42151e+07	1.923e+07	2.81603e+07	1.55952e+07	2.1361e+07	2.18431e+07	1.65724e+07	2.42253e+07	3.21275e+07	2.71406e+07	1.95008e+07	3.18834e+07	4.05474e+07	3.64264e+07	3.42948e+07	4.43599e+07	4.02336e+07	3.83012e+07	4.64065e+07	4.33805e+07	19746000	2.78184e+07	2.2835e+07	1.55388e+07	2.56565e+07	2.33354e+07	2.76526e+07	3.75576e+07	2.90382e+07	1258	0.649719	0.00376905	DKD-GP	0.924825	0.693106
E9Q8I9	2	2	2	Protein furry homolog	Fry	>sp|E9Q8I9|FRY_MOUSE Protein furry homolog OS=Mus musculus GN=Fry PE=1 SV=1	0.8	0.8	0.8	339.09	1.2711e+07	2.7916e+07	7.78096e+06	3.28936e+06	6.63757e+06	3.92061e+06	3.65067e+06	2.72709e+06	2.8785e+06	2.68358e+06	267840	1.13862e+07	1.16094e+07	3.02352e+06	351765	2.58215e+06	1.10626e+07	2.6139e+07	1.74148e+07	7.2942e+07	2.11278e+07	1.83686e+07	1.41797e+07	1.94805e+07	2564300	3.76209e+06	2.06698e+06	344491	2.96833e+06	5.30591e+06	5.33696e+06	1.38407e+07	1.0635e+07	1733	0.341944	0.00381567	DKD-GP	0.506795	0.102347
O88792	4	4	4	Junctional adhesion molecule A	F11r	>sp|O88792|JAM1_MOUSE Junctional adhesion molecule A OS=Mus musculus GN=F11r PE=1 SV=2	16.3	16.3	16.3	32.423	4.01079e+07	6.53896e+07	5.04129e+07	3.91027e+07	4.92644e+07	2.78711e+07	5.40813e+07	3.21934e+07	2.36513e+07	3.14697e+07	4.94674e+07	4.0466e+07	2.69873e+07	4.00569e+07	3.83287e+07	4.30149e+07	2.13921e+07	2.37093e+07	1.41401e+07	2.33285e+07	2.78009e+06	3.50118e+06	1.91695e+07	1.597e+07	45499000	5.03072e+07	2.19843e+07	5.14287e+07	4.5741e+07	3.23489e+07	3.82121e+07	2.21992e+07	3.38618e+07	1177	2.89073	0.00384567	DKD-GP	0.818702	0.171818
Q9WUR2	13	13	13	Enoyl-CoA delta isomerase 2, mitochondrial	Eci2	>sp|Q9WUR2|ECI2_MOUSE Enoyl-CoA delta isomerase 2, mitochondrial OS=Mus musculus GN=Eci2 PE=1 SV=2	32.2	32.2	32.2	43.267	1.80179e+08	9.89245e+07	1.30505e+08	1.40455e+08	1.137e+08	1.25646e+08	8.966e+07	1.39947e+08	1.4734e+08	1.21218e+08	1.32272e+08	1.28957e+08	1.56182e+08	1.51173e+08	1.61619e+08	1.79143e+08	2.14862e+08	1.43366e+08	1.66396e+08	1.88129e+08	1.92993e+08	2.02354e+08	1.42137e+08	1.59673e+08	164920000	1.89188e+08	1.66468e+08	1.77098e+08	1.92855e+08	1.6049e+08	1.7e+08	1.56384e+08	1.55757e+08	532	0.722754	0.00391572	DKD-GP	1.15592	0.104968
P62242	8	8	8	40S ribosomal protein S8	Rps8	>sp|P62242|RS8_MOUSE 40S ribosomal protein S8 OS=Mus musculus GN=Rps8 PE=1 SV=2	38.5	38.5	38.5	24.205	1.18614e+08	1.15368e+08	1.01712e+08	9.7974e+07	1.10663e+08	1.4625e+08	1.07899e+08	1.63542e+08	1.28576e+08	1.26378e+08	1.13171e+08	1.18748e+08	9.00045e+07	1.21722e+08	1.29991e+08	1.2488e+08	8.98273e+07	6.07074e+07	7.92047e+07	9.57401e+07	8.83559e+07	6.21029e+07	8.4073e+07	1.20708e+08	90434000	8.40995e+07	6.58234e+07	1.10888e+08	1.5997e+08	8.90102e+07	1.04732e+08	6.6979e+07	1.05255e+08	665	1.41324	0.00392219	DKD-GP	0.99111	0.996381
Q8R0Y6;Q8K009	40;2	40;2	40;2	Cytosolic 10-formyltetrahydrofolate dehydrogenase	Aldh1l1	>sp|Q8R0Y6|AL1L1_MOUSE Cytosolic 10-formyltetrahydrofolate dehydrogenase OS=Mus musculus GN=Aldh1l1 PE=2 SV=1	57.2	57.2	57.2	98.708	6.76458e+08	3.97661e+08	4.43122e+08	5.7222e+08	4.41671e+08	4.92354e+08	5.39316e+08	7.96262e+08	4.25313e+08	4.29766e+08	4.81444e+08	4.57898e+08	3.79642e+08	6.62773e+08	5.1471e+08	6.00653e+08	4.43986e+08	3.3075e+08	3.47856e+08	5.14584e+08	3.88846e+08	2.25328e+08	2.55999e+08	3.24323e+08	267870000	1.7281e+08	3.66285e+08	3.70982e+08	4.03304e+08	2.27131e+08	4.43937e+08	2.48483e+08	4.26367e+08	275	1.5394	0.003931	DKD-GP	0.906662	0.416861
P05202	29	29	29	Aspartate aminotransferase, mitochondrial	Got2	>sp|P05202|AATM_MOUSE Aspartate aminotransferase, mitochondrial OS=Mus musculus GN=Got2 PE=1 SV=1	71.9	71.9	71.9	47.411	3.40879e+09	2.97424e+09	2.51786e+09	2.48915e+09	2.24899e+09	2.44166e+09	2.55545e+09	2.90377e+09	2.94912e+09	3.1926e+09	2.58623e+09	3.35664e+09	2.97006e+09	3.35171e+09	3.3213e+09	3.79141e+09	2.20169e+09	2.00014e+09	2.15473e+09	2.83898e+09	2.09812e+09	2.05595e+09	1.85196e+09	1.97579e+09	1765900000	1.82964e+09	2.027e+09	2.07838e+09	2.41432e+09	1.68788e+09	2.38416e+09	1.50294e+09	2.49771e+09	46	1.25397	0.00395	DKD-GP	1.18473	0.0156814
Q9DBM2	49	49	49	Peroxisomal bifunctional enzyme;Enoyl-CoA hydratase/3,2-trans-enoyl-CoA isomerase;3-hydroxyacyl-CoA dehydrogenase	Ehhadh	>sp|Q9DBM2|ECHP_MOUSE Peroxisomal bifunctional enzyme OS=Mus musculus GN=Ehhadh PE=1 SV=4	73.8	73.8	73.8	78.301	1.90022e+09	8.52635e+08	1.28324e+09	1.6131e+09	9.39149e+08	1.13544e+09	9.90747e+08	2.23451e+09	1.22473e+09	1.7461e+09	1.46005e+09	1.84086e+09	1.43824e+09	1.73414e+09	1.89707e+09	3.00975e+09	2.9403e+09	1.83504e+09	2.12088e+09	3.55454e+09	1.97832e+09	2.73832e+09	1.53161e+09	1.93291e+09	2599100000	4.69412e+09	2.50656e+09	3.85957e+09	3.71505e+09	3.46552e+09	3.11116e+09	2.67686e+09	2.20499e+09	56	0.58765	0.00396974	DKD-GP	1.3107	0.0835873
Q9D819	3	3	3	Inorganic pyrophosphatase	Ppa1	>sp|Q9D819|IPYR_MOUSE Inorganic pyrophosphatase OS=Mus musculus GN=Ppa1 PE=1 SV=1	14.2	14.2	14.2	32.667	1.79694e+06	7.27201e+06	8.04616e+06	6.40529e+06	5.54436e+06	7.02689e+06	4.53087e+06	8.95904e+06	4.35826e+06	6.39307e+06	4.9839e+06	2.61569e+06	2.42861e+06	6.49827e+06	2.81841e+06	6.02017e+06	3.05207e+06	2.83782e+06	2.901e+06	3.22275e+06	2.20135e+06	2.2154e+06	2.69562e+06	2.56281e+06	7899200	6.62251e+06	6.33315e+06	6.29331e+06	9.8596e+06	6.75338e+06	7.01521e+06	9.91874e+06	5.25256e+06	2018	2.28604	0.00399275	DKD-GP	0.728424	0.220565
P80316	25	25	25	T-complex protein 1 subunit epsilon	Cct5	>sp|P80316|TCPE_MOUSE T-complex protein 1 subunit epsilon OS=Mus musculus GN=Cct5 PE=1 SV=1	64	64	64	59.623	2.7945e+08	2.48692e+08	2.60058e+08	2.33766e+08	2.13424e+08	1.92933e+08	2.21233e+08	2.82417e+08	2.7029e+08	2.80537e+08	2.45373e+08	2.77369e+08	2.93608e+08	3.32791e+08	3.11146e+08	2.99164e+08	3.18829e+08	2.63904e+08	3.25436e+08	3.0594e+08	2.93566e+08	4.12939e+08	3.33605e+08	2.43528e+08	279360000	3.06199e+08	2.76882e+08	2.519e+08	2.94931e+08	2.78096e+08	3.0944e+08	3.17212e+08	2.82938e+08	362	0.773486	0.00414513	DKD-GP	1.19581	0.00776415
O08601	3	3	3	Microsomal triglyceride transfer protein large subunit	Mttp	>sp|O08601|MTP_MOUSE Microsomal triglyceride transfer protein large subunit OS=Mus musculus GN=Mttp PE=2 SV=2	4.6	4.6	4.6	99.098	4.44251e+06	2.34369e+06	5.88552e+06	6.10115e+06	2.73011e+06	2.48918e+06	2.79435e+06	7.71053e+06	758508	3.74348e+06	3.26215e+06	4.82835e+06	3.60105e+06	2.20307e+06	3.91495e+06	4.63857e+06	8.59696e+06	7.18244e+06	7.52244e+06	7.00933e+06	8.0715e+06	1.04705e+07	5.94775e+06	7.55874e+06	3936300	6.66389e+06	6.84922e+06	3.72669e+06	5.71822e+06	2.71409e+06	6.74972e+06	7.25812e+06	5.23197e+06	2020	0.553195	0.00421299	DKD-GP	0.781231	0.341451
P05064	20	19	19	Fructose-bisphosphate aldolase A	Aldoa	>sp|P05064|ALDOA_MOUSE Fructose-bisphosphate aldolase A OS=Mus musculus GN=Aldoa PE=1 SV=2	55.2	53.3	53.3	39.355	3.83016e+08	4.46776e+08	4.16223e+08	4.37387e+08	4.89615e+08	6.19879e+08	4.39513e+08	6.43197e+08	5.31512e+08	3.19732e+08	3.9782e+08	3.86667e+08	3.93597e+08	4.04394e+08	4.95687e+08	4.16157e+08	6.68809e+08	7.44283e+08	6.29805e+08	7.28089e+08	5.41399e+08	5.72631e+08	6.10708e+08	5.6158e+08	658810000	5.35399e+08	5.71868e+08	6.36434e+08	8.22922e+08	6.65893e+08	6.47594e+08	5.34408e+08	5.42244e+08	220	0.766338	0.00424477	DKD-GP	0.863237	0.121956
P15392	10	10	3	Cytochrome P450 2A4	Cyp2a4	>sp|P15392|CP2A4_MOUSE Cytochrome P450 2A4 OS=Mus musculus GN=Cyp2a4 PE=2 SV=3	25.3	25.3	10.5	56.781	2.12867e+07	1.5341e+07	1.0809e+07	1.00321e+07	6.62247e+06	8.1732e+06	2.0059e+07	3.72855e+07	1.86374e+07	2.7621e+07	2.32547e+07	1.75203e+07	2.1161e+07	3.22065e+07	1.9707e+07	2.66463e+07	4.50483e+07	2.09395e+07	3.7019e+07	3.29482e+07	3.42511e+07	3.84442e+07	2.16306e+07	3.22529e+07	10167000	2.04395e+07	2.26941e+07	1.47654e+07	2.27067e+07	2.02577e+07	3.61653e+07	2.62134e+07	2.35096e+07	1348	0.493685	0.00424767	DKD-GP	1.4409	0.0482405
P49722	5	5	5	Proteasome subunit alpha type-2	Psma2	>sp|P49722|PSA2_MOUSE Proteasome subunit alpha type-2 OS=Mus musculus GN=Psma2 PE=1 SV=3	30.3	30.3	30.3	25.926	3.5626e+07	3.32882e+07	3.46226e+07	4.21203e+07	3.81285e+07	3.68431e+07	5.2459e+07	6.05358e+07	5.69621e+07	5.21406e+07	4.55091e+07	3.63727e+07	3.53043e+07	4.52245e+07	4.43885e+07	4.71434e+07	6.01799e+07	5.94671e+07	5.89461e+07	6.35316e+07	5.66971e+07	5.21876e+07	5.07882e+07	4.55075e+07	46355000	3.77669e+07	5.1037e+07	5.09606e+07	7.80593e+07	5.06235e+07	5.19348e+07	5.89392e+07	4.90516e+07	1008	0.745852	0.00428329	DKD-GP	1.08819	0.338216
Q9JII5	5	5	5	DAZ-associated protein 1	Dazap1	>sp|Q9JII5|DAZP1_MOUSE DAZ-associated protein 1 OS=Mus musculus GN=Dazap1 PE=2 SV=2	14.5	14.5	14.5	43.214	3.0798e+06	8.01204e+06	6.97904e+06	4.9473e+06	5.23096e+06	7.73255e+06	3.96854e+06	2.47837e+06	5.21446e+06	6.09458e+06	5.21239e+06	4.26515e+06	3.36055e+06	6.4742e+06	3.06271e+06	5.98619e+06	2.76356e+07	2.28222e+07	2.09598e+07	5.52919e+06	2.08272e+07	7.17474e+06	2.44764e+07	5.38161e+06	8250700	9.55653e+06	8.69493e+06	1.24074e+07	6.5394e+06	1.05244e+07	3.97128e+06	8.05002e+06	8.90313e+06	1809	0.314737	0.00429259	DKD-GP	0.934988	0.901252
Q00897	4	4	0	Alpha-1-antitrypsin 1-4	Serpina1d	>sp|Q00897|A1AT4_MOUSE Alpha-1-antitrypsin 1-4 OS=Mus musculus GN=Serpina1d PE=2 SV=1	13.3	13.3	0	45.998	5.81875e+06	1.80247e+07	1.27067e+07	1.03201e+07	1.05629e+07	3.36854e+06	1.12099e+07	3.75593e+06	1.20524e+07	5.39957e+06	9.68941e+06	8.37772e+06	1.46457e+07	8.13254e+06	1.15838e+07	1.34604e+07	883004	638764	1.59781e+06	405218	1.90838e+06	7.63194e+06	4.31417e+06	4.76372e+06	13093000	1.82778e+07	1.33438e+07	1.36661e+07	1.46224e+07	1.56659e+07	1.17937e+07	1.26573e+07	9.19913e+06	1794	3.42174	0.00431876	DKD-GP	1.09996	0.438397
Q99J99	12	12	12	3-mercaptopyruvate sulfurtransferase	Mpst	>sp|Q99J99|THTM_MOUSE 3-mercaptopyruvate sulfurtransferase OS=Mus musculus GN=Mpst PE=1 SV=3	50.8	50.8	50.8	33.023	2.00103e+08	9.48218e+07	1.64792e+08	1.42721e+08	9.87253e+07	1.08374e+08	1.35329e+08	1.63772e+08	1.5433e+08	1.59913e+08	1.33005e+08	1.42572e+08	1.124e+08	1.76e+08	1.54312e+08	2.26988e+08	1.33511e+08	6.12512e+07	8.16699e+07	1.08623e+08	9.4658e+07	8.72967e+07	5.47716e+07	5.79753e+07	57515000	7.10145e+07	8.37181e+07	7.21827e+07	9.5496e+07	6.31628e+07	1.08408e+08	7.90576e+07	1.14952e+08	633	1.63094	0.00437629	DKD-GP	1.1361	0.262987
Q9ERU9	10	10	10	E3 SUMO-protein ligase RanBP2;Putative peptidyl-prolyl cis-trans isomerase	Ranbp2	>sp|Q9ERU9|RBP2_MOUSE E3 SUMO-protein ligase RanBP2 OS=Mus musculus GN=Ranbp2 PE=1 SV=2	4.2	4.2	4.2	341.12	1.95428e+07	2.63264e+07	1.87202e+07	1.96562e+07	1.52695e+07	2.29716e+07	1.84073e+07	3.45833e+07	1.81609e+07	2.12184e+07	1.95882e+07	2.25932e+07	1.49758e+07	1.65692e+07	2.31625e+07	2.02452e+07	9.10313e+06	1.09488e+07	1.59667e+07	1.32572e+07	8.85978e+06	7.38805e+06	2.11936e+07	1.74717e+07	17061000	1.07261e+07	1.35449e+07	1.87e+07	2.14331e+07	2.74045e+07	1.77746e+07	3.2873e+07	1.86155e+07	1454	1.68422	0.00441025	DKD-GP	0.89193	0.383323
P58389	2	2	2	Serine/threonine-protein phosphatase 2A activator	Ppp2r4	>sp|P58389|PTPA_MOUSE Serine/threonine-protein phosphatase 2A activator OS=Mus musculus GN=Ppp2r4 PE=1 SV=1	6.5	6.5	6.5	36.71	339821	1.23063e+06	1.63742e+06	289482	280117	821342	1.08464e+06	1.14587e+06	1.37584e+06	952541	1.03917e+06	866399	3.12926e+06	1.02715e+06	965963	1.05825e+06	3.83891e+06	5.53255e+06	4.8223e+06	3.89731e+06	3.66295e+06	2.03739e+06	355843	2.94275e+06	1135900	725850	1.41843e+06	1.17809e+06	615701	346035	317683	3.06639e+06	1.66056e+06	2335	0.252098	0.00454956	DKD-GP	1.52498	0.099612
Q99J94;Q9EP96	4;1	4;1	2;1	Solute carrier organic anion transporter family member 1A6	Slco1a6	>sp|Q99J94|SO1A6_MOUSE Solute carrier organic anion transporter family member 1A6 OS=Mus musculus GN=Slco1a6 PE=2 SV=1	9.9	9.9	4.3	74.144	1.70149e+07	6.17943e+06	9.2964e+06	1.62605e+07	7.47891e+06	6.47709e+06	7.39214e+06	1.85344e+07	7.14232e+06	1.16658e+07	1.12937e+07	1.5751e+07	1.12995e+07	9.31344e+06	1.46512e+07	2.13827e+07	3.71603e+07	2.1434e+07	1.76026e+07	2.54862e+07	2.42921e+07	1.97561e+07	1.17342e+07	1.46473e+07	15500000	9.11329e+06	2.23686e+07	1.43592e+07	2.06725e+07	1.05415e+07	2.41805e+07	2.04205e+07	1.56376e+07	1542	0.514975	0.00456041	DKD-GP	1.15644	0.360664
Q61081	7	7	7	Hsp90 co-chaperone Cdc37;Hsp90 co-chaperone Cdc37, N-terminally processed	Cdc37	>sp|Q61081|CDC37_MOUSE Hsp90 co-chaperone Cdc37 OS=Mus musculus GN=Cdc37 PE=2 SV=1	28	28	28	44.593	1.29407e+07	2.06499e+07	2.89368e+07	2.49148e+07	2.89568e+07	2.64066e+07	2.14457e+07	2.98439e+07	2.53452e+07	1.94451e+07	2.29255e+07	2.29557e+07	2.60311e+07	1.68987e+07	1.79501e+07	1.79595e+07	3.10776e+07	4.06797e+07	3.93349e+07	3.15428e+07	3.38215e+07	3.68299e+07	2.73788e+07	4.29301e+07	37191000	3.68153e+07	3.23903e+07	3.87884e+07	5.59678e+07	4.09639e+07	3.68959e+07	4.46231e+07	3.03387e+07	1232	0.684409	0.00461537	DKD-GP	0.873339	0.327415
P39688;P08103;P06240;P05480	7;3;2;2	3;0;0;0	3;0;0;0	Tyrosine-protein kinase Fyn	Fyn	>sp|P39688|FYN_MOUSE Tyrosine-protein kinase Fyn OS=Mus musculus GN=Fyn PE=1 SV=4	13	8.2	8.2	60.674	7.4897e+06	1.10137e+07	8.04042e+06	1.20155e+07	7.04158e+06	1.11488e+07	9.42014e+06	860921	6.28944e+06	6.99162e+06	7.96171e+06	6.91925e+06	6.12383e+06	6.53198e+06	6.03885e+06	6.13886e+06	437734	444930	3.00087e+06	405218	3.72644e+06	1.49705e+06	4.28995e+06	2.56553e+06	1773400	1.66528e+06	999241	2.07172e+06	1.99758e+06	1.22003e+06	3.23317e+06	3.16023e+06	4.76608e+06	2058	4.0953	0.00478765	DKD-GP	0.790615	0.892051
Q9QYC0;Q9QYB8	20;2	20;2	19;1	Alpha-adducin	Add1	>sp|Q9QYC0|ADDA_MOUSE Alpha-adducin OS=Mus musculus GN=Add1 PE=1 SV=2	38.8	38.8	37.8	80.646	1.77668e+08	1.49102e+08	1.62875e+08	1.51062e+08	1.24072e+08	1.41469e+08	1.41362e+08	1.56868e+08	1.64034e+08	1.50787e+08	1.4633e+08	1.59759e+08	1.79958e+08	1.64542e+08	1.84519e+08	1.55347e+08	1.81971e+08	1.85393e+08	1.88417e+08	1.94162e+08	1.61849e+08	1.81936e+08	1.49615e+08	1.73751e+08	180350000	1.86476e+08	1.97716e+08	1.73942e+08	1.74463e+08	1.93047e+08	2.07141e+08	2.01581e+08	1.70049e+08	503	0.849962	0.00482537	DKD-GP	1.08369	0.105841
Q9CQJ8	10	10	10	NADH dehydrogenase [ubiquinone] 1 beta subcomplex subunit 9	Ndufb9	>sp|Q9CQJ8|NDUB9_MOUSE NADH dehydrogenase [ubiquinone] 1 beta subcomplex subunit 9 OS=Mus musculus GN=Ndufb9 PE=1 SV=3	60.3	60.3	60.3	21.984	3.43755e+08	2.54008e+08	3.11135e+08	2.60489e+08	3.41771e+08	2.56281e+08	2.57147e+08	2.46493e+08	2.54015e+08	2.57926e+08	2.46965e+08	2.5929e+08	2.76401e+08	2.85742e+08	2.68799e+08	2.77102e+08	1.91645e+08	2.40411e+08	2.24777e+08	2.07655e+08	2.2468e+08	2.00452e+08	2.55984e+08	2.72283e+08	150070000	1.48689e+08	2.02662e+08	1.97281e+08	1.95332e+08	1.89608e+08	2.36138e+08	2.08586e+08	2.41987e+08	407	1.2493	0.00487775	DKD-GP	0.936225	0.300783
Q3TXS7	7	7	7	26S proteasome non-ATPase regulatory subunit 1	Psmd1	>sp|Q3TXS7|PSMD1_MOUSE 26S proteasome non-ATPase regulatory subunit 1 OS=Mus musculus GN=Psmd1 PE=1 SV=1	11	11	11	105.73	2.03619e+07	1.47911e+07	1.728e+07	2.37927e+07	1.94262e+07	2.29862e+07	2.49292e+07	2.15239e+07	2.48571e+07	2.547e+07	2.40935e+07	1.94358e+07	2.17832e+07	1.95882e+07	2.07467e+07	1.89863e+07	2.76186e+07	2.60487e+07	3.04098e+07	2.43746e+07	2.66851e+07	2.54723e+07	2.81903e+07	2.14952e+07	17552000	1.47032e+07	1.98318e+07	2.21837e+07	3.29191e+07	2.56668e+07	1.87611e+07	1.17771e+07	2.23044e+07	1378	0.785048	0.00491955	DKD-GP	1.05978	0.401723
Q61165	4	4	4	Sodium/hydrogen exchanger 1	Slc9a1	>sp|Q61165|SL9A1_MOUSE Sodium/hydrogen exchanger 1 OS=Mus musculus GN=Slc9a1 PE=1 SV=1	9.3	9.3	9.3	91.467	2.52271e+07	3.03093e+07	5.59994e+07	2.91942e+07	5.29393e+07	3.46114e+07	3.03398e+07	1.83598e+07	1.70403e+07	2.37942e+07	2.32122e+07	2.26627e+07	2.55336e+07	1.58839e+07	1.646e+07	2.29715e+07	1.23723e+07	1.02258e+07	1.75016e+07	1.41558e+07	2.05516e+07	8.54862e+06	3.79855e+07	2.05157e+07	21926000	1.75615e+07	1.26922e+07	1.53804e+07	1.08999e+07	1.96925e+07	1.71994e+07	2.27487e+07	2.26405e+07	1370	1.95253	0.0049487	DKD-GP	0.604947	0.0102305
A6H6E2	9	9	9	Multimerin-2	Mmrn2	>sp|A6H6E2|MMRN2_MOUSE Multimerin-2 OS=Mus musculus GN=Mmrn2 PE=2 SV=1	12.4	12.4	12.4	105.21	4.98279e+07	6.35699e+07	6.0451e+07	4.12115e+07	4.67129e+07	4.62091e+07	4.93169e+07	2.56603e+07	6.13955e+07	6.08246e+07	6.00446e+07	7.54106e+07	6.84026e+07	5.67071e+07	5.7444e+07	5.27851e+07	3.13299e+07	3.16146e+07	3.38695e+07	2.00373e+07	2.52378e+07	3.96127e+07	3.47031e+07	3.27921e+07	46182000	5.54037e+07	2.76229e+07	3.07471e+07	3.65145e+07	4.66869e+07	4.43466e+07	3.47876e+07	4.52332e+07	1049	1.53677	0.00497537	DKD-GP	1.28738	0.027446
P62082	10	10	10	40S ribosomal protein S7	Rps7	>sp|P62082|RS7_MOUSE 40S ribosomal protein S7 OS=Mus musculus GN=Rps7 PE=2 SV=1	50.5	50.5	50.5	22.127	7.48098e+07	7.41906e+07	5.94005e+07	6.53429e+07	5.23272e+07	6.59597e+07	8.64478e+07	7.33098e+07	8.49746e+07	7.77349e+07	5.38482e+07	8.39617e+07	5.30426e+07	5.57469e+07	6.939e+07	5.88113e+07	1.07239e+08	7.34919e+07	8.69675e+07	9.39227e+07	8.30713e+07	9.04249e+07	8.39363e+07	7.56242e+07	78221000	8.69243e+07	8.95617e+07	9.42883e+07	7.05713e+07	5.88285e+07	9.91435e+07	6.9377e+07	7.59654e+07	802	0.794309	0.00497925	DKD-GP	0.974124	0.714818
P80318	18	18	18	T-complex protein 1 subunit gamma	Cct3	>sp|P80318|TCPG_MOUSE T-complex protein 1 subunit gamma OS=Mus musculus GN=Cct3 PE=1 SV=1	40.6	40.6	40.6	60.629	1.96129e+08	1.75692e+08	2.29428e+08	1.94156e+08	2.01678e+08	2.36852e+08	1.91488e+08	2.84617e+08	2.74464e+08	2.21861e+08	2.2934e+08	2.43989e+08	3.05257e+08	2.79751e+08	2.46241e+08	2.328e+08	3.16933e+08	2.90435e+08	2.99418e+08	2.89266e+08	2.22173e+08	3.6728e+08	2.77174e+08	2.10737e+08	275220000	3.19888e+08	2.50553e+08	2.44602e+08	2.2638e+08	2.77681e+08	2.26441e+08	2.68781e+08	2.53335e+08	387	0.752189	0.00498891	DKD-GP	1.18927	0.020387
P01638;P01637	1;1	1;1	1;1	Ig kappa chain V-V region L6;Ig kappa chain V-V region T1	n/a	>sp|P01638|KV5A6_MOUSE Ig kappa chain V-V region L6 (Fragment) OS=Mus musculus PE=4 SV=1;>sp|P01637|KV5A5_MOUSE Ig kappa chain V-V region T1 OS=Mus musculus PE=4 SV=1	13	13	13	12.986	3.40846e+06	6.15406e+06	3.17444e+06	1.58641e+06	3.65775e+06	355547	1.69818e+06	359386	2.43907e+06	2.33788e+06	2.97059e+06	2.75351e+06	407063	4.86775e+06	351765	2.93777e+06	437734	444930	444963	405218	328092	311530	355843	376176	347120	429344	345114	344491	391891	346035	317683	282133	1.41775e+06	2356	6.56928	0.00508303	DKD-GP	0.934843	0.975075
P15864	11	4	2	Histone H1.2	Hist1h1c	>sp|P15864|H12_MOUSE Histone H1.2 OS=Mus musculus GN=Hist1h1c PE=1 SV=2	28.3	15.6	9.4	21.266	1.01498e+08	6.21435e+07	6.59846e+07	7.90493e+07	8.29117e+07	1.48464e+08	5.86143e+07	1.85109e+08	9.11899e+07	8.70326e+07	9.14111e+07	5.98319e+07	5.24432e+07	1.25095e+08	9.96389e+07	1.40675e+08	1.87462e+08	1.71298e+08	1.33535e+08	1.68363e+08	1.78111e+08	1.84325e+08	1.22235e+08	1.60238e+08	129640000	1.16316e+08	1.16813e+08	1.43202e+08	1.30492e+08	1.58162e+08	1.18816e+08	8.61439e+07	1.19883e+08	612	0.600333	0.00509383	DKD-GP	0.953485	0.950313
O70503	8	8	8	Estradiol 17-beta-dehydrogenase 12	Hsd17b12	>sp|O70503|DHB12_MOUSE Estradiol 17-beta-dehydrogenase 12 OS=Mus musculus GN=Hsd17b12 PE=2 SV=1	25	25	25	34.741	9.51675e+07	1.00071e+08	1.06919e+08	8.95127e+07	1.03408e+08	1.03374e+08	9.44067e+07	1.23789e+08	1.39048e+08	1.17374e+08	1.40316e+08	1.14401e+08	1.43734e+08	9.81388e+07	1.10918e+08	1.03979e+08	1.11483e+08	1.0035e+08	1.41515e+08	1.25465e+08	1.51659e+08	1.4014e+08	1.15663e+08	1.19157e+08	102600000	1.46023e+08	1.13673e+08	1.18578e+08	1.23887e+08	1.24485e+08	1.47616e+08	1.26806e+08	1.18552e+08	621	0.812234	0.0051049	DKD-GP	1.18522	0.0207483
Q9CQW1	2	2	2	Synaptobrevin homolog YKT6	Ykt6	>sp|Q9CQW1|YKT6_MOUSE Synaptobrevin homolog YKT6 OS=Mus musculus GN=Ykt6 PE=2 SV=1	9.6	9.6	9.6	22.314	1.24117e+06	1.09611e+06	1.58989e+06	1.46296e+06	1.93287e+06	3.18203e+06	1.76752e+06	2.35812e+06	1.37129e+06	1.70597e+06	1.89454e+06	1.45482e+06	1.61662e+06	1.81861e+06	2.45563e+06	1.12732e+06	1.74088e+06	3.94016e+06	5.37851e+06	1.73581e+06	2.96367e+06	6.46848e+06	5.19989e+06	6.27556e+06	1883300	2.85706e+06	3.02224e+06	1.72577e+06	2.08067e+06	2.17908e+06	1.68623e+06	2.66911e+06	2.49631e+06	2251	0.434107	0.00510744	DKD-GP	0.918946	0.718165
Q52KI8	2	2	2	Serine/arginine repetitive matrix protein 1	Srrm1	>sp|Q52KI8|SRRM1_MOUSE Serine/arginine repetitive matrix protein 1 OS=Mus musculus GN=Srrm1 PE=1 SV=2	3.1	3.1	3.1	106.86	1.06167e+06	1.27239e+06	803124	1.14753e+06	1.25966e+06	355547	1.26039e+06	946069	343485	796357	267840	336241	407063	304821	351765	351572	437734	444930	444963	1.38075e+06	328092	311530	355843	376176	1140500	1.21717e+06	887750	1.74791e+06	1.31953e+06	1.91038e+06	1.07886e+06	282133	779056	2400	1.98685	0.00513831	DKD-GP	0.38971	0.000288572
Q8R1V4	4	4	4	Transmembrane emp24 domain-containing protein 4	Tmed4	>sp|Q8R1V4|TMED4_MOUSE Transmembrane emp24 domain-containing protein 4 OS=Mus musculus GN=Tmed4 PE=2 SV=1	21.1	21.1	21.1	26.022	1.48185e+07	1.66347e+07	2.05416e+07	2.31441e+07	3.24407e+07	2.60952e+07	2.31256e+07	2.33864e+07	2.72052e+07	2.24442e+07	2.34861e+07	2.31901e+07	3.11009e+07	2.22787e+07	2.00043e+07	2.17437e+07	3.67393e+07	3.07225e+07	3.05535e+07	3.0949e+07	3.36118e+07	3.22108e+07	2.62712e+07	2.76175e+07	22162000	2.2774e+07	1.90324e+07	2.34642e+07	2.4212e+07	2.56009e+07	1.33236e+07	1.82843e+07	2.46615e+07	1325	0.724586	0.00515681	DKD-GP	1.06253	0.452751
Q64331	21	21	21	Unconventional myosin-VI	Myo6	>sp|Q64331|MYO6_MOUSE Unconventional myosin-VI OS=Mus musculus GN=Myo6 PE=1 SV=1	18.1	18.1	18.1	146.41	5.97418e+07	7.62052e+07	7.97613e+07	6.52891e+07	6.11274e+07	7.3052e+07	8.4837e+07	1.54755e+08	6.21392e+07	5.03531e+07	6.66042e+07	4.78147e+07	7.05018e+07	6.93987e+07	8.46531e+07	5.14395e+07	1.46139e+08	1.23431e+08	1.09246e+08	1.31406e+08	1.25868e+08	9.85144e+07	9.46875e+07	1.36549e+08	84311000	1.15527e+08	1.05883e+08	7.74185e+07	9.05775e+07	9.46112e+07	7.56691e+07	6.77701e+07	8.86025e+07	733	0.677926	0.00516396	DKD-GP	0.768064	0.0917631
P47962	11	11	11	60S ribosomal protein L5	Rpl5	>sp|P47962|RL5_MOUSE 60S ribosomal protein L5 OS=Mus musculus GN=Rpl5 PE=1 SV=3	29.6	29.6	29.6	34.4	1.85759e+08	2.5564e+08	1.86996e+08	1.7331e+08	1.68069e+08	1.93808e+08	1.69672e+08	1.45298e+08	1.32618e+08	2.03074e+08	2.01361e+08	1.71179e+08	1.87355e+08	1.06928e+08	1.47423e+08	1.74603e+08	1.49041e+08	1.61375e+08	1.585e+08	1.17014e+08	1.66102e+08	1.42612e+08	1.23743e+08	1.34285e+08	176950000	1.56768e+08	2.02508e+08	1.72967e+08	1.51735e+08	1.62521e+08	1.77228e+08	1.53521e+08	1.65936e+08	511	1.28272	0.00522415	DKD-GP	0.895837	0.246888
A2ARA8	12	12	12	Integrin alpha-8;Integrin alpha-8 heavy chain;Integrin alpha-8 light chain	Itga8	>sp|A2ARA8|ITA8_MOUSE Integrin alpha-8 OS=Mus musculus GN=Itga8 PE=1 SV=1	16.6	16.6	16.6	117.55	1.04949e+08	1.75005e+08	1.87966e+08	1.46435e+08	2.86619e+08	1.70292e+08	1.51783e+08	8.14383e+07	1.74966e+08	1.48285e+08	1.86594e+08	1.51223e+08	2.00813e+08	1.43652e+08	1.1895e+08	1.22109e+08	4.62928e+07	9.00828e+07	8.5939e+07	7.76821e+07	7.22164e+07	6.79362e+07	1.36158e+08	1.30816e+08	100150000	7.92522e+07	6.11777e+07	5.48585e+07	7.12073e+07	9.09602e+07	1.03915e+08	9.88381e+07	1.22455e+08	606	1.84478	0.00526253	DKD-GP	0.955618	0.996293
Q3U487	2	2	2	E3 ubiquitin-protein ligase HECTD3	Hectd3	>sp|Q3U487|HECD3_MOUSE E3 ubiquitin-protein ligase HECTD3 OS=Mus musculus GN=Hectd3 PE=1 SV=2	2.8	2.8	2.8	97.346	1.21083e+06	1.15949e+06	1.34541e+06	847648	1.05462e+06	1.33765e+06	347673	1.63799e+07	1.42233e+06	1.22855e+06	1.21988e+06	336241	1.0951e+06	1.07503e+06	1.10442e+06	1.37228e+06	4.17226e+07	1.63704e+07	2.42431e+07	2.74811e+07	2.81147e+07	3.20769e+07	1.354e+06	969629	20027000	2.78427e+07	2.53679e+07	2.41779e+07	2.18358e+07	346035	1.98912e+07	282133	1.077e+07	1724	0.137427	0.00528326	DKD-GP	0.373844	0.50882
P55284	8	8	8	Cadherin-5	Cdh5	>sp|P55284|CADH5_MOUSE Cadherin-5 OS=Mus musculus GN=Cdh5 PE=1 SV=2	10.3	10.3	10.3	87.902	2.52901e+07	2.84712e+07	2.67159e+07	2.36015e+07	2.2346e+07	2.03702e+07	2.45511e+07	1.32504e+07	3.28949e+07	3.84528e+07	2.66693e+07	1.85887e+07	2.96957e+07	2.33946e+07	1.97941e+07	1.59947e+07	1.28067e+07	1.27301e+07	1.80507e+07	1.60436e+07	1.63066e+07	1.74679e+07	1.5971e+07	2.0177e+07	20097000	9.85164e+06	7.07087e+06	1.10833e+07	1.96594e+07	2.2489e+07	2.37079e+07	2.3266e+07	2.05269e+07	1414	1.42486	0.00537674	DKD-GP	1.11316	0.520701
Q9JLR9	2	2	2	HIG1 domain family member 1A, mitochondrial	Higd1a	>sp|Q9JLR9|HIG1A_MOUSE HIG1 domain family member 1A, mitochondrial OS=Mus musculus GN=Higd1a PE=2 SV=1	42.1	42.1	42.1	10.425	8.6404e+06	5.25191e+06	8.0829e+06	8.48767e+06	7.84713e+06	4.57874e+06	9.50037e+06	6.63955e+06	5.68191e+06	5.61813e+06	5.80082e+06	1.02572e+07	7.84548e+06	8.20716e+06	1.02821e+07	8.09581e+06	1.17047e+07	1.03695e+07	9.16107e+06	1.31586e+07	1.06629e+07	1.21248e+07	9.48633e+06	7.67882e+06	11107000	1.07492e+07	1.03573e+07	6.10283e+06	7.39302e+06	8.46466e+06	1.09505e+07	1.13147e+07	8.8001e+06	1813	0.699834	0.00540003	DKD-GP	1.04676	0.724443
P15116	2	2	2	Cadherin-2	Cdh2	>sp|P15116|CADH2_MOUSE Cadherin-2 OS=Mus musculus GN=Cdh2 PE=1 SV=2	3.8	3.8	3.8	99.795	4.46804e+06	8.26056e+06	1.02309e+07	8.94321e+06	1.00771e+07	5.25424e+06	7.61366e+06	1.44157e+06	6.56974e+06	5.2888e+06	7.73789e+06	6.89386e+06	7.19992e+06	8.63379e+06	6.16996e+06	3.14431e+06	1.20608e+07	1.44115e+07	1.37452e+07	1.60787e+07	1.45546e+07	1.58308e+07	1.87965e+07	1.70066e+07	13243000	1.32995e+07	1.68261e+07	1.0987e+07	1.45681e+07	1.59292e+07	1.76285e+07	1.25956e+07	1.07965e+07	1718	0.459562	0.00543333	DKD-GP	0.917373	0.95071
Q9JLF6	10	10	10	Protein-glutamine gamma-glutamyltransferase K	Tgm1	>sp|Q9JLF6|TGM1_MOUSE Protein-glutamine gamma-glutamyltransferase K OS=Mus musculus GN=Tgm1 PE=1 SV=2	17.2	17.2	17.2	89.825	1.19513e+07	6.38566e+06	1.30827e+07	1.65955e+07	3.53014e+06	1.2285e+07	1.13198e+07	3.96955e+07	5.76452e+06	2.31586e+07	1.94701e+07	2.0361e+07	1.86467e+07	1.28561e+07	1.87278e+07	2.71537e+07	5.32344e+07	2.88661e+07	4.14019e+07	4.49072e+07	4.30254e+07	6.5339e+07	1.20396e+07	1.68023e+07	39303000	4.97369e+07	4.37687e+07	3.00999e+07	2.54903e+07	2.55204e+07	4.1076e+07	4.40831e+07	2.70525e+07	1291	0.375784	0.00544189	DKD-GP	1.27248	0.236117
P46664	2	2	2	Adenylosuccinate synthetase isozyme 2	Adss	>sp|P46664|PURA2_MOUSE Adenylosuccinate synthetase isozyme 2 OS=Mus musculus GN=Adss PE=1 SV=2	4.8	4.8	4.8	50.02	935583	248379	282883	1.03958e+06	884413	355547	347673	359386	1.13968e+06	719744	267840	336241	407063	304821	1.40848e+06	1.42356e+06	1.64258e+06	947731	1.10145e+06	4.93536e+06	1.23504e+06	913073	1.1273e+06	636712	1382300	1.13087e+06	345114	344491	391891	1.81681e+06	1.22349e+06	1.34596e+06	968157	2388	0.355161	0.00555129	DKD-GP	1.34894	0.472267
Q9WV92	40	40	34	Band 4.1-like protein 3;Band 4.1-like protein 3, N-terminally processed	Epb41l3	>sp|Q9WV92|E41L3_MOUSE Band 4.1-like protein 3 OS=Mus musculus GN=Epb41l3 PE=1 SV=1	45.2	45.2	40.9	103.34	4.01273e+08	5.35668e+08	3.9019e+08	4.37803e+08	3.85768e+08	3.7341e+08	4.1026e+08	5.08101e+08	5.12984e+08	4.04433e+08	4.16146e+08	4.671e+08	4.73831e+08	4.96324e+08	5.26757e+08	4.54983e+08	6.50377e+08	6.29827e+08	5.3963e+08	8.57717e+08	5.64816e+08	5.30244e+08	4.45046e+08	4.6464e+08	503340000	4.46508e+08	5.7051e+08	4.80231e+08	5.73564e+08	4.68553e+08	4.64405e+08	4.25933e+08	4.94074e+08	238	0.735211	0.00557465	DKD-GP	1.09008	0.141458
Q9CXW4	7	7	7	60S ribosomal protein L11	Rpl11	>sp|Q9CXW4|RL11_MOUSE 60S ribosomal protein L11 OS=Mus musculus GN=Rpl11 PE=1 SV=4	34.3	34.3	34.3	20.252	7.81316e+07	6.91431e+07	8.21034e+07	6.84335e+07	6.55039e+07	8.87351e+07	8.54109e+07	1.00435e+08	8.62338e+07	7.0489e+07	8.17237e+07	5.8024e+07	7.9695e+07	7.23142e+07	7.77472e+07	7.93174e+07	1.01436e+08	9.51328e+07	1.01379e+08	1.12361e+08	1.10679e+08	9.52813e+07	8.14056e+07	8.89436e+07	91128000	1.03208e+08	8.96449e+07	1.05769e+08	8.77763e+07	1.04e+08	9.0981e+07	7.69448e+07	8.68597e+07	741	0.810935	0.00567883	DKD-GP	0.949283	0.484682
P39061	6	6	6	Collagen alpha-1(XVIII) chain;Endostatin	Col18a1	>sp|P39061|COIA1_MOUSE Collagen alpha-1(XVIII) chain OS=Mus musculus GN=Col18a1 PE=1 SV=4	5.6	5.6	5.6	182.17	5.49626e+07	3.82331e+07	4.98946e+07	4.50386e+07	5.26612e+07	2.73473e+07	4.41953e+07	4.54796e+07	4.43437e+07	3.66229e+07	3.23837e+07	3.23684e+07	2.81085e+07	4.67491e+07	2.77098e+07	6.3065e+07	2.51831e+07	3.56576e+07	3.42749e+07	3.01438e+07	2.87364e+07	2.02004e+07	4.06345e+07	3.44779e+07	49869000	6.12456e+07	5.32765e+07	4.34941e+07	6.88919e+07	5.25002e+07	4.15957e+07	4.62752e+07	4.17381e+07	1080	1.43522	0.00568864	DKD-GP	0.870152	0.241099
Q8BWT1	29	29	29	3-ketoacyl-CoA thiolase, mitochondrial	Acaa2	>sp|Q8BWT1|THIM_MOUSE 3-ketoacyl-CoA thiolase, mitochondrial OS=Mus musculus GN=Acaa2 PE=1 SV=3	77.3	77.3	77.3	41.829	4.87939e+09	4.23321e+09	4.2074e+09	3.84711e+09	3.70002e+09	3.88395e+09	4.02059e+09	4.49438e+09	4.39047e+09	4.02498e+09	3.65967e+09	4.45722e+09	3.79958e+09	4.67571e+09	4.86862e+09	6.22245e+09	3.64661e+09	3.57167e+09	2.76145e+09	4.29017e+09	3.31367e+09	3.07365e+09	3.58841e+09	3.48064e+09	2851600000	2.9936e+09	2.84031e+09	3.60357e+09	3.83297e+09	3.05015e+09	3.09835e+09	2.41723e+09	3.80559e+09	19	1.1998	0.0057784	DKD-GP	1.08515	0.304665
P62900	3	3	3	60S ribosomal protein L31	Rpl31	>sp|P62900|RL31_MOUSE 60S ribosomal protein L31 OS=Mus musculus GN=Rpl31 PE=2 SV=1	24.8	24.8	24.8	14.463	3.26014e+07	3.30242e+07	2.71981e+07	2.98997e+07	3.01929e+07	3.70442e+07	3.21779e+07	4.23692e+07	3.2349e+07	3.45679e+07	2.22481e+07	2.29622e+07	2.16745e+07	2.78066e+07	4.06876e+07	2.62775e+07	2.68786e+07	2.32444e+07	2.19329e+07	3.25424e+07	1.87935e+07	1.91126e+07	1.94745e+07	3.29683e+07	21943000	1.58426e+07	2.86248e+07	3.32451e+07	3.12269e+07	2.52422e+07	3.36309e+07	1.8147e+07	2.79978e+07	1266	1.35682	0.005782	DKD-GP	0.864147	0.114637
Q8BP67	2	2	2	60S ribosomal protein L24	Rpl24	>sp|Q8BP67|RL24_MOUSE 60S ribosomal protein L24 OS=Mus musculus GN=Rpl24 PE=2 SV=2	13.4	13.4	13.4	17.779	4.34363e+07	3.62027e+07	3.74697e+07	3.27758e+07	3.72575e+07	4.19372e+07	3.91565e+07	3.89196e+07	1.23899e+07	3.32367e+07	3.32734e+07	3.4593e+07	2.03317e+07	2.29795e+07	3.59305e+07	351572	1.76886e+07	1.40846e+07	1.35229e+07	3.55073e+07	3.38978e+07	1.99737e+07	1.07669e+07	3.22713e+07	9551600	8.83673e+06	2.38766e+07	2.84705e+07	2.27786e+07	1.05967e+07	1.33893e+07	1.81355e+07	2.54247e+07	1318	1.72838	0.00581411	DKD-GP	0.628627	0.138363
O09111	7	7	7	NADH dehydrogenase [ubiquinone] 1 beta subcomplex subunit 11, mitochondrial	Ndufb11	>sp|O09111|NDUBB_MOUSE NADH dehydrogenase [ubiquinone] 1 beta subcomplex subunit 11, mitochondrial OS=Mus musculus GN=Ndufb11 PE=1 SV=2	47	47	47	17.444	2.64043e+08	2.56739e+08	2.45822e+08	1.85449e+08	1.90291e+08	1.93095e+08	2.0236e+08	1.94783e+08	1.71673e+08	1.85671e+08	1.86581e+08	2.19334e+08	1.99847e+08	2.07043e+08	2.16384e+08	2.19702e+08	1.86625e+08	1.71084e+08	1.57476e+08	1.4834e+08	2.04137e+08	1.8396e+08	1.71407e+08	1.73604e+08	135300000	1.34397e+08	1.41945e+08	1.40551e+08	1.41005e+08	1.37899e+08	1.66164e+08	1.4402e+08	1.83648e+08	482	1.24054	0.00582327	DKD-GP	0.927077	0.280777
Q9ESZ8	6	6	6	General transcription factor II-I	Gtf2i	>sp|Q9ESZ8|GTF2I_MOUSE General transcription factor II-I OS=Mus musculus GN=Gtf2i PE=1 SV=3	11	11	11	112.26	1.31915e+07	4.8159e+06	2.06002e+07	1.80728e+07	2.24387e+07	5.83469e+06	3.95859e+06	1.05256e+07	9.29965e+06	9.30811e+06	5.47762e+06	1.47071e+07	5.6416e+06	8.27671e+06	7.57608e+06	7.14807e+06	2.71166e+07	2.30883e+07	2.29158e+07	3.33624e+07	2.44827e+07	2.37165e+07	3.22592e+07	2.56672e+07	9574700	9.45615e+06	2.20073e+07	1.03342e+07	1.60481e+07	1.51663e+07	1.56998e+07	1.47991e+07	1.53927e+07	1550	0.467704	0.00585264	DKD-GP	0.678161	0.372936
P24270	40	40	40	Catalase	Cat	>sp|P24270|CATA_MOUSE Catalase OS=Mus musculus GN=Cat PE=1 SV=4	75	75	75	59.795	3.58878e+09	2.77278e+09	2.72101e+09	2.60597e+09	2.02101e+09	2.43534e+09	1.89425e+09	4.02514e+09	2.58521e+09	2.96193e+09	2.76758e+09	3.24183e+09	2.7463e+09	3.21851e+09	3.32466e+09	3.76861e+09	4.8106e+09	3.22471e+09	3.60986e+09	6.11584e+09	4.00137e+09	4.45209e+09	2.90694e+09	3.69227e+09	3155500000	3.55924e+09	3.51935e+09	3.73312e+09	4.14936e+09	3.50628e+09	5.15149e+09	3.00899e+09	3.41487e+09	23	0.672411	0.0058711	DKD-GP	1.11559	0.219801
Q8R2Y2	9	9	9	Cell surface glycoprotein MUC18	Mcam	>sp|Q8R2Y2|MUC18_MOUSE Cell surface glycoprotein MUC18 OS=Mus musculus GN=Mcam PE=1 SV=1	18.7	18.7	18.7	71.545	5.82231e+07	7.21025e+07	7.47099e+07	9.40368e+07	1.30816e+08	8.33376e+07	1.21263e+08	4.37363e+07	1.03518e+08	1.12537e+08	1.44782e+08	8.59866e+07	1.03367e+08	8.44789e+07	3.83287e+07	8.4416e+07	3.2577e+07	7.4333e+07	6.1474e+07	3.08919e+07	3.80928e+07	2.61524e+07	3.26583e+07	7.12488e+07	56257000	7.17122e+07	5.71099e+07	5.88998e+07	7.43217e+07	8.00487e+07	6.56952e+07	9.46916e+07	7.38064e+07	819	1.84587	0.00588749	DKD-GP	1.11676	0.569043
Q8BGB8	3	3	3	Ubiquinone biosynthesis protein COQ4 homolog, mitochondrial	Coq4	>sp|Q8BGB8|COQ4_MOUSE Ubiquinone biosynthesis protein COQ4 homolog, mitochondrial OS=Mus musculus GN=Coq4 PE=2 SV=1	13.2	13.2	13.2	30.084	6.94263e+06	8.88662e+06	1.16201e+07	1.09871e+07	1.00403e+07	1.02075e+07	1.12874e+07	3.87601e+06	1.1622e+07	1.23251e+07	6.97003e+06	1.09287e+07	1.41938e+07	1.23268e+07	9.72435e+06	1.36452e+07	1.70023e+07	1.82945e+07	1.30317e+07	1.94029e+07	1.52978e+07	1.56406e+07	1.01986e+07	1.13908e+07	10944000	1.16223e+07	8.37732e+06	1.35606e+07	1.33704e+07	1.04061e+07	1.57896e+07	8.85532e+06	1.18365e+07	1675	0.61407	0.00591931	DKD-GP	1.24224	0.13507
Q64G17;O35381	2;2	2;2	1;1	Putative acidic leucine-rich nuclear phosphoprotein 32 family member C;Acidic leucine-rich nuclear phosphoprotein 32 family member A	Anp32c;Anp32a	>sp|Q64G17|AN32C_MOUSE Putative acidic leucine-rich nuclear phosphoprotein 32 family member C OS=Mus musculus GN=Anp32c PE=5 SV=3;>sp|O35381|AN32A_MOUSE Acidic leucine-rich nuclear phosphoprotein 32 family member A OS=Mus musculus GN=Anp32a PE=1 SV=1	13	13	6.5	14.066	1.28364e+07	1.16504e+07	1.44007e+07	1.47608e+07	1.88837e+07	1.81531e+07	1.68405e+07	2.01568e+07	1.68525e+07	1.35551e+07	1.40632e+07	1.16914e+07	1.19458e+07	1.2399e+07	1.26257e+07	9.04198e+06	2.73297e+07	2.40379e+07	1.91532e+07	2.03283e+07	2.32466e+07	2.39249e+07	1.60374e+07	1.80271e+07	18193000	1.67884e+07	1.63623e+07	1.9299e+07	2.44085e+07	2.18889e+07	1.96747e+07	1.79429e+07	1.73906e+07	1492	0.741972	0.00596036	DKD-GP	0.800226	0.0328859
Q99LB7	36	36	36	Sarcosine dehydrogenase, mitochondrial	Sardh	>sp|Q99LB7|SARDH_MOUSE Sarcosine dehydrogenase, mitochondrial OS=Mus musculus GN=Sardh PE=1 SV=1	53	53	53	101.68	2.34298e+09	1.74137e+09	1.41992e+09	1.72235e+09	1.33956e+09	1.49545e+09	1.79726e+09	1.81935e+09	2.00526e+09	2.0084e+09	1.72031e+09	2.12127e+09	1.93003e+09	2.25967e+09	2.12739e+09	1.97468e+09	1.54649e+09	1.09609e+09	1.15224e+09	1.79344e+09	1.29958e+09	1.11964e+09	9.09619e+08	1.00437e+09	932470000	9.67974e+08	1.19721e+09	1.13508e+09	1.37165e+09	9.93653e+08	1.39028e+09	9.02337e+08	1.51992e+09	82	1.37865	0.00596175	DKD-GP	1.18049	0.0274947
Q80U19;Q8BPM0	17;2	17;2	17;2	Disheveled-associated activator of morphogenesis 2	Daam2	>sp|Q80U19|DAAM2_MOUSE Disheveled-associated activator of morphogenesis 2 OS=Mus musculus GN=Daam2 PE=2 SV=4	19.5	19.5	19.5	128.37	5.40578e+07	7.73485e+07	9.03292e+07	7.35443e+07	8.89287e+07	7.58383e+07	7.47038e+07	3.43448e+07	7.68559e+07	7.54581e+07	7.31807e+07	7.99249e+07	8.37795e+07	6.75318e+07	5.51383e+07	6.20256e+07	1.89553e+07	4.27217e+07	2.68947e+07	3.87935e+07	2.63991e+07	1.95051e+07	6.02546e+07	7.1166e+07	34443000	5.86736e+07	3.21225e+07	4.59428e+07	4.40424e+07	5.3823e+07	3.84399e+07	3.65512e+07	5.59912e+07	939	1.86778	0.00596978	DKD-GP	1.00843	0.758965
Q62219	6	6	6	Transforming growth factor beta-1-induced transcript 1 protein	Tgfb1i1	>sp|Q62219|TGFI1_MOUSE Transforming growth factor beta-1-induced transcript 1 protein OS=Mus musculus GN=Tgfb1i1 PE=1 SV=2	16.3	16.3	16.3	50.1	1.65864e+07	2.37174e+07	1.96972e+07	2.98907e+07	2.72947e+07	2.50394e+07	1.76972e+07	1.79046e+07	2.36787e+07	2.31664e+07	2.87737e+07	1.56961e+07	2.62155e+07	1.96748e+07	1.8351e+07	9.04601e+06	1.15039e+07	1.583e+07	2.04947e+07	7.67459e+06	1.51175e+07	1.43556e+07	1.425e+07	1.78508e+07	15006000	2.22605e+07	1.14643e+07	1.46725e+07	1.42461e+07	2.78047e+07	1.55793e+07	1.23205e+07	1.85269e+07	1457	1.51889	0.00597033	DKD-GP	0.925628	0.492733
P70691	14	7	7	UDP-glucuronosyltransferase 1-2	Ugt1a2	>sp|P70691|UD12_MOUSE UDP-glucuronosyltransferase 1-2 OS=Mus musculus GN=Ugt1a2 PE=1 SV=1	33.8	17.1	17.1	60.285	1.17542e+08	1.8757e+07	1.86238e+07	5.73475e+06	1.52223e+07	3.90114e+07	2.06109e+07	1.95303e+08	7.54046e+06	4.27154e+07	3.58875e+07	4.24865e+07	4.18958e+07	1.50652e+08	9.77422e+06	1.49012e+08	9.42132e+06	7.17226e+06	3.45082e+06	4.60315e+06	5.7247e+06	6.57148e+06	7.36966e+06	7.52607e+06	2110800	2.31344e+06	7.00757e+06	4.50283e+06	5.96702e+06	1.0637e+07	3.25106e+06	3.8968e+06	3.13217e+07	1217	8.31038	0.00603989	DKD-GP	1.11411	0.648622
P43276	2	2	2	Histone H1.5	Hist1h1b	>sp|P43276|H15_MOUSE Histone H1.5 OS=Mus musculus GN=Hist1h1b PE=1 SV=2	13	13	13	22.576	7.18143e+06	6.12244e+06	5.99918e+06	6.51323e+06	5.36377e+06	1.39756e+07	3.14228e+06	1.52116e+07	7.25409e+06	7.93257e+06	8.07808e+06	6.12882e+06	1.16543e+06	9.64189e+06	5.10339e+06	1.2898e+07	1.79213e+07	1.62796e+07	1.25997e+07	2.00252e+07	1.66615e+07	1.54109e+07	7.37903e+06	1.28709e+07	13426000	1.26168e+07	1.31042e+07	1.20815e+07	9.35113e+06	1.18162e+07	8.82188e+06	3.54636e+06	1.01757e+07	1751	0.533031	0.00611576	DKD-GP	0.916433	0.677788
Q8K3X6	2	2	2	Ankyrin repeat and SAM domain-containing protein 4B	Anks4b	>sp|Q8K3X6|ANS4B_MOUSE Ankyrin repeat and SAM domain-containing protein 4B OS=Mus musculus GN=Anks4b PE=1 SV=1	5.4	5.4	5.4	47.975	3.51155e+06	552395	282883	1.09974e+06	280117	683714	987071	1.57988e+06	1.34153e+06	1.08569e+06	916235	2.00659e+06	407063	1.40852e+06	1.13227e+06	1.15455e+06	5.56293e+06	3.51253e+06	3.51512e+06	3.93007e+06	1.11847e+06	1.99037e+06	1.75199e+06	2.23588e+06	1076400	429344	1.80702e+06	954771	1.1413e+06	860963	962513	930168	1.56905e+06	2344	0.380116	0.00615542	DKD-GP	1.05292	0.400287
Q91V41	20	20	18	Ras-related protein Rab-14	Rab14	>sp|Q91V41|RAB14_MOUSE Ras-related protein Rab-14 OS=Mus musculus GN=Rab14 PE=1 SV=3	92.6	92.6	86.5	23.897	4.41375e+08	5.44822e+08	4.93292e+08	4.54686e+08	4.59067e+08	5.32965e+08	5.42709e+08	5.58854e+08	4.69228e+08	5.12453e+08	5.48356e+08	5.10507e+08	5.5489e+08	4.39941e+08	4.62292e+08	4.83795e+08	5.80151e+08	5.76205e+08	5.0435e+08	6.0835e+08	5.8967e+08	5.78565e+08	5.79622e+08	5.57117e+08	583890000	6.07159e+08	5.57634e+08	5.15435e+08	6.09182e+08	7.05331e+08	6.08806e+08	6.32499e+08	5.4385e+08	218	0.880573	0.00629052	DKD-GP	0.988503	0.813574
P11862	10	10	10	Growth arrest-specific protein 2	Gas2	>sp|P11862|GAS2_MOUSE Growth arrest-specific protein 2 OS=Mus musculus GN=Gas2 PE=1 SV=1	35	35	35	34.9	1.0176e+08	5.36918e+07	7.53757e+07	8.41511e+07	6.42518e+07	6.30372e+07	6.25722e+07	8.75314e+07	7.79606e+07	6.46718e+07	6.47334e+07	6.6141e+07	7.05334e+07	7.57218e+07	7.31778e+07	8.71586e+07	1.30376e+08	8.21792e+07	1.06963e+08	1.30389e+08	1.16717e+08	1.17292e+08	8.59006e+07	7.26888e+07	91679000	1.07727e+08	1.07042e+08	8.09894e+07	8.95085e+07	7.866e+07	1.10981e+08	1.06432e+08	8.71248e+07	740	0.703106	0.00630936	DKD-GP	0.979283	0.948612
P07724	13	12	12	Serum albumin	Alb	>sp|P07724|ALBU_MOUSE Serum albumin OS=Mus musculus GN=Alb PE=1 SV=3	25.7	24.2	24.2	68.692	9.12995e+07	1.60079e+08	1.61968e+08	8.58129e+07	1.81373e+08	1.0093e+08	7.06893e+07	8.86616e+07	1.07368e+08	6.55986e+07	6.05437e+07	1.02978e+08	1.06042e+08	5.98687e+07	7.38585e+07	3.94162e+07	7.13884e+07	5.85208e+07	6.11454e+07	7.30371e+07	6.28702e+07	5.96412e+07	8.61467e+07	8.47799e+07	61666000	6.35499e+07	7.75619e+07	7.68035e+07	1.12388e+08	9.11188e+07	1.15086e+08	4.98307e+07	8.63132e+07	743	1.68747	0.00631206	DKD-GP	0.654406	0.0327673
Q8BGP6	3	3	3	Solute carrier family 25 member 40	Slc25a40	>sp|Q8BGP6|S2540_MOUSE Solute carrier family 25 member 40 OS=Mus musculus GN=Slc25a40 PE=2 SV=1	10.7	10.7	10.7	37.963	2.83716e+06	1.64553e+06	3.86712e+06	3.45137e+06	3.44464e+06	1.95122e+06	3.88548e+06	1.58487e+06	1.45766e+06	3.76944e+06	3.98691e+06	3.49316e+06	5.70446e+06	5.24142e+06	5.18324e+06	4.75256e+06	6.10767e+06	4.24359e+06	3.85952e+06	6.71263e+06	3.06748e+06	5.08076e+06	3.96543e+06	4.43954e+06	5254900	4.66467e+06	6.68471e+06	4.24844e+06	6.68162e+06	4.43148e+06	7.50157e+06	5.4806e+06	4.33378e+06	2097	0.604841	0.00632108	DKD-GP	1.48181	0.0812262
O35316;P31650	4;1	4;1	4;1	Sodium- and chloride-dependent taurine transporter	Slc6a6	>sp|O35316|SC6A6_MOUSE Sodium- and chloride-dependent taurine transporter OS=Mus musculus GN=Slc6a6 PE=1 SV=2	7.1	7.1	7.1	69.855	4.01144e+07	3.0728e+07	3.74835e+07	3.24882e+07	2.86052e+07	3.22695e+07	3.27393e+07	3.57824e+07	2.46448e+07	3.08435e+07	2.21887e+07	2.03712e+07	4.13303e+07	2.5299e+07	1.74649e+07	3.4103e+07	2.45295e+07	2.04663e+07	2.32601e+07	2.15935e+07	3.68993e+07	2.84148e+07	2.77271e+07	2.81466e+07	19538000	2.53958e+07	2.2835e+07	2.46977e+07	2.77881e+07	1.87922e+07	1.68072e+07	1.50814e+07	2.71384e+07	1285	1.28039	0.00634548	DKD-GP	0.800285	0.0429176
P09103	35	35	35	Protein disulfide-isomerase	P4hb	>sp|P09103|PDIA1_MOUSE Protein disulfide-isomerase OS=Mus musculus GN=P4hb PE=1 SV=2	71.9	71.9	71.9	57.058	1.84531e+09	1.74957e+09	1.73144e+09	1.76329e+09	2.03532e+09	1.67973e+09	1.50725e+09	1.96026e+09	1.94143e+09	1.70471e+09	1.72795e+09	1.77369e+09	1.84181e+09	1.76846e+09	1.90198e+09	1.91128e+09	2.01868e+09	1.99176e+09	2.0452e+09	2.22655e+09	1.95193e+09	2.41653e+09	1.90402e+09	1.89109e+09	2342400000	2.56659e+09	2.02662e+09	1.94562e+09	2.2745e+09	2.37037e+09	2.50655e+09	2.06131e+09	1.98073e+09	62	0.867833	0.00635213	DKD-GP	1.02096	0.54274
Q922Q1;Q9CW42	19;1	19;1	19;1	MOSC domain-containing protein 2, mitochondrial	Marc2	>sp|Q922Q1|MOSC2_MOUSE MOSC domain-containing protein 2, mitochondrial OS=Mus musculus GN=Marc2 PE=1 SV=1	53.6	53.6	53.6	38.194	1.15299e+09	1.00094e+09	8.15293e+08	7.90986e+08	8.23523e+08	7.7186e+08	7.29432e+08	8.09294e+08	8.82483e+08	9.91752e+08	7.96702e+08	9.5152e+08	8.63811e+08	9.91819e+08	8.28573e+08	9.60437e+08	5.80817e+08	6.72459e+08	5.80514e+08	9.41319e+08	6.85023e+08	5.8462e+08	6.63312e+08	6.73703e+08	504800000	4.94031e+08	5.41747e+08	5.9384e+08	6.92035e+08	5.28809e+08	6.9045e+08	5.13997e+08	7.53215e+08	166	1.28105	0.00641413	DKD-GP	1.05407	0.348698
Q9D6J5	6	6	6	NADH dehydrogenase [ubiquinone] 1 beta subcomplex subunit 8, mitochondrial	Ndufb8	>sp|Q9D6J5|NDUB8_MOUSE NADH dehydrogenase [ubiquinone] 1 beta subcomplex subunit 8, mitochondrial OS=Mus musculus GN=Ndufb8 PE=1 SV=1	40.9	40.9	40.9	21.876	4.90686e+08	3.80787e+08	4.07601e+08	3.7526e+08	3.70362e+08	3.50461e+08	3.59432e+08	2.92544e+08	3.39433e+08	3.31171e+08	3.16065e+08	3.82934e+08	3.47e+08	3.72083e+08	3.81382e+08	3.78202e+08	3.5019e+08	2.98075e+08	2.94468e+08	2.55221e+08	3.36133e+08	3.3008e+08	2.812e+08	3.08455e+08	240200000	2.44094e+08	2.51975e+08	2.63753e+08	2.74462e+08	2.7036e+08	2.87617e+08	2.36946e+08	3.24957e+08	326	1.23364	0.0064663	DKD-GP	0.940914	0.370203
Q91YW3	6	6	6	DnaJ homolog subfamily C member 3	Dnajc3	>sp|Q91YW3|DNJC3_MOUSE DnaJ homolog subfamily C member 3 OS=Mus musculus GN=Dnajc3 PE=1 SV=1	16.1	16.1	16.1	57.463	9.06823e+06	9.68584e+06	1.02918e+07	8.52037e+06	2.60713e+06	5.36744e+06	7.38135e+06	5.79075e+06	8.49601e+06	1.09939e+07	1.26679e+07	1.31388e+07	1.32354e+07	5.50728e+06	1.04051e+07	9.84265e+06	1.0752e+07	1.14014e+07	1.69938e+07	1.00672e+07	1.21625e+07	1.84614e+07	1.18447e+07	1.07333e+07	7022400	1.43357e+07	9.88274e+06	9.24972e+06	2.65897e+06	8.42756e+06	1.09306e+07	2.23654e+07	1.03215e+07	1750	0.573277	0.00652175	DKD-GP	1.43558	0.0561496
Q6P4T2	7	7	7	U5 small nuclear ribonucleoprotein 200 kDa helicase	Snrnp200	>sp|Q6P4T2|U520_MOUSE U5 small nuclear ribonucleoprotein 200 kDa helicase OS=Mus musculus GN=Snrnp200 PE=2 SV=1	4.1	4.1	4.1	244.54	6.77912e+06	1.55021e+07	1.39592e+07	4.72692e+07	4.45187e+07	6.59386e+06	3.26796e+07	9.29375e+06	2.44614e+06	1.38914e+07	8.70707e+06	1.06373e+07	8.07944e+06	8.46528e+06	8.88779e+06	1.26195e+07	6.80313e+06	9.9327e+06	6.83449e+06	7.03342e+06	7.38278e+06	944217	3.3398e+06	3.95682e+06	41659000	1.04486e+07	1.18946e+07	8.63916e+06	3.79766e+06	9.03818e+06	1.59567e+06	3.88755e+06	1.21099e+07	1663	3.82015	0.00654542	DKD-GP	0.417529	0.0652643
P09528	11	11	11	Ferritin heavy chain	Fth1	>sp|P09528|FRIH_MOUSE Ferritin heavy chain OS=Mus musculus GN=Fth1 PE=1 SV=2	51.1	51.1	51.1	21.066	2.39442e+08	1.50914e+08	1.54615e+08	1.41257e+08	1.67997e+08	3.16873e+08	2.01773e+08	6.61083e+08	2.11097e+08	1.58513e+08	1.89095e+08	1.20732e+08	1.61747e+08	2.02761e+08	1.25024e+08	9.62538e+07	1.77252e+08	9.52446e+07	1.37896e+08	1.09531e+08	1.38298e+08	9.19798e+07	6.94399e+07	8.66156e+07	77015000	7.62733e+07	8.7686e+07	8.14943e+07	9.18367e+07	6.09688e+07	8.45847e+07	7.58081e+07	1.51284e+08	545	2.24435	0.00660654	DKD-GP	0.622051	0.108486
Q8VDN2;Q6PIC6;Q6PIE5;Q9WV27;Q9Z1W8;Q64436	54;16;16;9;4;3	54;16;16;9;4;3	54;16;16;9;4;3	Sodium/potassium-transporting ATPase subunit alpha-1	Atp1a1	>sp|Q8VDN2|AT1A1_MOUSE Sodium/potassium-transporting ATPase subunit alpha-1 OS=Mus musculus GN=Atp1a1 PE=1 SV=1	48.8	48.8	48.8	112.98	1.42507e+10	1.21989e+10	1.25471e+10	1.20993e+10	1.14443e+10	1.33457e+10	1.32742e+10	1.33123e+10	1.04162e+10	1.06827e+10	1.06575e+10	1.31401e+10	1.39217e+10	1.21907e+10	1.28616e+10	1.37921e+10	1.10859e+10	1.03745e+10	1.09464e+10	1.35869e+10	1.14666e+10	1.06566e+10	8.84039e+09	9.15845e+09	9988200000	1.09826e+10	1.00185e+10	9.06589e+09	8.96235e+09	9.36326e+09	9.86276e+09	9.20142e+09	1.13655e+10	5	1.18994	0.00665516	DKD-GP	0.953061	0.31156
Q3UZZ6	17	17	17	Sulfotransferase 1 family member D1	Sult1d1	>sp|Q3UZZ6|ST1D1_MOUSE Sulfotransferase 1 family member D1 OS=Mus musculus GN=Sult1d1 PE=1 SV=1	65.8	65.8	65.8	35.083	4.55108e+08	2.46677e+08	3.34716e+08	2.96332e+08	3.06508e+08	2.6186e+08	3.65622e+08	7.11651e+08	2.70362e+08	3.23965e+08	2.81196e+08	2.79648e+08	2.507e+08	4.72466e+08	3.79673e+08	4.65913e+08	2.61688e+08	2.63542e+08	2.29101e+08	2.77326e+08	2.01293e+08	1.85542e+08	1.50303e+08	2.22414e+08	218620000	1.50845e+08	2.45416e+08	2.46254e+08	3.2355e+08	2.16651e+08	3.25934e+08	2.49673e+08	2.95955e+08	350	1.66283	0.00667632	DKD-GP	0.914536	0.697973
Q9JLI6	2	2	2	Selenocysteine lyase	Scly	>sp|Q9JLI6|SCLY_MOUSE Selenocysteine lyase OS=Mus musculus GN=Scly PE=1 SV=1	6.7	6.7	6.7	47.173	7.87262e+06	1.78442e+06	1.51745e+06	2.66294e+06	3.3251e+06	1.49912e+06	2.67003e+06	2.90931e+06	3.29498e+06	5.05466e+06	1.98235e+06	3.31454e+06	1.91549e+06	3.11339e+06	3.24369e+06	4.48322e+06	1.27807e+07	1.17654e+07	7.36027e+06	2.44485e+06	4.93334e+06	3.79056e+06	7.16659e+06	6.32203e+06	1866500	2.27195e+06	6.08241e+06	7051200	9.10121e+06	2.52641e+06	5.36577e+06	7.19524e+06	4.64587e+06	2069	0.42856	0.0066933	DKD-GP	1.08916	0.433821
Q64444	3	3	3	Carbonic anhydrase 4	Ca4	>sp|Q64444|CAH4_MOUSE Carbonic anhydrase 4 OS=Mus musculus GN=Ca4 PE=1 SV=1	10.8	10.8	10.8	34.351	4.84643e+06	4.63246e+06	4.44677e+06	5.66218e+06	5.37943e+06	6.87785e+06	5.53717e+06	9.75023e+06	4.48736e+06	1.9774e+06	5.03529e+06	6.87086e+06	5.5819e+06	6.19255e+06	7.292e+06	5.14798e+06	1.17745e+07	8.25258e+06	6.99296e+06	1.72981e+07	1.10673e+07	1.24052e+07	5.1909e+06	8.75174e+06	6526900	1.14544e+07	6.39541e+06	8.56044e+06	8.70684e+06	6.98547e+06	2.90196e+06	3.9238e+06	7.09082e+06	1914	0.576663	0.00671654	DKD-GP	0.903524	0.460704
Q9D5T0	7	7	7	ATPase family AAA domain-containing protein 1	Atad1	>sp|Q9D5T0|ATAD1_MOUSE ATPase family AAA domain-containing protein 1 OS=Mus musculus GN=Atad1 PE=1 SV=1	29.1	29.1	29.1	40.744	3.94778e+07	1.93147e+07	1.49265e+07	1.92969e+07	1.26901e+07	3.37356e+07	1.34564e+07	1.95723e+07	4.72174e+07	2.61765e+07	3.08526e+07	4.22782e+07	3.85394e+07	4.15681e+07	4.27188e+07	3.74179e+07	3.37535e+07	4.52451e+07	3.53717e+07	3.12575e+07	3.6782e+07	3.5059e+07	3.54471e+07	2.53042e+07	43282000	4.44213e+07	3.54677e+07	4.65234e+07	2.30391e+07	4.11811e+07	4.21587e+07	3.2148e+07	3.33025e+07	1186	0.619906	0.00672072	DKD-GP	1.77868	0.00265502
Q9WVJ3	6	6	6	Carboxypeptidase Q	Cpq	>sp|Q9WVJ3|CBPQ_MOUSE Carboxypeptidase Q OS=Mus musculus GN=Cpq PE=2 SV=1	18.7	18.7	18.7	51.813	5.21869e+07	4.00859e+07	5.33566e+07	6.33183e+07	6.74529e+07	3.95856e+07	4.28997e+07	4.55887e+07	4.67163e+07	5.07071e+07	5.02212e+07	6.42181e+07	5.84935e+07	4.85572e+07	6.30836e+07	4.20135e+07	7.03922e+07	6.72327e+07	8.53287e+07	5.77327e+07	6.05726e+07	5.36132e+07	7.21423e+07	6.53873e+07	67348000	5.00383e+07	7.35978e+07	5.51063e+07	7.12345e+07	7.46649e+07	9.03239e+07	7.50434e+07	5.99451e+07	906	0.759717	0.0068282	DKD-GP	1.0483	0.544772
P97930	2	2	2	Thymidylate kinase	Dtymk	>sp|P97930|KTHY_MOUSE Thymidylate kinase OS=Mus musculus GN=Dtymk PE=2 SV=2	9.4	9.4	9.4	23.914	2.85189e+06	2.46618e+06	3.59687e+06	3.959e+06	2.82903e+06	4.80758e+06	3.56866e+06	3.64895e+06	343485	3.15138e+06	4.73587e+06	336241	3.25037e+06	4.00836e+06	4.84396e+06	3.00394e+06	3.36385e+06	2.07637e+06	444963	3.19465e+06	328092	311530	822726	376176	2954700	2.61365e+06	3.30014e+06	344491	391891	2.61891e+06	317683	282133	2.34824e+06	2273	2.53959	0.0068517	DKD-GP	0.853775	0.255553
P43277	10	1	1	Histone H1.3	Hist1h1d	>sp|P43277|H13_MOUSE Histone H1.3 OS=Mus musculus GN=Hist1h1d PE=1 SV=2	25.3	7.2	7.2	22.099	8.18057e+06	5.82246e+06	8.33088e+06	1.0958e+07	7.91824e+06	9.91439e+06	3.02812e+06	9.37336e+06	5.8656e+06	7.20656e+06	6.4039e+06	4.66232e+06	4.40703e+06	9.16686e+06	9.04664e+06	9.64729e+06	1.51669e+07	1.40097e+07	8.98211e+06	1.35362e+07	1.43376e+07	1.20172e+07	1.05443e+07	1.60349e+07	10400000	7.48719e+06	8.97103e+06	1.4031e+07	6.20351e+06	1.31241e+07	9.81738e+06	6.49284e+06	9.409e+06	1775	0.607156	0.00693955	DKD-GP	0.887923	0.599859
O70131	2	2	2	Ninjurin-1	Ninj1	>sp|O70131|NINJ1_MOUSE Ninjurin-1 OS=Mus musculus GN=Ninj1 PE=2 SV=1	21.1	21.1	21.1	16.555	7.19726e+06	4.67804e+06	6.02616e+06	7.40863e+06	4.90934e+06	3.82297e+06	6.82311e+06	8.92007e+06	7.66523e+06	7.31104e+06	6.87298e+06	9.98594e+06	9.39046e+06	8.87665e+06	8.34904e+06	1.29785e+07	1.50727e+07	8.75348e+06	1.20985e+07	5.16486e+06	1.16339e+07	1.34669e+07	1.03525e+07	7.40645e+06	8972600	9.20822e+06	9.48928e+06	7.04053e+06	6.91172e+06	8.75557e+06	7.96063e+06	9.11721e+06	8.51939e+06	1828	0.593044	0.00694924	DKD-GP	1.43475	0.00932349
Q920A5	8	8	8	Retinoid-inducible serine carboxypeptidase	Scpep1	>sp|Q920A5|RISC_MOUSE Retinoid-inducible serine carboxypeptidase OS=Mus musculus GN=Scpep1 PE=2 SV=2	21	21	21	50.964	2.76125e+07	3.14434e+07	1.67748e+07	2.58782e+07	1.32534e+07	2.70586e+07	3.6513e+07	3.28165e+07	2.75142e+07	2.81119e+07	2.2401e+07	2.92453e+07	2.41238e+07	3.64005e+07	2.62521e+07	4.0735e+07	1.47904e+07	1.21274e+07	1.29863e+07	2.11157e+07	8.56872e+06	2.6554e+07	1.16725e+07	5.8578e+06	24592000	2.24158e+07	2.56985e+07	2.52428e+07	3.55333e+07	2.12434e+07	2.41334e+07	1.85446e+07	2.36628e+07	1344	1.85929	0.00695165	DKD-GP	1.11087	0.362993
Q01853;Q9D3R6;Q3UMC0	43;1;1	43;1;1	43;1;1	Transitional endoplasmic reticulum ATPase	Vcp	>sp|Q01853|TERA_MOUSE Transitional endoplasmic reticulum ATPase OS=Mus musculus GN=Vcp PE=1 SV=4	55.7	55.7	55.7	89.321	6.36001e+08	6.82498e+08	8.93419e+08	8.18264e+08	9.50576e+08	8.29305e+08	9.33384e+08	8.56705e+08	8.82238e+08	8.34042e+08	8.2692e+08	8.40029e+08	7.70496e+08	7.91375e+08	9.04076e+08	8.24289e+08	9.9186e+08	9.7924e+08	9.82384e+08	1.05495e+09	9.82519e+08	8.34261e+08	1.12429e+09	1.0224e+09	985260000	8.4795e+08	8.98333e+08	9.61047e+08	1.0544e+09	1.00615e+09	9.9087e+08	1.06778e+09	9.08041e+08	142	0.827926	0.00705406	DKD-GP	1.01111	0.739087
P98078	14	14	14	Disabled homolog 2	Dab2	>sp|P98078|DAB2_MOUSE Disabled homolog 2 OS=Mus musculus GN=Dab2 PE=1 SV=2	22.3	22.3	22.3	82.311	1.1441e+08	7.89734e+07	1.02315e+08	1.20603e+08	8.70509e+07	8.17174e+07	1.0406e+08	1.52081e+08	1.32281e+08	1.17069e+08	1.0711e+08	1.15156e+08	8.0775e+07	1.36952e+08	1.29781e+08	1.0979e+08	2.22169e+08	1.95956e+08	1.6237e+08	2.30496e+08	1.54738e+08	1.50398e+08	1.04197e+08	1.01495e+08	182760000	1.62923e+08	1.99241e+08	1.68801e+08	2.0599e+08	1.24856e+08	1.65245e+08	1.66533e+08	1.39634e+08	567	0.636405	0.00705455	DKD-GP	1.10426	0.284324
Q9DCM2	14	14	14	Glutathione S-transferase kappa 1	Gstk1	>sp|Q9DCM2|GSTK1_MOUSE Glutathione S-transferase kappa 1 OS=Mus musculus GN=Gstk1 PE=1 SV=3	69.9	69.9	69.9	25.704	4.20242e+08	2.5378e+08	3.44836e+08	3.289e+08	2.49502e+08	2.32505e+08	2.70637e+08	3.15603e+08	2.59676e+08	3.04485e+08	2.84212e+08	3.33559e+08	2.70892e+08	3.90431e+08	2.55341e+08	3.5956e+08	2.6344e+08	1.86691e+08	2.46144e+08	2.56658e+08	2.48449e+08	2.15423e+08	1.99603e+08	2.04029e+08	172440000	1.75882e+08	1.86057e+08	2.05405e+08	2.37661e+08	1.358e+08	2.0603e+08	1.96407e+08	2.56571e+08	383	1.32716	0.00729539	DKD-GP	1.01745	0.791311
P80314	23	23	23	T-complex protein 1 subunit beta	Cct2	>sp|P80314|TCPB_MOUSE T-complex protein 1 subunit beta OS=Mus musculus GN=Cct2 PE=1 SV=4	60	60	60	57.477	3.58522e+08	3.55516e+08	3.35704e+08	3.15091e+08	2.50813e+08	2.63433e+08	3.45649e+08	3.34026e+08	3.9633e+08	3.63585e+08	2.94447e+08	3.63727e+08	3.1829e+08	3.92946e+08	3.63956e+08	3.77845e+08	3.93081e+08	3.63689e+08	4.61574e+08	4.38506e+08	3.52805e+08	5.96214e+08	3.67889e+08	3.51924e+08	373560000	4.84294e+08	3.96009e+08	3.48492e+08	3.67206e+08	3.5463e+08	3.76679e+08	4.2329e+08	3.71241e+08	297	0.769392	0.00754421	DKD-GP	1.12208	0.0722844
Q99JB2	8	8	8	Stomatin-like protein 2, mitochondrial	Stoml2	>sp|Q99JB2|STML2_MOUSE Stomatin-like protein 2, mitochondrial OS=Mus musculus GN=Stoml2 PE=1 SV=1	38.2	38.2	38.2	38.384	4.71814e+07	3.27036e+07	3.64635e+07	4.41571e+07	3.10535e+07	2.92043e+07	4.48133e+07	3.92135e+07	4.44577e+07	3.8928e+07	3.10098e+07	4.24171e+07	3.64814e+07	4.45451e+07	4.76384e+07	3.00483e+07	4.75935e+07	4.14814e+07	4.51602e+07	4.27411e+07	5.07249e+07	4.77784e+07	5.1952e+07	5.64386e+07	39091000	4.40643e+07	3.69795e+07	3.7501e+07	4.09248e+07	4.06198e+07	4.84062e+07	4.89357e+07	4.18971e+07	1076	0.793993	0.00756581	DKD-GP	1.03522	0.687244
P26231;Q65CL1	33;1	33;1	29;1	Catenin alpha-1	Ctnna1	>sp|P26231|CTNA1_MOUSE Catenin alpha-1 OS=Mus musculus GN=Ctnna1 PE=1 SV=1	48.3	48.3	43.2	100.11	2.42422e+08	2.62198e+08	2.80574e+08	2.36982e+08	2.08414e+08	2.70683e+08	3.09787e+08	2.43856e+08	3.82886e+08	3.72648e+08	3.10607e+08	3.6045e+08	3.6843e+08	3.69301e+08	2.91983e+08	3.87881e+08	3.24476e+08	2.92735e+08	2.88934e+08	2.42436e+08	3.01499e+08	3.37505e+08	3.63867e+08	3.47949e+08	325110000	3.27144e+08	2.60598e+08	3.29812e+08	2.96338e+08	3.99292e+08	3.33748e+08	3.33186e+08	3.12617e+08	335	0.822164	0.00766937	DKD-GP	1.38409	4.92164e-05
Q9D7N3	4	4	4	28S ribosomal protein S9, mitochondrial	Mrps9	>sp|Q9D7N3|RT09_MOUSE 28S ribosomal protein S9, mitochondrial OS=Mus musculus GN=Mrps9 PE=1 SV=3	13.3	13.3	13.3	44.929	2.07516e+07	1.53135e+07	1.38628e+07	1.51998e+07	1.25063e+07	1.10855e+07	1.09281e+07	1.42372e+07	9.08448e+06	1.2867e+07	1.26326e+07	1.54426e+07	1.46874e+07	1.23506e+07	1.63182e+07	1.07307e+07	6.79385e+06	6.54552e+06	1.08449e+07	1.3122e+07	7.13571e+06	1.08888e+07	6.72685e+06	1.38679e+07	6705200	9.20834e+06	8.72811e+06	1.22123e+07	1.41561e+07	9.20706e+06	1.39248e+07	7.59478e+06	1.17394e+07	1679	1.49995	0.00767439	DKD-GP	0.914201	0.403634
Q6ZWN5	11	11	11	40S ribosomal protein S9	Rps9	>sp|Q6ZWN5|RS9_MOUSE 40S ribosomal protein S9 OS=Mus musculus GN=Rps9 PE=2 SV=3	35.6	35.6	35.6	22.591	1.20695e+08	6.78711e+07	8.41871e+07	1.12482e+08	8.79059e+07	9.22382e+07	1.17325e+08	1.21676e+08	8.84216e+07	1.14688e+08	1.0459e+08	1.19688e+08	8.47648e+07	9.65607e+07	1.35446e+08	1.10401e+08	1.59499e+08	1.61539e+08	1.27768e+08	1.51801e+08	1.5245e+08	9.63448e+07	1.11601e+08	1.31686e+08	70869000	9.54204e+07	1.25133e+08	1.10365e+08	1.22073e+08	8.31213e+07	9.22614e+07	9.32793e+07	1.10755e+08	646	0.736148	0.00771772	DKD-GP	1.06238	0.476395
Q8K0L9	2	2	2	Zinc finger and BTB domain-containing protein 20	Zbtb20	>sp|Q8K0L9|ZBT20_MOUSE Zinc finger and BTB domain-containing protein 20 OS=Mus musculus GN=Zbtb20 PE=1 SV=1	4.3	4.3	4.3	81.033	1.37576e+07	1.21997e+07	1.18663e+07	1.17938e+07	6.38738e+06	6.30891e+06	5.93694e+06	1.23572e+07	1.01343e+07	1.04766e+06	6.23593e+06	8.83414e+06	8.22966e+06	1.19197e+06	7.85484e+06	2.3508e+06	1.35903e+06	8.10489e+06	7.69257e+06	3.60547e+06	1.45789e+06	4.90823e+06	4.0076e+06	5.942e+06	12128000	2.07003e+06	4.9119e+06	1.41492e+07	1.01573e+07	1.02057e+07	317683	948937	6.82668e+06	1926	2.17403	0.00777315	DKD-GP	0.569167	0.0486398
Q99MR8	34	34	34	Methylcrotonoyl-CoA carboxylase subunit alpha, mitochondrial	Mccc1	>sp|Q99MR8|MCCA_MOUSE Methylcrotonoyl-CoA carboxylase subunit alpha, mitochondrial OS=Mus musculus GN=Mccc1 PE=2 SV=2	57.6	57.6	57.6	79.343	9.07308e+08	5.89452e+08	6.40674e+08	5.83329e+08	4.99196e+08	6.40995e+08	6.73953e+08	7.55602e+08	5.32436e+08	7.91321e+08	6.46845e+08	7.24546e+08	6.65168e+08	7.07762e+08	7.02305e+08	8.74313e+08	5.81811e+08	5.05219e+08	4.72485e+08	6.17057e+08	5.81238e+08	4.42288e+08	4.26613e+08	4.56331e+08	393580000	3.83638e+08	4.48961e+08	4.61826e+08	5.25801e+08	3.24856e+08	5.55482e+08	3.32827e+08	5.76413e+08	215	1.29573	0.00780522	DKD-GP	1.06695	0.407002
P11714	3	3	2	Cytochrome P450 2D9	Cyp2d9	>sp|P11714|CP2D9_MOUSE Cytochrome P450 2D9 OS=Mus musculus GN=Cyp2d9 PE=1 SV=2	7.3	7.3	5	56.949	7.74854e+06	4.80965e+06	1.20707e+07	4.52401e+06	5.04926e+06	2.91848e+06	2.92736e+06	2.52539e+07	4.87337e+06	6.44075e+06	1.28579e+07	7.47573e+06	5.5023e+06	5.57148e+06	7.27715e+06	6.99875e+06	1.36099e+06	528695	6.29279e+06	3.98734e+06	4.75651e+06	589504	355843	486172	347120	376927	404170	255916	1.75933e+06	238748	2.36514e+06	272047	4.58364e+06	2075	3.55717	0.00790771	DKD-GP	0.87283	0.744924
Q99J47	6	6	6	Dehydrogenase/reductase SDR family member 7B	Dhrs7b	>sp|Q99J47|DRS7B_MOUSE Dehydrogenase/reductase SDR family member 7B OS=Mus musculus GN=Dhrs7b PE=2 SV=1	23.2	23.2	23.2	34.986	2.56704e+07	2.03746e+07	2.59943e+07	1.60163e+07	2.26049e+07	2.21315e+07	1.93593e+07	2.35896e+07	2.20484e+07	2.05198e+07	1.7167e+07	2.08177e+07	2.08554e+07	2.17317e+07	2.38172e+07	2.48782e+07	1.42322e+07	1.44334e+07	1.54631e+07	2.1547e+07	1.78624e+07	1.67269e+07	1.88512e+07	1.92279e+07	22329000	2.48047e+07	2.01726e+07	2.17017e+07	2.59361e+07	1.93681e+07	2.17534e+07	2.14099e+07	2.07311e+07	1409	1.27032	0.00793618	DKD-GP	0.977776	0.809123
P56399	11	11	11	Ubiquitin carboxyl-terminal hydrolase 5	Usp5	>sp|P56399|UBP5_MOUSE Ubiquitin carboxyl-terminal hydrolase 5 OS=Mus musculus GN=Usp5 PE=1 SV=1	18.8	18.8	18.8	95.832	2.39814e+07	2.93288e+07	2.95183e+07	2.58254e+07	3.73366e+07	3.46487e+07	3.07158e+07	3.46017e+07	3.50018e+07	2.1113e+07	3.09078e+07	2.00478e+07	1.87256e+07	2.08715e+07	2.453e+07	1.81734e+07	3.52595e+07	4.31521e+07	3.86279e+07	3.67246e+07	3.74916e+07	3.66732e+07	3.84799e+07	3.16842e+07	32631000	2.4807e+07	3.29437e+07	3.93771e+07	5.75082e+07	5.18974e+07	4.17557e+07	4.20287e+07	3.30116e+07	1191	0.825101	0.00812487	DKD-GP	0.769936	0.017027
Q9DBR1	2	2	2	5-3 exoribonuclease 2	Xrn2	>sp|Q9DBR1|XRN2_MOUSE 5-3 exoribonuclease 2 OS=Mus musculus GN=Xrn2 PE=1 SV=1	2.6	2.6	2.6	108.69	339821	2.26491e+06	3.12387e+06	3.9466e+06	3.76794e+06	355547	2.12959e+07	2.72357e+07	5.24898e+06	1.60149e+07	1.7724e+07	4.12256e+06	2.13823e+07	304821	351765	1.22989e+07	437734	444930	444963	405218	328092	311530	355843	376176	15370000	2.44234e+07	345114	1.3198e+07	391891	2.49493e+06	1.24363e+06	2.32113e+06	6.33347e+06	1953	20.0775	0.00836292	DKD-GP	1.24255	0.643286
Q8K3A0	3	3	3	Iron-sulfur cluster co-chaperone protein HscB, mitochondrial	Hscb	>sp|Q8K3A0|HSC20_MOUSE Iron-sulfur cluster co-chaperone protein HscB, mitochondrial OS=Mus musculus GN=Hscb PE=2 SV=2	16.2	16.2	16.2	26.645	2.11345e+07	1.89941e+07	1.8218e+07	1.74824e+07	1.30664e+07	1.26021e+07	1.83874e+07	1.23386e+07	1.79645e+07	1.22762e+07	1.0587e+07	1.81568e+07	1.21948e+07	1.8155e+07	1.69057e+07	1.82214e+07	7.53337e+06	7.6978e+06	1.23083e+07	9.9339e+06	1.25106e+07	1.62355e+07	1.29476e+07	1.27292e+07	8539400	7.99024e+06	1.13419e+07	1.1953e+07	1.50527e+07	1.35946e+07	1.00049e+07	1.07984e+07	1.3683e+07	1599	1.43884	0.00836309	DKD-GP	0.941295	0.576792
P62821	12	10	6	Ras-related protein Rab-1A	Rab1A	>sp|P62821|RAB1A_MOUSE Ras-related protein Rab-1A OS=Mus musculus GN=Rab1A PE=1 SV=3	74.1	63.4	42.4	22.677	4.58501e+08	4.69532e+08	5.05691e+08	5.01135e+08	4.76734e+08	4.1835e+08	4.92572e+08	4.58238e+08	3.60849e+08	4.28979e+08	4.33198e+08	4.44507e+08	4.37573e+08	3.9562e+08	4.07549e+08	4.57128e+08	5.31403e+08	5.00389e+08	4.81134e+08	5.22424e+08	5.16179e+08	5.07224e+08	6.34609e+08	5.55415e+08	459530000	4.76331e+08	4.64285e+08	4.00219e+08	4.84734e+08	5.56241e+08	5.68624e+08	5.55858e+08	4.80024e+08	244	0.889845	0.00842209	DKD-GP	0.890141	0.00478725
P52503	7	7	7	NADH dehydrogenase [ubiquinone] iron-sulfur protein 6, mitochondrial	Ndufs6	>sp|P52503|NDUS6_MOUSE NADH dehydrogenase [ubiquinone] iron-sulfur protein 6, mitochondrial OS=Mus musculus GN=Ndufs6 PE=1 SV=2	65.5	65.5	65.5	13.02	2.8716e+08	2.92123e+08	2.10938e+08	2.03424e+08	2.09493e+08	2.45918e+08	2.6805e+08	2.02794e+08	2.46737e+08	2.08786e+08	1.73188e+08	2.14946e+08	2.33268e+08	2.64524e+08	2.50418e+08	2.59332e+08	1.62689e+08	1.9341e+08	1.62811e+08	2.74325e+08	1.80486e+08	1.8043e+08	1.28226e+08	1.24094e+08	167650000	1.51054e+08	1.59318e+08	2.16983e+08	2.46402e+08	1.70033e+08	1.68405e+08	1.56263e+08	2.06677e+08	451	1.36505	0.00849932	DKD-GP	0.964216	0.657683
Q9WVT6	5	5	5	Carbonic anhydrase 14	Ca14	>sp|Q9WVT6|CAH14_MOUSE Carbonic anhydrase 14 OS=Mus musculus GN=Ca14 PE=1 SV=1	17.8	17.8	17.8	37.505	6.16387e+07	4.10381e+07	5.62261e+07	3.83318e+07	3.61876e+07	4.3885e+07	3.65077e+07	5.62247e+07	4.70932e+07	4.39773e+07	5.02977e+07	7.18686e+07	5.47487e+07	7.59198e+07	5.26224e+07	9.82678e+07	8.36296e+07	5.70291e+07	5.84497e+07	6.645e+07	6.93307e+07	7.0582e+07	4.67697e+07	5.06462e+07	49217000	4.20776e+07	5.19915e+07	4.47391e+07	4.98061e+07	4.27284e+07	4.84345e+07	3.97308e+07	5.4264e+07	955	0.735831	0.00851722	DKD-GP	1.33714	0.0451227
Q9Z0E8;Q9WTN6	3;1	3;1	3;1	Solute carrier family 22 member 5	Slc22a5	>sp|Q9Z0E8|S22A5_MOUSE Solute carrier family 22 member 5 OS=Mus musculus GN=Slc22a5 PE=1 SV=1	5.6	5.6	5.6	62.779	1.14911e+07	7.62309e+06	6.0319e+06	5.17619e+06	4.73402e+06	4.57842e+06	8.21463e+06	9.58816e+06	1.78749e+06	5.54024e+06	5.66534e+06	4.71115e+06	5.31543e+06	4.99801e+06	6.17472e+06	1.08838e+07	2.44707e+06	2.27778e+06	5.95308e+06	405218	4.77117e+06	4.4241e+06	1.48209e+06	1.9376e+06	4661500	5.37903e+06	2.26556e+06	2.73128e+06	2.56405e+06	3.53361e+06	2.8434e+06	4.24876e+06	4.82622e+06	2053	2.42372	0.00861119	DKD-GP	0.784787	0.203899
Q9D338	2	2	2	39S ribosomal protein L19, mitochondrial	Mrpl19	>sp|Q9D338|RM19_MOUSE 39S ribosomal protein L19, mitochondrial OS=Mus musculus GN=Mrpl19 PE=2 SV=1	6.2	6.2	6.2	33.578	7.09644e+06	7.50692e+06	4.30688e+06	4.8501e+06	4.59562e+06	6.52591e+06	7.00849e+06	4.78174e+06	6.15644e+06	6.32934e+06	5.57912e+06	6.41378e+06	5.77678e+06	6.9487e+06	7.48475e+06	7.54884e+06	4.69713e+06	2.28583e+06	444963	2.64794e+06	1.67304e+06	2.62026e+06	3.44989e+06	3.67981e+06	5058600	1.94995e+06	5.1839e+06	5.90145e+06	4.33025e+06	4.2028e+06	5.33244e+06	1.35299e+06	4.80379e+06	2054	2.17091	0.00868209	DKD-GP	1.11925	0.179338
Q8VC30	21	21	21	Bifunctional ATP-dependent dihydroxyacetone kinase/FAD-AMP lyase (cyclizing);ATP-dependent dihydroxyacetone kinase;FAD-AMP lyase (cyclizing)	Dak	>sp|Q8VC30|DHAK_MOUSE Bifunctional ATP-dependent dihydroxyacetone kinase/FAD-AMP lyase (cyclizing) OS=Mus musculus GN=Dak PE=2 SV=1	59	59	59	59.69	6.67281e+08	3.87441e+08	4.00328e+08	3.89504e+08	3.71193e+08	4.50511e+08	4.01043e+08	6.73309e+08	3.21527e+08	2.70608e+08	3.39763e+08	4.49629e+08	2.95914e+08	4.92473e+08	4.50497e+08	4.80598e+08	4.3528e+08	3.58136e+08	3.04909e+08	4.42415e+08	2.67422e+08	2.49854e+08	2.68176e+08	2.61476e+08	331050000	2.42425e+08	3.51794e+08	3.34769e+08	4.23358e+08	2.81708e+08	3.85717e+08	3.37586e+08	3.78678e+08	295	1.44555	0.0087605	DKD-GP	0.829011	0.152101
Q6PDQ2	7	7	7	Chromodomain-helicase-DNA-binding protein 4	Chd4	>sp|Q6PDQ2|CHD4_MOUSE Chromodomain-helicase-DNA-binding protein 4 OS=Mus musculus GN=Chd4 PE=1 SV=1	4.1	4.1	4.1	217.75	1.68814e+07	1.41069e+07	1.32446e+07	1.71608e+07	1.38799e+07	1.34265e+07	1.64634e+07	1.11034e+07	1.70995e+07	1.00632e+07	1.11236e+07	1.25313e+07	1.45457e+07	1.29995e+07	1.38405e+07	1.54305e+07	1.29505e+07	9.77548e+06	9.79467e+06	1.01082e+07	5.65314e+06	2.60382e+06	7.74496e+06	8.56954e+06	12929000	1.85479e+07	1.29851e+07	1.44992e+07	1.40021e+07	1.36298e+07	1.29434e+07	8.19352e+06	1.24635e+07	1651	1.73015	0.0088868	DKD-GP	0.925749	0.335403
Q9WTM5	9	9	9	RuvB-like 2	Ruvbl2	>sp|Q9WTM5|RUVB2_MOUSE RuvB-like 2 OS=Mus musculus GN=Ruvbl2 PE=2 SV=3	22	22	22	51.112	1.94894e+07	2.14962e+07	1.95371e+07	2.6977e+07	1.95829e+07	1.6434e+07	1.2075e+07	2.78587e+07	1.63558e+07	2.45196e+07	2.21101e+07	2.28862e+07	2.36544e+07	3.37097e+07	2.03844e+07	2.70464e+07	2.0609e+07	3.14174e+07	3.48624e+07	4.58624e+07	2.81924e+07	3.39422e+07	3.34413e+07	1.9855e+07	29774000	2.2687e+07	3.16971e+07	3.61539e+07	3.59856e+07	3.06699e+07	3.35292e+07	2.5343e+07	2.65043e+07	1298	0.65859	0.00898528	DKD-GP	1.16651	0.192894
P01757;P01756;P06330	2;2;2	2;2;2	2;2;2	Ig heavy chain V region J558;Ig heavy chain V region MOPC 104E;Ig heavy chain V region AC38 205.12		>sp|P01757|HVM13_MOUSE Ig heavy chain V region J558 OS=Mus musculus PE=1 SV=1;>sp|P01756|HVM12_MOUSE Ig heavy chain V region MOPC 104E OS=Mus musculus PE=1 SV=1;>sp|P06330|HVM51_MOUSE Ig heavy chain V region AC38 205.12 OS=Mus musculus PE=1 SV=1	16.2	16.2	16.2	13.024	2.03655e+07	8.45246e+06	1.1003e+07	1.26502e+07	1.80015e+07	1.30948e+07	1.42493e+07	8.38769e+06	1.72294e+07	1.74531e+07	1.61014e+07	1.27603e+07	9.73411e+06	1.37091e+07	1.55088e+07	1.90997e+07	437734	444930	444963	405218	328092	1.33716e+07	9.52303e+06	1.21495e+07	8463800	1.02676e+07	9.29799e+06	1.10264e+07	2.30694e+07	1.80788e+07	1.55763e+07	1.12614e+07	1.16233e+07	1686	2.86226	0.00901708	DKD-GP	1.14492	0.261612
P19783	16	16	16	Cytochrome c oxidase subunit 4 isoform 1, mitochondrial	Cox4i1	>sp|P19783|COX41_MOUSE Cytochrome c oxidase subunit 4 isoform 1, mitochondrial OS=Mus musculus GN=Cox4i1 PE=1 SV=2	60.4	60.4	60.4	19.53	2.30181e+09	2.25594e+09	2.56574e+09	2.39912e+09	2.11834e+09	2.19352e+09	2.30366e+09	2.39876e+09	2.46549e+09	2.13695e+09	2.00804e+09	2.31445e+09	2.33139e+09	2.49893e+09	2.7995e+09	1.79975e+09	2.62773e+09	2.61259e+09	2.33042e+09	2.77749e+09	2.88522e+09	2.69876e+09	2.26928e+09	2.52982e+09	2113800000	2.05021e+09	2.19087e+09	2.08813e+09	1.16517e+09	2.1444e+09	1.59828e+09	2.10417e+09	2.28368e+09	54	0.894149	0.00906143	DKD-GP	0.990161	0.76178
P40936	9	9	9	Indolethylamine N-methyltransferase	Inmt	>sp|P40936|INMT_MOUSE Indolethylamine N-methyltransferase OS=Mus musculus GN=Inmt PE=1 SV=1	33	33	33	29.459	1.59243e+08	1.1228e+08	1.21803e+08	1.56567e+08	1.00315e+08	1.16345e+08	1.11962e+08	2.72911e+08	1.31546e+08	8.76856e+07	1.1691e+08	1.27225e+08	8.82232e+07	1.54134e+08	1.81776e+08	1.98243e+08	4.82929e+08	2.66549e+08	2.60326e+08	4.79968e+08	3.11822e+08	1.85405e+08	1.28515e+08	1.62981e+08	210090000	1.32786e+08	2.5245e+08	2.2342e+08	3.13739e+08	1.69506e+08	3.69562e+08	2.00523e+08	1.99617e+08	463	0.505345	0.00907803	DKD-GP	0.942956	0.772378
Q3UPL0	13	13	13	Protein transport protein Sec31A	Sec31a	>sp|Q3UPL0|SC31A_MOUSE Protein transport protein Sec31A OS=Mus musculus GN=Sec31a PE=1 SV=2	15	15	15	133.57	6.5959e+07	7.90506e+07	5.50683e+07	7.19945e+07	7.50328e+07	5.81928e+07	5.67982e+07	6.48974e+07	7.00701e+07	6.54727e+07	6.72816e+07	7.03124e+07	6.37041e+07	7.11159e+07	6.33834e+07	6.52332e+07	7.67272e+07	7.79554e+07	8.41935e+07	9.30182e+07	8.04174e+07	6.45038e+07	7.46144e+07	8.00088e+07	76823000	6.03855e+07	7.73312e+07	8.40255e+07	1.21838e+08	9.27418e+07	8.52513e+07	9.17744e+07	7.45368e+07	811	0.834592	0.00913345	DKD-GP	1.01818	0.631355
Q02248	21	21	20	Catenin beta-1	Ctnnb1	>sp|Q02248|CTNB1_MOUSE Catenin beta-1 OS=Mus musculus GN=Ctnnb1 PE=1 SV=1	34.8	34.8	33.8	85.47	1.52156e+08	1.43907e+08	2.00675e+08	1.56141e+08	1.56594e+08	1.51506e+08	1.61576e+08	1.34353e+08	1.62099e+08	1.61518e+08	1.47296e+08	1.93049e+08	2.09867e+08	1.7764e+08	1.57153e+08	2.09232e+08	1.69683e+08	1.66862e+08	1.87321e+08	1.61408e+08	1.99724e+08	1.80673e+08	2.01634e+08	2.20707e+08	158790000	1.69808e+08	1.61112e+08	1.64074e+08	1.70772e+08	1.98672e+08	1.86534e+08	1.75592e+08	1.73379e+08	496	0.844689	0.00919096	DKD-GP	1.12805	0.081702
Q9JLZ8	9	9	9	Single Ig IL-1-related receptor	Sigirr	>sp|Q9JLZ8|SIGIR_MOUSE Single Ig IL-1-related receptor OS=Mus musculus GN=Sigirr PE=1 SV=2	26.7	26.7	26.7	46.158	7.41926e+07	5.18536e+07	5.58714e+07	5.73385e+07	4.73993e+07	5.77646e+07	49177600	5.8811e+07	5.10298e+07	5.46314e+07	5.02552e+07	5.3106e+07	5.08196e+07	6.4964e+07	5.05633e+07	5.95713e+07	5.05257e+07	4.23028e+07	2.72447e+07	5.30434e+07	4.95226e+07	3.28194e+07	2.53148e+07	4.24847e+07	40331000	4.71579e+07	4.39698e+07	4.10305e+07	5.5303e+07	4.76583e+07	5.12043e+07	4.74837e+07	4.95233e+07	1004	1.39953	0.00924652	DKD-GP	0.961388	0.5673
P07743	2	2	2	BPI fold-containing family A member 2	Bpifa2	>sp|P07743|BPIA2_MOUSE BPI fold-containing family A member 2 OS=Mus musculus GN=Bpifa2 PE=2 SV=1	9.4	9.4	9.4	24.753	1.12992e+07	7.30399e+06	7.94686e+06	1.05306e+07	1.71872e+07	7.86295e+06	6.90711e+06	359386	1.18329e+07	1.471e+07	1.09848e+07	9.70879e+06	1.13121e+07	1.26716e+07	8.6547e+06	1.94542e+06	724538	1.6609e+06	1.64888e+06	405218	1.02664e+06	1.98687e+06	1.75679e+06	3.99501e+06	1399800	2.76457e+06	2.25467e+06	2.47528e+06	4.08449e+06	2.90982e+06	1.99402e+06	282133	5.70585e+06	1992	5.25545	0.00934642	DKD-GP	1.17901	0.455827
Q91XE4	14	14	14	Aspartoacylase-2	Acy3	>sp|Q91XE4|ACY3_MOUSE Aspartoacylase-2 OS=Mus musculus GN=Acy3 PE=1 SV=1	60.4	60.4	60.4	35.286	4.50035e+08	3.06641e+08	3.44946e+08	4.86443e+08	3.15426e+08	3.32458e+08	3.54771e+08	5.66933e+08	4.83438e+08	4.41378e+08	4.35173e+08	4.97203e+08	3.75686e+08	4.89664e+08	6.67145e+08	4.27556e+08	1.21204e+09	7.97724e+08	8.03697e+08	1.91243e+09	7.96358e+08	7.12682e+08	3.22959e+08	4.35935e+08	830330000	5.80615e+08	9.79344e+08	9.92132e+08	1.23982e+09	7.11189e+08	1.30086e+09	9.05075e+08	6.72128e+08	178	0.451491	0.00938411	DKD-GP	1.20889	0.0663499
Q922J9	3	3	3	Fatty acyl-CoA reductase 1	Far1	>sp|Q922J9|FACR1_MOUSE Fatty acyl-CoA reductase 1 OS=Mus musculus GN=Far1 PE=1 SV=1	6.6	6.6	6.6	59.434	4.28029e+06	1.50627e+06	3.92854e+06	5.13139e+06	1.69315e+06	355547	347673	7.2685e+06	343485	345103	3.00754e+06	3.7167e+06	4.17453e+06	304821	2.50146e+06	1.10461e+06	9.85376e+06	7.30746e+06	1.23813e+07	1.0653e+07	7.22266e+06	9.38405e+06	5.42132e+06	7.05632e+06	7156000	3.39697e+06	7.98655e+06	5.86852e+06	8.94526e+06	3.02281e+06	1.00652e+07	6.54571e+06	5.07114e+06	2036	0.353802	0.00944152	DKD-GP	0.632288	0.434068
Q8BUR4	3	3	3	Dedicator of cytokinesis protein 1	Dock1	>sp|Q8BUR4|DOCK1_MOUSE Dedicator of cytokinesis protein 1 OS=Mus musculus GN=Dock1 PE=1 SV=3	2	2	2	215.08	1.366e+06	1.18151e+06	865578	2.00674e+06	683958	2.00377e+06	2.00527e+06	687165	2.23747e+06	4.11183e+06	2.71343e+06	1.17552e+06	1.62977e+06	1.94879e+06	1.5703e+06	357191	1.39027e+06	1.64496e+06	3.30572e+06	2.0341e+06	2.88332e+06	2.84832e+06	2.2521e+06	2.33406e+06	3856000	2.14422e+06	3.38021e+06	3.31292e+06	3.54407e+06	2.92275e+06	4.27217e+06	2.78731e+06	2.23302e+06	2288	0.57776	0.00959048	DKD-GP	1.45781	0.365932
P58252	38	38	37	Elongation factor 2	Eef2	>sp|P58252|EF2_MOUSE Elongation factor 2 OS=Mus musculus GN=Eef2 PE=1 SV=2	48.3	48.3	47.1	95.313	3.58684e+08	4.24865e+08	3.3901e+08	3.54356e+08	4.38067e+08	4.52539e+08	4.60114e+08	5.08857e+08	4.2644e+08	3.6626e+08	3.85504e+08	3.4287e+08	3.63916e+08	4.14531e+08	4.52738e+08	4.08691e+08	5.06277e+08	6.07173e+08	4.97351e+08	6.54441e+08	4.65181e+08	4.85832e+08	4.36259e+08	4.7513e+08	554460000	4.16139e+08	5.06962e+08	5.22113e+08	6.89574e+08	6.10347e+08	5.10856e+08	5.65469e+08	4.68781e+08	251	0.808328	0.00959276	DKD-GP	0.947387	0.44462
Q922R8	14	14	14	Protein disulfide-isomerase A6	Pdia6	>sp|Q922R8|PDIA6_MOUSE Protein disulfide-isomerase A6 OS=Mus musculus GN=Pdia6 PE=1 SV=3	40.5	40.5	40.5	48.1	3.95974e+08	4.15528e+08	4.42909e+08	4.10825e+08	4.79643e+08	3.5904e+08	3.55798e+08	3.49695e+08	3.85168e+08	3.99823e+08	3.98139e+08	3.84237e+08	3.8503e+08	3.83424e+08	4.12788e+08	3.91122e+08	4.77047e+08	4.57117e+08	4.78175e+08	4.66591e+08	4.66178e+08	5.10662e+08	7.59578e+08	4.42942e+08	594290000	6.53117e+08	4.35919e+08	4.62342e+08	5.7652e+08	6.01683e+08	5.29874e+08	5.5431e+08	4.62984e+08	255	0.790829	0.0096024	DKD-GP	0.978288	0.695267
P14211	22	22	22	Calreticulin	Calr	>sp|P14211|CALR_MOUSE Calreticulin OS=Mus musculus GN=Calr PE=1 SV=1	64.4	64.4	64.4	47.994	1.18204e+09	1.46672e+09	1.01948e+09	1.04549e+09	1.09297e+09	1.01958e+09	8.9903e+08	9.79238e+08	1.15708e+09	1.3601e+09	1.10839e+09	1.15299e+09	1.15519e+09	1.1037e+09	1.14274e+09	1.19375e+09	1.28879e+09	1.34004e+09	1.19639e+09	1.29162e+09	1.2516e+09	1.44834e+09	1.24418e+09	1.30314e+09	1334900000	1.38304e+09	1.28104e+09	1.36696e+09	1.38604e+09	1.50121e+09	1.72879e+09	1.54894e+09	1.24917e+09	100	0.839874	0.00963026	DKD-GP	1.0769	0.182486
Q9QXE0	10	10	10	2-hydroxyacyl-CoA lyase 1	Hacl1	>sp|Q9QXE0|HACL1_MOUSE 2-hydroxyacyl-CoA lyase 1 OS=Mus musculus GN=Hacl1 PE=1 SV=2	19.3	19.3	19.3	63.66	7.0609e+07	4.75671e+07	5.27142e+07	3.87099e+07	3.96843e+07	4.67686e+07	3.00246e+07	7.8464e+07	3.99868e+07	5.95328e+07	5.12087e+07	6.24667e+07	4.6621e+07	6.4306e+07	4.16177e+07	9.02075e+07	4.69791e+07	2.90337e+07	2.19698e+07	3.12681e+07	4.15709e+07	3.79619e+07	2.28623e+07	2.00086e+07	22359000	3.24037e+07	2.89041e+07	2.30328e+07	3.82371e+07	1.9609e+07	2.3578e+07	1.89006e+07	4.1224e+07	1086	1.60753	0.00966213	DKD-GP	1.12707	0.386181
Q99L13	16	16	16	3-hydroxyisobutyrate dehydrogenase, mitochondrial	Hibadh	>sp|Q99L13|3HIDH_MOUSE 3-hydroxyisobutyrate dehydrogenase, mitochondrial OS=Mus musculus GN=Hibadh PE=2 SV=1	49.3	49.3	49.3	35.44	1.39725e+09	9.00279e+08	9.77342e+08	8.44288e+08	7.42985e+08	9.06245e+08	1.03059e+09	1.24654e+09	9.7037e+08	1.1171e+09	9.93637e+08	1.2591e+09	1.0351e+09	1.41673e+09	1.24385e+09	1.51183e+09	9.46067e+08	7.62354e+08	7.73027e+08	7.9639e+08	8.10464e+08	7.0868e+08	6.86666e+08	6.33077e+08	599960000	6.36913e+08	8.09635e+08	7.07954e+08	7.63111e+08	5.83404e+08	8.85596e+08	6.74133e+08	9.17833e+08	137	1.31533	0.00998057	DKD-GP	1.18671	0.077754
P10493	21	21	21	Nidogen-1	Nid1	>sp|P10493|NID1_MOUSE Nidogen-1 OS=Mus musculus GN=Nid1 PE=1 SV=2	23.5	23.5	23.5	136.54	2.62324e+08	2.85094e+08	2.55351e+08	2.49869e+08	3.378e+08	2.31548e+08	2.69537e+08	2.46762e+08	3.70553e+08	3.30227e+08	2.84764e+08	3.2414e+08	3.67459e+08	3.07622e+08	2.42747e+08	2.81014e+08	1.6801e+08	1.20855e+08	1.96909e+08	1.91444e+08	1.80618e+08	1.96207e+08	2.44709e+08	2.90562e+08	193540000	2.27403e+08	2.45006e+08	1.49937e+08	2.25661e+08	2.2123e+08	2.2371e+08	2.30073e+08	2.48521e+08	396	1.34541	0.00999261	DKD-GP	1.17315	0.0306371
Q9CZ44	8	8	8	NSFL1 cofactor p47	Nsfl1c	>sp|Q9CZ44|NSF1C_MOUSE NSFL1 cofactor p47 OS=Mus musculus GN=Nsfl1c PE=1 SV=1	31.6	31.6	31.6	40.709	2.73737e+07	3.12089e+07	2.8609e+07	5.17395e+07	3.34867e+07	3.52083e+07	3.09117e+07	1.83984e+07	4.00215e+07	3.15027e+07	2.93216e+07	2.91021e+07	3.19479e+07	3.43891e+07	4.05868e+07	2.83003e+07	4.15148e+07	4.52813e+07	4.70764e+07	5.54335e+07	3.9911e+07	5.52563e+07	3.1898e+07	4.64318e+07	44839000	3.61766e+07	4.10512e+07	5.82698e+07	6.59213e+07	4.52666e+07	4.99917e+07	5.20908e+07	3.99537e+07	1100	0.708197	0.0100741	DKD-GP	1.03205	0.614159
Q8CI51	16	16	16	PDZ and LIM domain protein 5	Pdlim5	>sp|Q8CI51|PDLI5_MOUSE PDZ and LIM domain protein 5 OS=Mus musculus GN=Pdlim5 PE=1 SV=4	37.6	37.6	37.6	63.299	8.71311e+07	1.64546e+08	1.58983e+08	1.73117e+08	2.10803e+08	1.70016e+08	1.4486e+08	1.22168e+08	1.36744e+08	1.11563e+08	1.43272e+08	1.29849e+08	1.39642e+08	8.83118e+07	1.1584e+08	8.17471e+07	9.61793e+07	1.39432e+08	1.07784e+08	1.06809e+08	1.03611e+08	1.11709e+08	8.65723e+07	1.12238e+08	153520000	1.82523e+08	1.11869e+08	1.16742e+08	1.05406e+08	1.81823e+08	1.27971e+08	1.0566e+08	1.29014e+08	592	1.42494	0.0100917	DKD-GP	0.768878	0.0564252
Q71RI9	7	7	7	Kynurenine--oxoglutarate transaminase 3	Ccbl2	>sp|Q71RI9|KAT3_MOUSE Kynurenine--oxoglutarate transaminase 3 OS=Mus musculus GN=Ccbl2 PE=1 SV=1	16.7	16.7	16.7	51.126	5.79258e+07	2.79032e+07	2.60368e+07	2.69389e+07	2.38563e+07	3.37e+07	3.2024e+07	4.18671e+07	2.83229e+07	9.97715e+07	4.47489e+07	8.05998e+07	4.49319e+07	6.58333e+07	4.77252e+07	4.88019e+07	1.63199e+07	9.57276e+06	3.37528e+07	1.70132e+07	3.16455e+07	2.05686e+07	1.72309e+07	1.79327e+07	9690300	1.09017e+07	2.47888e+07	2.28492e+07	1.75837e+07	1.53376e+07	2.10003e+07	1.58865e+07	3.22832e+07	1205	1.64751	0.0101691	DKD-GP	1.70484	0.0121155
P28659;Q9Z0H4	3;1	3;1	3;1	CUGBP Elav-like family member 1	Celf1	>sp|P28659|CELF1_MOUSE CUGBP Elav-like family member 1 OS=Mus musculus GN=Celf1 PE=1 SV=2	6.6	6.6	6.6	52.107	9.02817e+06	9.90532e+06	5.86428e+06	8.32821e+06	7.75563e+06	8.60947e+06	7.74751e+06	1.05379e+07	1.55139e+07	1.16386e+07	7.62259e+06	9.53343e+06	8.9308e+06	7.31621e+06	1.19603e+07	1.25169e+07	1.02972e+07	1.02731e+07	1.18944e+07	7.84788e+06	1.20367e+07	1.31157e+07	1.37962e+07	9.59277e+06	9959400	6.65404e+06	5.00107e+06	7.64868e+06	3.65464e+06	1.00444e+07	5.24338e+06	6.7317e+06	9.26876e+06	1789	0.762786	0.0102628	DKD-GP	1.2546	0.0838841
Q9CRA5	2	2	2	Golgi phosphoprotein 3	Golph3	>sp|Q9CRA5|GOLP3_MOUSE Golgi phosphoprotein 3 OS=Mus musculus GN=Golph3 PE=2 SV=1	13.4	13.4	13.4	33.752	1.25675e+06	399132	489291	1.37409e+06	481481	194652	1.86566e+06	951158	1.48756e+06	1.3089e+06	1.16949e+06	1.65061e+06	1.21317e+06	1.69618e+06	1.98645e+06	2.34454e+06	2.81598e+06	1.69211e+06	2.67226e+06	1.32706e+06	1.97524e+06	1.83457e+06	1.54532e+06	1.0559e+06	2064900	2.17169e+06	2.75153e+06	2.07677e+06	1.71938e+06	1.73386e+06	2.77731e+06	2.53222e+06	1.64422e+06	2339	0.470037	0.01036	DKD-GP	1.8335	0.0202781
P55096	21	21	21	ATP-binding cassette sub-family D member 3	Abcd3	>sp|P55096|ABCD3_MOUSE ATP-binding cassette sub-family D member 3 OS=Mus musculus GN=Abcd3 PE=1 SV=2	37.9	37.9	37.9	75.474	3.4634e+08	2.65606e+08	2.81647e+08	2.94168e+08	1.95573e+08	2.08956e+08	2.02046e+08	4.25624e+08	2.05653e+08	2.97924e+08	2.73361e+08	2.90912e+08	3.02224e+08	2.71459e+08	3.01536e+08	4.64505e+08	6.04649e+08	3.01492e+08	4.21686e+08	3.74051e+08	4.15591e+08	5.38125e+08	2.56897e+08	4.33851e+08	375950000	6.45374e+08	4.21787e+08	4.50983e+08	5.02679e+08	4.78803e+08	5.33621e+08	3.79239e+08	3.67572e+08	299	0.663399	0.0103998	DKD-GP	1.08451	0.475389
Q99N94	4	4	4	39S ribosomal protein L9, mitochondrial	Mrpl9	>sp|Q99N94|RM09_MOUSE 39S ribosomal protein L9, mitochondrial OS=Mus musculus GN=Mrpl9 PE=2 SV=2	17.7	17.7	17.7	30.244	1.38045e+07	4.73539e+06	1.44248e+07	9.89101e+06	6.69319e+06	1.06527e+07	1.38356e+07	9.11203e+06	8.93169e+06	8.34482e+06	1.09584e+07	7.18794e+06	6.32963e+06	1.44356e+07	8.39583e+06	1.1971e+07	3.39732e+06	2.30669e+06	4.83112e+06	8.67861e+06	9.50084e+06	6.54455e+06	1.78237e+06	4.92245e+06	3822900	3.44809e+06	5.97543e+06	8.71145e+06	7.7818e+06	4.3485e+06	7.46203e+06	4.48213e+06	7.74064e+06	1875	1.98144	0.010404	DKD-GP	0.920695	0.749063
Q91VH2	5	5	5	Sorting nexin-9	Snx9	>sp|Q91VH2|SNX9_MOUSE Sorting nexin-9 OS=Mus musculus GN=Snx9 PE=1 SV=1	9.2	9.2	9.2	66.545	1.22495e+07	2.02249e+07	1.68627e+07	1.62036e+07	1.31943e+07	1.91181e+07	1.5547e+07	1.5807e+07	1.31086e+07	9.73736e+06	1.46228e+07	1.10169e+07	1.31546e+07	1.16715e+07	1.06679e+07	9.55721e+06	2.14247e+07	2.1406e+07	2.63812e+07	1.47439e+07	2.43126e+07	2.79781e+07	2.03832e+07	1.69969e+07	9124900	2.23057e+07	1.43239e+07	1.98337e+07	1.72402e+07	1.54845e+07	1.43857e+07	1.26462e+07	1.63036e+07	1527	0.744166	0.0105639	DKD-GP	0.723929	0.00135008
Q9EPB5	2	2	2	Serine hydrolase-like protein	Serhl	>sp|Q9EPB5|SERHL_MOUSE Serine hydrolase-like protein OS=Mus musculus GN=Serhl PE=2 SV=1	6.8	6.8	6.8	35.31	1.20863e+07	8.97265e+06	1.13078e+07	1.33033e+07	1.33589e+07	6.4299e+06	1.21116e+07	1.06427e+07	1.14576e+07	9.38049e+06	7.43126e+06	1.44946e+07	8.56773e+06	9.19762e+06	1.32563e+07	1.68345e+07	1.04155e+07	9.76349e+06	9.59666e+06	5.25087e+06	5.32455e+06	6.6792e+06	7.21111e+06	6.48674e+06	8365900	2.91919e+06	8.04459e+06	7.64409e+06	8.29745e+06	8.41292e+06	2.60521e+06	8.35118e+06	9.19381e+06	1795	1.45259	0.0105768	DKD-GP	1.02728	0.911928
Q9CZW5	10	10	10	Mitochondrial import receptor subunit TOM70	Tomm70a	>sp|Q9CZW5|TOM70_MOUSE Mitochondrial import receptor subunit TOM70 OS=Mus musculus GN=Tomm70a PE=1 SV=2	21.1	21.1	21.1	67.589	8.08654e+07	7.8433e+07	7.08754e+07	6.58714e+07	6.58571e+07	9.76989e+07	5.99884e+07	7.39698e+07	7.47273e+07	7.19712e+07	7.11698e+07	6.77449e+07	7.83869e+07	7.81023e+07	8.5205e+07	7.82847e+07	5.95197e+07	6.22319e+07	6.09477e+07	6.46558e+07	6.27837e+07	5.28661e+07	6.58939e+07	6.01423e+07	52833000	6.35487e+07	6.10086e+07	5.93175e+07	6.21134e+07	6.91469e+07	5.90692e+07	6.7266e+07	6.8203e+07	853	1.21372	0.0106322	DKD-GP	1.02027	0.645425
Q91XE0	22	22	20	Glycine N-acyltransferase	Glyat	>sp|Q91XE0|GLYAT_MOUSE Glycine N-acyltransferase OS=Mus musculus GN=Glyat PE=1 SV=1	76	76	73.3	34.098	5.515e+09	4.04572e+09	4.012e+09	4.26682e+09	3.30312e+09	3.44265e+09	3.25173e+09	3.63971e+09	4.46108e+09	4.24479e+09	3.734e+09	5.02021e+09	3.82797e+09	4.72706e+09	5.34797e+09	5.06661e+09	3.93669e+09	3.18709e+09	3.09589e+09	3.52897e+09	2.92261e+09	2.87312e+09	2.46045e+09	2.6753e+09	2207400000	2.02564e+09	3.21789e+09	2.88974e+09	3.51658e+09	2.12976e+09	3.82855e+09	2.38589e+09	3.58713e+09	21	1.27539	0.0107202	DKD-GP	1.15735	0.0697533
P49429	7	7	7	4-hydroxyphenylpyruvate dioxygenase	Hpd	>sp|P49429|HPPD_MOUSE 4-hydroxyphenylpyruvate dioxygenase OS=Mus musculus GN=Hpd PE=1 SV=3	20.9	20.9	20.9	45.054	6.00844e+06	3.44682e+06	1.71038e+06	2.26617e+06	2.13088e+06	998203	1.84586e+06	5.35241e+07	343485	2.8008e+06	3.94104e+06	2.42058e+06	2.00521e+06	1.48699e+07	1.4723e+06	4.11865e+06	1.3457e+06	1.62265e+06	444963	405218	328092	2.52988e+06	355843	529236	1448300	1.81225e+06	345114	1.27608e+06	391891	1.33923e+06	892111	282133	3.72661e+06	2154	9.51267	0.0107352	DKD-GP	0.444482	0.622673
Q8VEK0	7	7	7	Cell cycle control protein 50A	Tmem30a	>sp|Q8VEK0|CC50A_MOUSE Cell cycle control protein 50A OS=Mus musculus GN=Tmem30a PE=1 SV=1	20.9	20.9	20.9	41.06	2.00511e+07	2.04477e+07	1.9428e+07	1.8471e+07	2.01023e+07	1.94165e+07	8.63001e+06	1.84488e+07	2.36513e+07	2.2965e+07	2.57838e+07	2.12057e+07	2.20691e+07	1.85841e+07	1.68497e+07	1.26092e+07	2.82735e+07	2.18332e+07	2.53313e+07	2.76607e+07	2.49534e+07	2.56031e+07	2.33368e+07	2.34988e+07	17419000	2.19742e+07	2.01637e+07	2.08503e+07	2.9303e+07	2.42316e+07	2.33991e+07	2.08926e+07	2.14824e+07	1391	0.723202	0.0107569	DKD-GP	1.12913	0.338629
P47754	10	10	8	F-actin-capping protein subunit alpha-2	Capza2	>sp|P47754|CAZA2_MOUSE F-actin-capping protein subunit alpha-2 OS=Mus musculus GN=Capza2 PE=1 SV=3	49.7	49.7	40.2	32.967	1.49119e+08	1.77335e+08	1.88465e+08	1.97426e+08	1.84226e+08	1.80704e+08	1.882e+08	1.99972e+08	1.83645e+08	1.65247e+08	1.89475e+08	1.62376e+08	1.87137e+08	1.38107e+08	1.77596e+08	1.4276e+08	2.31699e+08	2.28534e+08	1.82413e+08	1.87856e+08	2.15985e+08	2.32874e+08	3.13622e+08	3.1537e+08	194740000	2.22234e+08	2.11143e+08	1.90821e+08	1.67032e+08	2.95814e+08	1.5803e+08	2.29507e+08	1.99671e+08	462	0.767912	0.0108116	DKD-GP	0.918726	0.127055
Q8VDR9	3	2	2	Dedicator of cytokinesis protein 6	Dock6	>sp|Q8VDR9|DOCK6_MOUSE Dedicator of cytokinesis protein 6 OS=Mus musculus GN=Dock6 PE=1 SV=4	1.8	1.4	1.4	233.26	1.78411e+06	1.78641e+06	2.60827e+06	2.22953e+06	2.17052e+06	971734	2.69841e+06	605123	1.70966e+06	2.91819e+06	1.61156e+06	763633	1.7641e+06	871964	2.78994e+06	2.43373e+06	588439	671391	598139	405218	328092	311530	1.94632e+06	1.89895e+06	347120	3.42583e+06	345043	902252	1.6454e+06	2.24978e+06	2.13053e+06	1.63487e+06	1.53581e+06	2348	2.20124	0.0108322	DKD-GP	1.00058	0.998228
Q9CY50	3	3	3	Translocon-associated protein subunit alpha	Ssr1	>sp|Q9CY50|SSRA_MOUSE Translocon-associated protein subunit alpha OS=Mus musculus GN=Ssr1 PE=1 SV=1	11.9	11.9	11.9	32.065	3.80592e+07	2.44523e+07	3.6041e+07	4.08308e+07	3.94398e+07	2.81403e+07	4.21415e+07	3.36596e+07	4.67105e+07	3.78879e+07	3.1891e+07	3.95761e+07	4.1357e+07	3.77967e+07	2.34827e+07	2.15674e+07	3.8814e+07	3.76191e+07	4.56923e+07	5.72615e+07	4.10826e+07	4.44494e+07	7.35013e+07	4.88012e+07	46632000	3.01006e+07	3.79251e+07	2.24223e+07	4.19427e+07	4.88639e+07	4.37931e+07	5.45945e+07	3.98915e+07	1101	0.73024	0.010847	DKD-GP	0.991176	0.838263
P31230	5	5	5	Aminoacyl tRNA synthase complex-interacting multifunctional protein 1;Endothelial monocyte-activating polypeptide 2	Aimp1	>sp|P31230|AIMP1_MOUSE Aminoacyl tRNA synthase complex-interacting multifunctional protein 1 OS=Mus musculus GN=Aimp1 PE=1 SV=2	22.6	22.6	22.6	33.997	2.34767e+07	2.39644e+07	2.87319e+07	2.99481e+07	3.37975e+07	2.74819e+07	2.64688e+07	2.82081e+07	3.18797e+07	1.63359e+07	2.17979e+07	2.85899e+07	2.1326e+07	2.30153e+07	2.76535e+07	2.66686e+07	2.16051e+07	1.98766e+07	2.15858e+07	3.21599e+07	2.03653e+07	2.23365e+07	2.00404e+07	1.45244e+07	21025000	2.52115e+07	2.25352e+07	2.98521e+07	3.34752e+07	2.51568e+07	1.57224e+07	2.33736e+07	2.46309e+07	1326	1.28745	0.0109297	DKD-GP	0.88828	0.154546
Q5FW57	6	4	4	Glycine N-acyltransferase-like protein	Gm4952	>sp|Q5FW57|GLYAL_MOUSE Glycine N-acyltransferase-like protein OS=Mus musculus GN=Gm4952 PE=1 SV=3	23.3	20.6	20.6	34.168	3.55646e+06	1.08086e+06	4.27324e+06	3.36819e+06	3.44176e+06	355547	1.85372e+06	359386	3.16978e+06	1.91509e+06	2.15686e+06	3.82587e+06	3.1528e+06	3.97332e+06	7.16873e+06	9.09563e+06	1.0476e+07	1.44825e+07	3.91244e+06	1.50656e+06	3.68729e+06	8.25878e+06	1.18248e+07	6.06254e+06	15472000	8.54765e+06	1.16986e+07	1.74837e+07	2.04632e+07	1.37057e+07	1.67452e+07	1.57131e+07	7.27461e+06	1908	0.303752	0.0112085	DKD-GP	1.88407	0.0634034
Q5SUC9	2	2	2	Protein SCO1 homolog, mitochondrial	Sco1	>sp|Q5SUC9|SCO1_MOUSE Protein SCO1 homolog, mitochondrial OS=Mus musculus GN=Sco1 PE=2 SV=1	10.2	10.2	10.2	31.617	1.98123e+07	2.6097e+07	1.89814e+07	1.8707e+07	3.88205e+07	1.92187e+07	1.8755e+07	1.72849e+07	1.9979e+07	1.64634e+07	1.57102e+07	1.93575e+07	1.19426e+07	1.96612e+07	3.91243e+07	2.12502e+07	1.74794e+07	1.78132e+07	1.37851e+07	1.85383e+07	1.55706e+07	1.65732e+07	9.39221e+06	1.20795e+07	16131000	1.73645e+07	1.65737e+07	1.59932e+07	1.90362e+07	1.1362e+07	1.55255e+07	1.47759e+07	1.84112e+07	1458	1.4656	0.0112602	DKD-GP	0.920144	0.514263
P14148	17	17	17	60S ribosomal protein L7	Rpl7	>sp|P14148|RL7_MOUSE 60S ribosomal protein L7 OS=Mus musculus GN=Rpl7 PE=2 SV=2	53	53	53	31.419	3.36064e+08	3.22026e+08	2.1328e+08	2.25148e+08	2.40137e+08	3.23376e+08	3.00665e+08	2.91553e+08	2.7042e+08	3.17388e+08	2.957e+08	3.17477e+08	2.6565e+08	2.81142e+08	3.24565e+08	3.04506e+08	2.3353e+08	1.75339e+08	2.03368e+08	2.17816e+08	2.32334e+08	1.64333e+08	1.99681e+08	3.00638e+08	190780000	2.08383e+08	2.1049e+08	2.62399e+08	2.50716e+08	2.28371e+08	2.58168e+08	1.56216e+08	2.53802e+08	386	1.30411	0.0112933	DKD-GP	1.05532	0.36988
O89023	5	5	5	Tripeptidyl-peptidase 1	Tpp1	>sp|O89023|TPP1_MOUSE Tripeptidyl-peptidase 1 OS=Mus musculus GN=Tpp1 PE=1 SV=2	16.5	16.5	16.5	61.341	1.64368e+08	1.91456e+08	1.74241e+08	1.75724e+08	1.81741e+08	1.97831e+08	1.85466e+08	3.06147e+08	2.14231e+08	2.09714e+08	1.91563e+08	1.94506e+08	1.77213e+08	2.02579e+08	2.09321e+08	2.71671e+08	2.76342e+08	2.56199e+08	2.31008e+08	2.85356e+08	2.51645e+08	2.34e+08	2.0748e+08	2.31013e+08	254730000	2.57679e+08	2.61251e+08	2.68492e+08	1.49404e+08	2.78926e+08	2.48245e+08	2.34926e+08	2.24202e+08	427	0.799259	0.011361	DKD-GP	1.0595	0.414481
Q91VA0	18	17	17	Acyl-coenzyme A synthetase ACSM1, mitochondrial	Acsm1	>sp|Q91VA0|ACSM1_MOUSE Acyl-coenzyme A synthetase ACSM1, mitochondrial OS=Mus musculus GN=Acsm1 PE=1 SV=1	53.2	51.5	51.5	64.76	6.48474e+08	5.77099e+08	7.2741e+08	6.6709e+08	4.81249e+08	4.4271e+08	4.78098e+08	4.59565e+08	6.03471e+08	6.32368e+08	5.34214e+08	6.76473e+08	5.87774e+08	5.95798e+08	7.56376e+08	3.84349e+08	4.66196e+08	4.54965e+08	4.38828e+08	5.47784e+08	3.65136e+08	3.38753e+08	3.81042e+08	4.5265e+08	324460000	3.175e+08	4.5866e+08	3.79347e+08	4.56227e+08	3.66345e+08	5.14453e+08	3.94042e+08	4.97153e+08	236	1.30079	0.0113963	DKD-GP	1.06451	0.533637
Q924Z4	2	2	2	Ceramide synthase 2	Cers2	>sp|Q924Z4|CERS2_MOUSE Ceramide synthase 2 OS=Mus musculus GN=Cers2 PE=1 SV=1	10	10	10	45.024	5.07877e+06	2.99222e+06	4.15046e+06	4.42784e+06	2.5687e+06	7.24195e+06	6.29912e+06	5.22713e+06	3.58495e+06	5.04585e+06	6.54044e+06	6.09019e+06	1.24445e+07	3.15512e+06	4.56829e+06	7.47419e+06	8.63814e+06	9.26128e+06	9.86552e+06	5.09597e+06	1.385e+07	7.41422e+06	3.69053e+06	1.09431e+07	6641200	6.13221e+06	5.91227e+06	4.96227e+06	5.96175e+06	5.64416e+06	2.74606e+06	4.8086e+06	6.20178e+06	1967	0.552456	0.0114004	DKD-GP	1.2874	0.29386
Q7M6Y3	16	16	14	Phosphatidylinositol-binding clathrin assembly protein	Picalm	>sp|Q7M6Y3|PICA_MOUSE Phosphatidylinositol-binding clathrin assembly protein OS=Mus musculus GN=Picalm PE=1 SV=1	28.6	28.6	25.6	71.543	1.83617e+08	1.91482e+08	2.03734e+08	1.89184e+08	1.93152e+08	1.5427e+08	1.80711e+08	1.60428e+08	2.20238e+08	1.93177e+08	1.91677e+08	1.97943e+08	1.9965e+08	2.06072e+08	1.92178e+08	1.65855e+08	2.26353e+08	2.22784e+08	1.92129e+08	2.11941e+08	2.23624e+08	1.91491e+08	1.83216e+08	2.04687e+08	193870000	2.22303e+08	2.00291e+08	1.9198e+08	2.53593e+08	1.87211e+08	1.77537e+08	1.82478e+08	1.96527e+08	467	0.879456	0.0114377	DKD-GP	1.07567	0.116145
Q9WV68	7	7	7	Peroxisomal 2,4-dienoyl-CoA reductase	Decr2	>sp|Q9WV68|DECR2_MOUSE Peroxisomal 2,4-dienoyl-CoA reductase OS=Mus musculus GN=Decr2 PE=1 SV=1	26	26	26	31.3	1.77671e+07	1.02207e+07	1.69161e+07	1.54963e+07	1.11574e+07	1.40985e+07	1.70028e+07	2.79377e+07	2.02895e+07	2.0759e+07	1.81686e+07	2.11302e+07	2.18774e+07	2.12256e+07	2.27212e+07	2.56941e+07	2.99429e+07	2.25133e+07	1.95074e+07	2.91908e+07	2.33991e+07	2.96821e+07	1.78846e+07	1.79557e+07	26062000	2.44859e+07	2.20419e+07	2.69869e+07	2.0762e+07	1.83304e+07	2.14898e+07	1.38408e+07	2.08293e+07	1405	0.687076	0.0114592	DKD-GP	1.316	0.0246579
Q9WVL3	6	6	6	Solute carrier family 12 member 7	Slc12a7	>sp|Q9WVL3|S12A7_MOUSE Solute carrier family 12 member 7 OS=Mus musculus GN=Slc12a7 PE=1 SV=1	9	9	9	119.48	2.36515e+07	2.14675e+07	2.29887e+07	2.37753e+07	1.63642e+07	1.87564e+07	2.27297e+07	2.66143e+07	1.55326e+07	1.43433e+07	1.8134e+07	2.24782e+07	2.98438e+07	1.22573e+07	1.54584e+07	2.28531e+07	2.1813e+07	1.47122e+07	1.52881e+07	1.4345e+07	2.1163e+07	1.69886e+07	1.95959e+07	1.21016e+07	21116000	2.32063e+07	1.53835e+07	1.79197e+07	1.68806e+07	1.70806e+07	2.21451e+07	2.28336e+07	1.93694e+07	1435	1.2966	0.0115893	DKD-GP	0.855699	0.144161
P41593	2	2	2	Parathyroid hormone/parathyroid hormone-related peptide receptor	Pth1r	>sp|P41593|PTH1R_MOUSE Parathyroid hormone/parathyroid hormone-related peptide receptor OS=Mus musculus GN=Pth1r PE=2 SV=2	5.6	5.6	5.6	66.371	9.85217e+06	1.31463e+07	1.13055e+07	9.8292e+06	1.28155e+07	1.41213e+07	1.29181e+07	9.50704e+06	3.03504e+06	4.84523e+06	8.55927e+06	7.43362e+06	8.95119e+06	2.47911e+06	7.60802e+06	6.77813e+06	9.57231e+06	9.32107e+06	1.05702e+07	4.06807e+06	9.09497e+06	8.78536e+06	4.3087e+06	6.76233e+06	11721000	1.31349e+07	1.09115e+07	5.05337e+06	2.1684e+06	7.67198e+06	5.2737e+06	8.97711e+06	8.45562e+06	1833	1.49633	0.0116524	DKD-GP	0.531468	0.00394141
O70252	6	6	6	Heme oxygenase 2	Hmox2	>sp|O70252|HMOX2_MOUSE Heme oxygenase 2 OS=Mus musculus GN=Hmox2 PE=2 SV=1	34.3	34.3	34.3	35.738	3.05628e+07	2.57221e+07	3.07553e+07	3.46132e+07	2.55535e+07	3.03233e+07	2.70323e+07	3.69177e+07	3.98872e+07	2.76918e+07	2.63677e+07	2.25759e+07	2.53079e+07	2.28476e+07	3.46894e+07	2.79494e+07	3.72622e+07	4.05976e+07	3.69279e+07	2.88801e+07	3.81808e+07	2.99347e+07	4.39969e+07	4.50064e+07	34510000	2.42947e+07	2.28376e+07	3.55847e+07	1.67911e+07	3.26882e+07	3.27158e+07	1.87446e+07	3.08672e+07	1224	0.802829	0.0117322	DKD-GP	0.941348	0.419622
B0V2N1	4	1	1	Receptor-type tyrosine-protein phosphatase S	Ptprs	>sp|B0V2N1|PTPRS_MOUSE Receptor-type tyrosine-protein phosphatase S OS=Mus musculus GN=Ptprs PE=1 SV=1	3.2	0.7	0.7	211.9	2.26055e+07	1.15986e+07	1.83098e+07	1.67021e+07	1.63434e+07	1.52586e+07	1.2097e+07	1.60769e+07	1.3682e+07	1.40185e+07	1.2928e+07	1.69998e+07	1.49811e+07	1.58837e+07	1.57666e+07	2.01891e+07	2.78016e+07	1.82502e+07	1.51046e+07	2.63864e+07	2.23272e+07	1.95492e+07	2.20129e+07	3.77297e+07	15642000	1.71013e+07	1.50478e+07	1.56661e+07	2.29688e+07	2.04149e+07	1.88895e+07	1.69729e+07	1.82908e+07	1462	0.681913	0.0117575	DKD-GP	0.96478	0.790565
O55101	2	2	2	Synaptogyrin-2	Syngr2	>sp|O55101|SNG2_MOUSE Synaptogyrin-2 OS=Mus musculus GN=Syngr2 PE=2 SV=1	12.9	12.9	12.9	24.778	7.54884e+06	6.41949e+06	7.93021e+06	7.21378e+06	7.82619e+06	9.88455e+06	1.06391e+07	7.31603e+06	1.28622e+07	9.58725e+06	8.62467e+06	7.83731e+06	9.38876e+06	9.48221e+06	8.6659e+06	9.80711e+06	8.08163e+06	7.57048e+06	1.09346e+07	1.03331e+07	1.30139e+07	1.15984e+07	1.15108e+07	1.07306e+07	12157000	1.16292e+07	9.5723e+06	1.01879e+07	1.12789e+07	1.21603e+07	1.06813e+07	1.11462e+07	9.80063e+06	1765	0.773254	0.0119238	DKD-GP	1.17718	0.0529392
Q8VCT4;P23953	22;3	22;3	20;1	Carboxylesterase 1D	Ces1d	>sp|Q8VCT4|CES1D_MOUSE Carboxylesterase 1D OS=Mus musculus GN=Ces1d PE=1 SV=1	42.3	42.3	39.5	61.787	8.0455e+08	4.00234e+08	5.5508e+08	5.79925e+08	3.69083e+08	4.47235e+08	3.87355e+08	1.02467e+09	3.28747e+08	5.01926e+08	5.67298e+08	6.29832e+08	5.39867e+08	4.90547e+08	5.75196e+08	6.28683e+08	1.25731e+09	7.78881e+08	8.99122e+08	7.60866e+08	1.02334e+09	1.00263e+09	5.66774e+08	7.10739e+08	760090000	7.47815e+08	8.43933e+08	7.37203e+08	6.82192e+08	6.53397e+08	9.68445e+08	8.14216e+08	6.88662e+08	176	0.652622	0.0120519	DKD-GP	0.933007	0.880545
P01843	2	2	2	Ig lambda-1 chain C region	n/a	>sp|P01843|LAC1_MOUSE Ig lambda-1 chain C region OS=Mus musculus PE=1 SV=1	32.4	32.4	32.4	11.575	7.67389e+06	4.9556e+06	1.98161e+06	1.58506e+06	4.35502e+06	3.27836e+06	174532	359386	3.10248e+06	4.28429e+06	6.65405e+06	3.08665e+06	3.68624e+06	1.07746e+07	2.11557e+06	1.54609e+07	437734	444930	333858	405218	328092	311530	355843	376176	268870	429344	189312	344491	391891	346035	317683	282133	2.47161e+06	2256	8.13911	0.0120715	DKD-GP	2.01797	0.0825077
P18894	13	13	13	D-amino-acid oxidase	Dao	>sp|P18894|OXDA_MOUSE D-amino-acid oxidase OS=Mus musculus GN=Dao PE=1 SV=3	39.4	39.4	39.4	38.661	3.53901e+08	2.15138e+08	2.06507e+08	2.54541e+08	1.91945e+08	2.25126e+08	1.58538e+08	2.55865e+08	2.18664e+08	2.36227e+08	2.22396e+08	2.58748e+08	3.19746e+08	2.59653e+08	2.96213e+08	2.57052e+08	3.89656e+08	3.08063e+08	3.01822e+08	3.62047e+08	3.08244e+08	3.66748e+08	2.10393e+08	2.7842e+08	273240000	3.35095e+08	3.17189e+08	3.12703e+08	3.50348e+08	2.96253e+08	4.32884e+08	3.49745e+08	2.85097e+08	358	0.737137	0.0121035	DKD-GP	1.11127	0.225797
Q64471	6	6	6	Glutathione S-transferase theta-1	Gstt1	>sp|Q64471|GSTT1_MOUSE Glutathione S-transferase theta-1 OS=Mus musculus GN=Gstt1 PE=1 SV=4	27.1	27.1	27.1	27.374	3.25239e+07	3.33168e+07	2.25174e+07	3.3454e+07	2.43621e+07	3.85638e+07	3.60238e+07	6.28132e+07	3.2427e+07	2.61497e+07	2.97633e+07	2.12713e+07	2.80042e+07	3.27388e+07	2.85119e+07	1.81412e+07	5.38723e+07	6.24652e+07	5.08518e+07	8.66149e+07	4.99273e+07	5.19183e+07	3.40494e+07	4.00844e+07	37034000	2.77164e+07	4.16572e+07	3.9727e+07	5.85069e+07	4.0366e+07	3.86847e+07	3.33054e+07	3.89801e+07	1107	0.659809	0.0121824	DKD-GP	0.765255	0.0942634
Q63844;Q6P5G0;Q61532	5;1;1	4;0;0	4;0;0	Mitogen-activated protein kinase 3	Mapk3	>sp|Q63844|MK03_MOUSE Mitogen-activated protein kinase 3 OS=Mus musculus GN=Mapk3 PE=1 SV=5	18.4	15.8	15.8	43.066	6.79948e+06	8.78148e+06	1.54712e+07	1.33924e+07	2.12633e+07	2.60433e+07	1.43771e+07	2.09041e+07	1.80901e+07	7.52236e+06	1.37207e+07	1.07768e+07	1.58485e+07	1.17231e+07	1.07172e+07	1.16579e+07	1.89462e+07	3.42907e+07	2.82988e+07	2.14519e+07	2.99798e+07	2.59698e+07	2.53316e+07	2.04052e+07	22407000	2.21214e+07	2.41585e+07	2.35136e+07	2.14459e+07	2.94374e+07	1.59118e+07	2.10436e+07	1.91188e+07	1442	0.620657	0.0122198	DKD-GP	0.787647	0.342906
Q61733	3	3	3	28S ribosomal protein S31, mitochondrial	Mrps31	>sp|Q61733|RT31_MOUSE 28S ribosomal protein S31, mitochondrial OS=Mus musculus GN=Mrps31 PE=2 SV=1	14.3	14.3	14.3	43.88	8.82459e+06	4.53356e+06	5.62726e+06	6.2185e+06	5.96499e+06	3.99878e+06	5.17405e+06	6.3836e+06	6.22966e+06	6.87739e+06	1.70576e+06	9.54276e+06	5.64233e+06	8.39226e+06	9.09483e+06	1.15676e+06	1.91213e+06	2.00556e+06	1.18372e+06	5.66106e+06	1.67553e+06	2.78594e+06	355843	5.70781e+06	647270	429344	5.87294e+06	2.07574e+06	6.08399e+06	1.71529e+06	1.82461e+06	3.46875e+06	4.33664e+06	2096	2.19495	0.0122472	DKD-GP	1.04101	0.638409
F8VPU2	16	16	16	FERM, RhoGEF and pleckstrin domain-containing protein 1	Farp1	>sp|F8VPU2|FARP1_MOUSE FERM, RhoGEF and pleckstrin domain-containing protein 1 OS=Mus musculus GN=Farp1 PE=1 SV=1	18.5	18.5	18.5	118.87	5.68465e+07	7.8422e+07	6.86883e+07	5.67428e+07	1.04239e+08	7.04668e+07	7.11208e+07	4.6022e+07	1.26102e+08	1.43351e+08	1.43686e+08	1.47069e+08	1.43258e+08	7.75995e+07	7.68927e+07	8.86764e+07	3.46268e+07	3.6916e+07	4.47335e+07	5.23206e+07	4.46164e+07	4.31349e+07	6.63156e+07	6.62384e+07	47759000	6.13151e+07	6.02873e+07	6.11109e+07	5.96942e+07	1.0767e+08	7.36864e+07	1.04856e+08	7.70145e+07	793	1.42079	0.0122903	DKD-GP	1.71322	0.00161575
Q9JIK5	3	3	3	Nucleolar RNA helicase 2	Ddx21	>sp|Q9JIK5|DDX21_MOUSE Nucleolar RNA helicase 2 OS=Mus musculus GN=Ddx21 PE=1 SV=3	5.6	5.6	5.6	93.55	7.28774e+06	6.82755e+06	6.70236e+06	7.34458e+06	8.65395e+06	6.68631e+06	8.69338e+06	8.2006e+06	8.84317e+06	9.46687e+06	8.80093e+06	7.10525e+06	8.20709e+06	8.19486e+06	8.02742e+06	8.1081e+06	1.43198e+06	3.60518e+06	1.43635e+06	5.34026e+06	5.14024e+06	3.78356e+06	5.12217e+06	7.61303e+06	2758800	5.69395e+06	6.75992e+06	5.36697e+06	6.46014e+06	5.67711e+06	4.92291e+06	6.44942e+06	6.39725e+06	1949	1.80435	0.0123105	DKD-GP	1.10526	0.0587593
O35682	2	2	2	Myeloid-associated differentiation marker	Myadm	>sp|O35682|MYADM_MOUSE Myeloid-associated differentiation marker OS=Mus musculus GN=Myadm PE=2 SV=2	7.2	7.2	7.2	35.284	6.95879e+06	2.35909e+07	1.55866e+07	1.50874e+07	1.88765e+07	1.74655e+07	1.76459e+07	1.16759e+07	4.75149e+06	5.85683e+06	1.64615e+07	9.35307e+06	1.49136e+07	6.0746e+06	9.05981e+06	4.76396e+06	8.2708e+06	8.25964e+06	7.88689e+06	3.46472e+06	1.14488e+07	1.37884e+07	9.66558e+06	1.02585e+07	11668000	1.5627e+07	1.2526e+07	4.98143e+06	1.74319e+06	9.02573e+06	4.80654e+06	1.35081e+07	1.07829e+07	1722	1.73715	0.0124613	DKD-GP	0.561403	0.0119195
P07901	37	20	20	Heat shock protein HSP 90-alpha	Hsp90aa1	>sp|P07901|HS90A_MOUSE Heat shock protein HSP 90-alpha OS=Mus musculus GN=Hsp90aa1 PE=1 SV=4	42.3	25.1	25.1	84.787	2.10479e+08	3.01891e+08	2.16357e+08	2.42733e+08	2.96576e+08	2.4595e+08	2.50203e+08	2.89789e+08	2.52196e+08	1.91729e+08	2.10519e+08	2.09961e+08	1.7308e+08	2.00603e+08	2.35295e+08	1.75723e+08	3.53144e+08	3.77456e+08	3.06958e+08	3.90999e+08	2.89857e+08	3.00579e+08	2.42588e+08	2.90581e+08	350340000	3.39708e+08	3.2111e+08	3.81332e+08	5.0391e+08	3.99072e+08	3.82403e+08	4.30974e+08	2.92628e+08	353	0.8048	0.0124672	DKD-GP	0.802884	0.00602233
Q9D855	11	11	11	Cytochrome b-c1 complex subunit 7	Uqcrb	>sp|Q9D855|QCR7_MOUSE Cytochrome b-c1 complex subunit 7 OS=Mus musculus GN=Uqcrb PE=1 SV=3	58.6	58.6	58.6	13.527	1.1591e+09	1.0295e+09	9.26081e+08	8.40123e+08	8.88728e+08	7.95361e+08	8.49794e+08	7.87159e+08	9.28145e+08	8.66314e+08	7.75594e+08	9.25345e+08	8.84707e+08	9.65687e+08	9.5344e+08	9.70138e+08	7.73338e+08	8.37743e+08	7.50508e+08	6.62809e+08	7.33058e+08	8.30108e+08	8.27881e+08	7.39081e+08	644450000	5.62012e+08	6.08075e+08	6.6255e+08	8.02197e+08	6.83342e+08	8.52569e+08	6.18375e+08	8.16666e+08	152	1.18219	0.0127109	DKD-GP	0.999111	0.931327
Q78J03	2	2	2	Methionine-R-sulfoxide reductase B2, mitochondrial	Msrb2	>sp|Q78J03|MSRB2_MOUSE Methionine-R-sulfoxide reductase B2, mitochondrial OS=Mus musculus GN=Msrb2 PE=1 SV=1	11.4	11.4	11.4	19.157	8.86983e+06	5.9765e+06	6.50662e+06	7.14928e+06	6.18633e+06	8.00307e+06	7.51814e+06	7.45576e+06	1.14723e+07	2.62489e+06	6.55552e+06	6.62517e+06	6.69464e+06	7.68104e+06	7.63352e+06	7.96415e+06	4.59686e+06	444930	2.06028e+06	405218	2.53537e+06	7.95632e+06	5.07492e+06	1.20929e+06	6127400	2.34787e+06	7.08714e+06	8.48437e+06	1.04949e+07	6.79657e+06	8.10674e+06	6.8246e+06	6.10842e+06	1970	2.37471	0.0127237	DKD-GP	0.992815	0.689719
Q8BGH2	11	11	11	Sorting and assembly machinery component 50 homolog	Samm50	>sp|Q8BGH2|SAM50_MOUSE Sorting and assembly machinery component 50 homolog OS=Mus musculus GN=Samm50 PE=1 SV=1	28.1	28.1	28.1	51.863	3.04581e+08	2.7287e+08	2.54783e+08	2.16696e+08	2.12689e+08	2.2112e+08	2.01239e+08	2.26457e+08	2.58738e+08	2.64975e+08	2.39491e+08	2.83142e+08	2.52132e+08	2.7055e+08	2.88397e+08	2.39573e+08	1.87318e+08	1.75224e+08	1.93225e+08	2.3113e+08	2.0556e+08	1.66493e+08	2.12928e+08	2.13167e+08	147040000	1.87832e+08	1.76589e+08	2.03317e+08	2.03513e+08	1.98274e+08	2.11283e+08	1.61514e+08	2.21307e+08	432	1.20529	0.0127751	DKD-GP	1.09765	0.103354
P70158	5	5	5	Acid sphingomyelinase-like phosphodiesterase 3a	Smpdl3a	>sp|P70158|ASM3A_MOUSE Acid sphingomyelinase-like phosphodiesterase 3a OS=Mus musculus GN=Smpdl3a PE=2 SV=2	20.4	20.4	20.4	49.857	1.61043e+07	6.54485e+06	8.60182e+06	1.68508e+07	3.85768e+07	6.19863e+06	8.21526e+06	2.55394e+07	7.96271e+06	3.04218e+07	2.58199e+07	6.91491e+06	1.86758e+07	3.20781e+07	3.22296e+07	2.5513e+07	5.01702e+07	4.26839e+07	4.20776e+07	2.67372e+07	3.19564e+07	2.46841e+07	2.69617e+07	1.17773e+07	24596000	2.5142e+07	3.5255e+07	3.1447e+07	6.4643e+07	1.68402e+07	6.61547e+07	4.36035e+07	2.7218e+07	1283	0.492638	0.0127962	DKD-GP	1.41841	0.220579
P62911;P17932	3;1	3;1	3;1	60S ribosomal protein L32	Rpl32	>sp|P62911|RL32_MOUSE 60S ribosomal protein L32 OS=Mus musculus GN=Rpl32 PE=2 SV=2	23.7	23.7	23.7	15.86	5.57091e+07	6.50919e+07	2.95407e+07	3.05098e+07	3.14395e+07	4.56155e+07	4.41807e+07	4.36809e+07	5.26111e+07	4.99361e+07	1.54977e+07	4.22977e+07	1.16392e+07	4.03404e+07	4.65318e+07	351572	3.28685e+07	2.19991e+07	2.68705e+07	2.7853e+07	2.93391e+07	2.72919e+07	2.76615e+07	4.2758e+07	17916000	1.65728e+07	1.77499e+07	3.55331e+07	4.12028e+07	2.3456e+07	3.06879e+07	1.87841e+07	3.26099e+07	1198	1.46115	0.0128403	DKD-GP	0.749652	0.219884
Q8C166	5	5	4	Copine-1	Cpne1	>sp|Q8C166|CPNE1_MOUSE Copine-1 OS=Mus musculus GN=Cpne1 PE=1 SV=1	11.8	11.8	10.1	58.886	9.02978e+06	1.40742e+07	1.61411e+07	1.69005e+07	2.31028e+07	1.28092e+07	1.54621e+07	1.1718e+07	1.59081e+07	9.37923e+06	1.26048e+07	1.08256e+07	1.22661e+07	8.06754e+06	7.79041e+06	7.22742e+06	2.14195e+07	1.47687e+07	2.31107e+07	1.99263e+07	1.90559e+07	2.50432e+07	1.93382e+07	2.0085e+07	13131000	1.96374e+07	1.55744e+07	1.66197e+07	1.55625e+07	2.34096e+07	1.789e+07	2.24617e+07	1.59482e+07	1533	0.732655	0.0128439	DKD-GP	0.705055	0.0243542
Q9EPT5	6	6	6	Solute carrier organic anion transporter family member 2A1	Slco2a1	>sp|Q9EPT5|SO2A1_MOUSE Solute carrier organic anion transporter family member 2A1 OS=Mus musculus GN=Slco2a1 PE=1 SV=2	8.7	8.7	8.7	70.146	3.50347e+07	6.87387e+07	5.07424e+07	6.47427e+07	6.20903e+07	5.61785e+07	5.45317e+07	3.56178e+07	3.88301e+07	6.11e+07	6.11807e+07	5.29259e+07	6.07408e+07	4.27503e+07	4.13964e+07	4.32697e+07	1.44583e+07	3.9602e+07	3.30017e+07	2.20774e+07	3.815e+07	4.0588e+07	5.16005e+07	3.13056e+07	44589000	5.34762e+07	3.782e+07	3.79301e+07	1.82644e+07	4.66845e+07	3.04507e+07	4.58296e+07	4.42406e+07	1056	1.5794	0.013008	DKD-GP	0.940416	0.664648
P14824	17	17	17	Annexin A6	Anxa6	>sp|P14824|ANXA6_MOUSE Annexin A6 OS=Mus musculus GN=Anxa6 PE=1 SV=3	31.8	31.8	31.8	75.884	4.52071e+07	7.69699e+07	8.12079e+07	5.76879e+07	1.19709e+08	9.02547e+07	6.74309e+07	9.34917e+07	7.39215e+07	6.09584e+07	6.22977e+07	4.82683e+07	6.43933e+07	6.65956e+07	6.77062e+07	6.62122e+07	1.07222e+08	1.3429e+08	9.54004e+07	8.24835e+07	9.16404e+07	1.09262e+08	1.38474e+08	1.43054e+08	109880000	1.16095e+08	8.88173e+07	1.01984e+08	1.17618e+08	1.37496e+08	9.91906e+07	1.36163e+08	9.22307e+07	720	0.700755	0.0130315	DKD-GP	0.807573	0.151261
Q8CG73	2	2	2	Protein fantom	Rpgrip1l	>sp|Q8CG73|FTM_MOUSE Protein fantom OS=Mus musculus GN=Rpgrip1l PE=1 SV=2	1.7	1.7	1.7	145	9.1739e+06	5.9798e+06	3.90742e+06	4.70856e+06	2.38907e+09	1.01069e+07	6.12589e+06	7.87092e+08	1.07534e+09	4.42873e+06	6.92543e+08	5.94607e+08	4.18715e+06	8.59607e+06	1.25136e+09	1.0376e+09	5.49456e+08	9.31615e+08	4.07788e+08	3.55602e+08	4.07791e+08	3.40852e+08	3.5205e+08	5.60246e+08	337910000	3.77599e+08	8.5882e+08	4.27999e+08	3.89785e+08	7.702e+08	3.17028e+06	4.09223e+08	4.80154e+08	243	0.823516	0.0130686	DKD-GP	1.45163	0.212552
P97447	2	2	2	Four and a half LIM domains protein 1	Fhl1	>sp|P97447|FHL1_MOUSE Four and a half LIM domains protein 1 OS=Mus musculus GN=Fhl1 PE=2 SV=3	9.6	9.6	9.6	31.888	1.49872e+07	2.25046e+07	1.41533e+07	1.45539e+07	1.66263e+07	1.90192e+07	2.10896e+07	1.66892e+07	1.61507e+07	2.15898e+07	1.9739e+07	2.58227e+06	2.01293e+07	1.93028e+07	1.91484e+07	2.02224e+07	8.48636e+06	3.09854e+06	1.07529e+07	2.0148e+07	1.03912e+07	8.59213e+06	1.11859e+07	1.0627e+07	14836000	1.57591e+06	1.48595e+07	1.93127e+07	1.59067e+07	2.66333e+06	1.62276e+07	1.12705e+07	1.43257e+07	1577	1.67651	0.0131493	DKD-GP	0.994567	0.625288
Q99LJ1	2	2	2	Tissue alpha-L-fucosidase	Fuca1	>sp|Q99LJ1|FUCO_MOUSE Tissue alpha-L-fucosidase OS=Mus musculus GN=Fuca1 PE=2 SV=1	6.2	6.2	6.2	52.28	3.26855e+06	2.28796e+06	4.36176e+06	4.39528e+06	3.99033e+06	6.76237e+06	347673	3.98383e+06	7.91794e+06	2.99356e+06	267840	3.53657e+06	4.14541e+06	7.55774e+06	3.1815e+06	9.28182e+06	437734	444930	444963	4.69761e+06	328092	311530	355843	3.50295e+06	1790700	9.4536e+06	4.09897e+06	3.40368e+06	4.34272e+06	3.07016e+06	8.32987e+06	1.00094e+07	3.85321e+06	2143	2.79349	0.0132279	DKD-GP	1.32263	0.746116
Q923G2	3	3	3	DNA-directed RNA polymerases I, II, and III subunit RPABC3	Polr2h	>sp|Q923G2|RPAB3_MOUSE DNA-directed RNA polymerases I, II, and III subunit RPABC3 OS=Mus musculus GN=Polr2h PE=2 SV=3	21.3	21.3	21.3	17.143	832049	415197	1.37359e+06	1.91164e+06	811058	1.2166e+06	4.35481e+06	1.87376e+06	3.53499e+06	3.24657e+06	3.14557e+06	4.33612e+06	3.18338e+06	3.8773e+06	4.19399e+06	5.26823e+06	3.42581e+06	2.06126e+06	2.61934e+06	3.74473e+06	3.28757e+06	2.71443e+06	5.47794e+06	1.69408e+06	5271600	4.44653e+06	2.57946e+06	3.01642e+06	3.3822e+06	5.12141e+06	3.37759e+06	3.39984e+06	3.09985e+06	2201	0.511034	0.0133362	DKD-GP	2.40729	0.00299698
O88338	21	21	21	Cadherin-16	Cdh16	>sp|O88338|CAD16_MOUSE Cadherin-16 OS=Mus musculus GN=Cdh16 PE=2 SV=1	41.2	41.2	41.2	89.859	2.07284e+09	1.26456e+09	2.51488e+09	1.86918e+09	1.75836e+09	1.33277e+09	1.59848e+09	2.15524e+09	1.57362e+09	1.72879e+09	1.45221e+09	2.02458e+09	1.98657e+09	1.8641e+09	2.05836e+09	2.08027e+09	2.73584e+09	1.83668e+09	2.45987e+09	2.77262e+09	2.34152e+09	2.55103e+09	2.47451e+09	1.9607e+09	1648900000	1.96038e+09	2.07031e+09	1.53449e+09	2.02347e+09	2.00869e+09	2.74719e+09	2.46954e+09	2.02908e+09	59	0.761327	0.0134365	DKD-GP	1.01388	0.758768
Q9DC28;Q9JMK2	1;1	1;1	1;1	Casein kinase I isoform delta;Casein kinase I isoform epsilon	Csnk1d;Csnk1e	>sp|Q9DC28|KC1D_MOUSE Casein kinase I isoform delta OS=Mus musculus GN=Csnk1d PE=1 SV=2;>sp|Q9JMK2|KC1E_MOUSE Casein kinase I isoform epsilon OS=Mus musculus GN=Csnk1e PE=1 SV=2	2.7	2.7	2.7	47.316	339821	246008	194131	161310	145639	220893	573774	336747	687545	495679	602612	649061	766905	704660	721608	510506	89807.7	117296	202656	144713	110230	183001	153646	201347	270060	383951	361890	362904	287517	171678	184849	112278	334210	2419	1.84446	0.0134742	DKD-GP	2.31642	0.000454526
Q8K3J1	6	6	6	NADH dehydrogenase [ubiquinone] iron-sulfur protein 8, mitochondrial	Ndufs8	>sp|Q8K3J1|NDUS8_MOUSE NADH dehydrogenase [ubiquinone] iron-sulfur protein 8, mitochondrial OS=Mus musculus GN=Ndufs8 PE=1 SV=1	23.6	23.6	23.6	24.038	2.03093e+08	1.50716e+08	1.46004e+08	1.48679e+08	1.38335e+08	1.49957e+08	2.02234e+08	1.77165e+08	2.17928e+08	2.07889e+08	1.83056e+08	2.46095e+08	2.04171e+08	2.29428e+08	2.19306e+08	2.35527e+08	1.42662e+08	1.28967e+08	1.66837e+08	1.07925e+08	1.47186e+08	1.39956e+08	1.08957e+08	1.16843e+08	111750000	1.11203e+08	1.57563e+08	1.40104e+08	1.57822e+08	9.24001e+07	1.32012e+08	1.06289e+08	1.60252e+08	524	1.24246	0.0134838	DKD-GP	1.32459	0.00071356
P43274;P43275	11;3	11;3	4;0	Histone H1.4	Hist1h1e	>sp|P43274|H14_MOUSE Histone H1.4 OS=Mus musculus GN=Hist1h1e PE=1 SV=2	27.4	27.4	15.1	21.977	4.66418e+08	4.57694e+08	2.67825e+08	3.7836e+08	3.3052e+08	5.48437e+08	1.77579e+08	6.56582e+08	3.26292e+08	3.58141e+08	3.43819e+08	2.37153e+08	1.91658e+08	5.05552e+08	3.66953e+08	5.39005e+08	7.06929e+08	6.30271e+08	5.23896e+08	6.32991e+08	6.42222e+08	6.80351e+08	5.04602e+08	6.75451e+08	453960000	3.03614e+08	3.80045e+08	5.08711e+08	4.39481e+08	5.50969e+08	5.17089e+08	3.25879e+08	4.57139e+08	260	0.657115	0.0135054	DKD-GP	0.873655	0.56046
P61022	10	10	10	Calcineurin B homologous protein 1	Chp1	>sp|P61022|CHP1_MOUSE Calcineurin B homologous protein 1 OS=Mus musculus GN=Chp1 PE=1 SV=2	61.5	61.5	61.5	22.432	7.93919e+07	7.67015e+07	7.00602e+07	5.8409e+07	6.43157e+07	5.55525e+07	7.02598e+07	6.32801e+07	7.36182e+07	7.73022e+07	7.07217e+07	6.92446e+07	7.86223e+07	8.22295e+07	6.53669e+07	7.52873e+07	2.45569e+07	3.97696e+07	4.9021e+07	5.86499e+07	4.05137e+07	6.06362e+07	5.90323e+07	5.54448e+07	47166000	5.8036e+07	3.77239e+07	5.15791e+07	5.30004e+07	5.85869e+07	5.09388e+07	4.51555e+07	6.00055e+07	905	1.38787	0.013559	DKD-GP	1.10116	0.0756282
P58871	9	9	9	182 kDa tankyrase-1-binding protein	Tnks1bp1	>sp|P58871|TB182_MOUSE 182 kDa tankyrase-1-binding protein OS=Mus musculus GN=Tnks1bp1 PE=1 SV=2	7.7	7.7	7.7	181.82	1.45687e+08	1.8053e+08	1.27325e+08	1.16334e+08	1.14131e+08	1.34099e+08	1.14256e+08	1.13287e+08	1.40223e+08	1.28058e+08	1.25392e+08	1.25682e+08	2.29724e+08	1.34181e+08	1.28162e+08	1.33933e+08	1.13857e+08	1.12654e+08	9.36521e+07	1.05047e+08	1.11365e+08	1.04085e+08	9.97683e+07	1.15445e+08	99300000	1.10746e+08	1.31375e+07	1.01498e+08	1.17159e+08	1.86836e+07	1.22979e+08	1.69882e+07	1.1398e+08	637	1.22174	0.0136302	DKD-GP	1.09535	0.384396
Q9DC16	7	7	7	Endoplasmic reticulum-Golgi intermediate compartment protein 1	Ergic1	>sp|Q9DC16|ERGI1_MOUSE Endoplasmic reticulum-Golgi intermediate compartment protein 1 OS=Mus musculus GN=Ergic1 PE=1 SV=1	29.7	29.7	29.7	32.562	2.2281e+07	2.59044e+07	2.80184e+07	2.94173e+07	3.4472e+07	3.51191e+07	3.4922e+07	2.71651e+07	3.51549e+07	3.36317e+07	3.23157e+07	3.05475e+07	3.45447e+07	3.74624e+07	3.39554e+07	3.58398e+07	3.80139e+07	4.02871e+07	3.55082e+07	3.15323e+07	3.16191e+07	3.18639e+07	3.77036e+07	4.30488e+07	25299000	3.82236e+07	2.84211e+07	3.17339e+07	3.09425e+07	3.35838e+07	3.53312e+07	3.40758e+07	3.30606e+07	1189	0.819469	0.0137242	DKD-GP	1.15235	0.0370644
Q9QZ23	4	4	4	NFU1 iron-sulfur cluster scaffold homolog, mitochondrial	Nfu1	>sp|Q9QZ23|NFU1_MOUSE NFU1 iron-sulfur cluster scaffold homolog, mitochondrial OS=Mus musculus GN=Nfu1 PE=1 SV=2	20	20	20	28.567	3.89414e+07	2.31737e+07	3.45347e+07	3.30669e+07	3.86743e+07	3.49358e+07	2.36242e+07	3.61519e+07	2.7133e+07	3.6176e+07	3.54734e+07	4.41208e+07	3.02345e+07	3.89201e+07	4.31866e+07	3.95212e+07	1.56649e+07	2.64939e+07	2.03168e+07	3.22867e+07	1.66072e+07	2.75734e+07	2.39781e+07	2.77049e+07	30091000	2.5186e+07	2.58894e+07	3.06346e+07	3.28424e+07	2.76144e+07	2.89198e+07	1.83107e+07	3.02495e+07	1233	1.3802	0.0137408	DKD-GP	1.12034	0.227892
P50429	6	6	6	Arylsulfatase B	Arsb	>sp|P50429|ARSB_MOUSE Arylsulfatase B OS=Mus musculus GN=Arsb PE=2 SV=3	13.7	13.7	13.7	59.646	1.40313e+07	1.95515e+07	2.18653e+07	2.08875e+07	1.25646e+07	1.39354e+07	2.46998e+07	2.79041e+07	2.11978e+07	1.8501e+07	1.67762e+07	1.4857e+07	1.73998e+07	1.71625e+07	2.49124e+07	2.56561e+07	2.78826e+07	2.83634e+07	2.36968e+07	3.00466e+07	2.46264e+07	2.3505e+07	2.25089e+07	3.12674e+07	21178000	2.43341e+07	3.3715e+07	2.92451e+07	3.61709e+07	3.07675e+07	3.14335e+07	2.5732e+07	2.36367e+07	1345	0.733561	0.0138561	DKD-GP	1.00658	0.83676
Q9DBK0	4	4	4	Acyl-coenzyme A thioesterase 12	Acot12	>sp|Q9DBK0|ACO12_MOUSE Acyl-coenzyme A thioesterase 12 OS=Mus musculus GN=Acot12 PE=2 SV=1	9.9	9.9	9.9	61.761	1.98226e+07	248379	1.21103e+06	1.49485e+06	3.42618e+06	7.02754e+06	1.29432e+06	1.26058e+07	343485	2.09761e+06	8.4051e+06	1.71498e+06	1.80888e+06	304821	1.24674e+06	7.27212e+06	3.59733e+07	2.67649e+07	1.79853e+07	1.86127e+07	2.7581e+07	1.24988e+07	1.64573e+06	2.56065e+07	4108900	6.89304e+06	1.14629e+07	9.43882e+06	1.56572e+07	1.06079e+07	1.10189e+07	2.24031e+06	9.63814e+06	1768	0.282782	0.0139583	DKD-GP	0.492115	0.442971
O55143;Q8R429	29;9	29;9	26;7	Sarcoplasmic/endoplasmic reticulum calcium ATPase 2	Atp2a2	>sp|O55143|AT2A2_MOUSE Sarcoplasmic/endoplasmic reticulum calcium ATPase 2 OS=Mus musculus GN=Atp2a2 PE=1 SV=2	32.8	32.8	30.5	114.86	3.20188e+08	3.8178e+08	3.77372e+08	3.68568e+08	3.58456e+08	3.54905e+08	4.02122e+08	4.38051e+08	2.48022e+08	3.01558e+08	3.09843e+08	2.8681e+08	3.41248e+08	2.50067e+08	3.39526e+08	4.09585e+08	3.45327e+08	3.4276e+08	3.48965e+08	3.02495e+08	3.69374e+08	3.41537e+08	3.02812e+08	3.08147e+08	382890000	3.89677e+08	3.59661e+08	3.08871e+08	2.61215e+08	3.71641e+08	3.22658e+08	3.37359e+08	3.40109e+08	316	1.12776	0.0140063	DKD-GP	0.828488	0.0143933
Q8R464	6	6	6	Cell adhesion molecule 4	Cadm4	>sp|Q8R464|CADM4_MOUSE Cell adhesion molecule 4 OS=Mus musculus GN=Cadm4 PE=1 SV=1	22.7	22.7	22.7	42.723	2.24972e+07	5.24418e+07	2.92944e+07	2.17318e+07	3.444e+07	3.83984e+07	2.24103e+07	4.50429e+07	4.80073e+07	3.86275e+07	4.02704e+07	4.26233e+07	3.96097e+07	4.03725e+07	4.03766e+07	2.74711e+07	4.01199e+07	5.33738e+07	4.22241e+07	6.81639e+07	3.88788e+07	4.91507e+07	4.68986e+07	4.41695e+07	53601000	4.94692e+07	4.3483e+07	4.64041e+07	5.33999e+07	5.31323e+07	4.23168e+07	3.65663e+07	4.20302e+07	1075	0.695225	0.014077	DKD-GP	1.19193	0.134462
Q8CAQ8	53	53	53	Mitochondrial inner membrane protein	Immt	>sp|Q8CAQ8|IMMT_MOUSE Mitochondrial inner membrane protein OS=Mus musculus GN=Immt PE=1 SV=1	66.7	66.7	66.7	83.899	1.64183e+09	1.57245e+09	1.54213e+09	1.38506e+09	1.18702e+09	1.56334e+09	1.55742e+09	1.5148e+09	1.64467e+09	1.46049e+09	1.54295e+09	1.76659e+09	1.76034e+09	1.79215e+09	1.90691e+09	1.72632e+09	1.34073e+09	1.17073e+09	1.23126e+09	1.50079e+09	1.37909e+09	1.30705e+09	1.21595e+09	1.33843e+09	1065600000	1.24024e+09	1.17429e+09	1.27505e+09	1.35706e+09	1.24334e+09	1.24478e+09	9.17159e+08	1.42394e+09	88	1.14117	0.014198	DKD-GP	1.13677	0.0171829
Q5U5V2	8	8	8	Hydroxylysine kinase	Agphd1	>sp|Q5U5V2|AGPD1_MOUSE Hydroxylysine kinase OS=Mus musculus GN=Agphd1 PE=2 SV=2	22.9	22.9	22.9	42.356	4.14781e+07	2.99983e+07	2.33974e+07	3.93334e+07	3.61516e+07	3.59689e+07	3.35961e+07	8.35863e+07	3.65571e+07	3.28607e+07	4.19374e+07	3.91203e+07	3.3921e+07	5.1494e+07	4.56324e+07	3.36157e+07	9.35125e+07	6.08076e+07	6.24854e+07	8.02328e+07	6.1835e+07	4.8393e+07	4.37821e+07	4.38277e+07	55470000	2.67358e+07	6.15685e+07	6.59142e+07	7.76566e+07	4.32995e+07	7.29068e+07	5.67904e+07	4.98083e+07	999	0.653719	0.0142319	DKD-GP	0.974123	0.841135
Q9R257	4	4	4	Heme-binding protein 1	Hebp1	>sp|Q9R257|HEBP1_MOUSE Heme-binding protein 1 OS=Mus musculus GN=Hebp1 PE=1 SV=2	34.2	34.2	34.2	21.067	2.03325e+07	4.59827e+06	1.85503e+07	2.00611e+07	9.36992e+06	1.12543e+07	1.26102e+07	1.77417e+07	1.19949e+07	1.36637e+07	1.05123e+07	1.31457e+07	1.06891e+07	1.48608e+07	1.15196e+07	1.79233e+07	1.54244e+06	4.07651e+06	444963	6.67015e+06	1.39707e+07	7.8912e+06	2.62107e+06	6.22265e+06	4517000	3.8868e+06	5.63604e+06	5.23765e+06	4.33297e+06	3.57681e+06	3.63235e+06	4.57484e+06	9.30193e+06	1786	2.63626	0.0142657	DKD-GP	0.910853	0.949409
P84078;P61205;Q8BSL7	11;11;8	11;11;8	7;7;5	ADP-ribosylation factor 1;ADP-ribosylation factor 3;ADP-ribosylation factor 2	Arf1;Arf3;Arf2	>sp|P84078|ARF1_MOUSE ADP-ribosylation factor 1 OS=Mus musculus GN=Arf1 PE=1 SV=2;>sp|P61205|ARF3_MOUSE ADP-ribosylation factor 3 OS=Mus musculus GN=Arf3 PE=2 SV=2;>sp|Q8BSL7|ARF2_MOUSE ADP-ribosylation factor 2 OS=Mus musculus GN=Arf2 PE=1 SV=2	64.1	64.1	35.4	20.697	2.1713e+08	2.04584e+08	1.88724e+08	2.5111e+08	1.69179e+08	1.72433e+08	2.68092e+08	2.66663e+08	2.13754e+08	2.21185e+08	2.08927e+08	2.04237e+08	1.8446e+08	2.30894e+08	2.04875e+08	2.27927e+08	3.51013e+08	3.12318e+08	3.21709e+08	2.53636e+08	2.83024e+08	2.78579e+08	2.45248e+08	1.97915e+08	285010000	2.58966e+08	2.94922e+08	2.81734e+08	3.3309e+08	2.63355e+08	3.22206e+08	3.18194e+08	2.51097e+08	393	0.774664	0.0144297	DKD-GP	0.976032	0.877317
Q9WV85	3	3	3	Nucleoside diphosphate kinase 3	Nme3	>sp|Q9WV85|NDK3_MOUSE Nucleoside diphosphate kinase 3 OS=Mus musculus GN=Nme3 PE=2 SV=3	24.3	24.3	24.3	19.099	1.93919e+07	2.20708e+07	1.74815e+07	1.99357e+07	1.76954e+07	1.69789e+07	2.03344e+07	2.54756e+07	2.406e+07	2.15945e+07	1.89951e+07	2.28189e+07	2.28809e+07	2.35476e+07	2.169e+07	2.06777e+07	2.46838e+07	1.85886e+07	2.2664e+07	3.66189e+07	2.86822e+07	2.53079e+07	2.16884e+07	2.8159e+07	24110000	2.36549e+07	2.40265e+07	2.38911e+07	3.14634e+07	1.58706e+07	2.03017e+07	2.01845e+07	2.26726e+07	1368	0.77214	0.0144652	DKD-GP	1.10605	0.0789409
Q5SYD0	19	19	19	Unconventional myosin-Id	Myo1d	>sp|Q5SYD0|MYO1D_MOUSE Unconventional myosin-Id OS=Mus musculus GN=Myo1d PE=1 SV=1	21.7	21.7	21.7	116.08	3.40717e+07	6.05664e+07	9.92726e+07	6.32332e+07	7.46021e+07	5.08946e+07	7.46807e+07	9.01899e+07	4.66614e+07	6.32557e+07	6.53683e+07	4.91712e+07	8.34154e+07	5.90636e+07	6.97598e+07	5.02928e+07	8.68284e+07	1.07416e+08	9.71487e+07	7.59746e+07	1.08995e+08	9.96266e+07	9.22662e+07	1.06629e+08	69673000	9.04607e+07	7.94978e+07	5.04764e+07	5.76584e+07	8.63184e+07	5.89864e+07	7.17731e+07	7.41947e+07	816	0.70657	0.0145188	DKD-GP	0.889458	0.539974
Q9JKY5	22	22	22	Huntingtin-interacting protein 1-related protein	Hip1r	>sp|Q9JKY5|HIP1R_MOUSE Huntingtin-interacting protein 1-related protein OS=Mus musculus GN=Hip1r PE=1 SV=2	27.6	27.6	27.6	119.43	1.04244e+08	1.35849e+08	1.25138e+08	1.14655e+08	1.42738e+08	1.28872e+08	1.15283e+08	7.80307e+07	1.13855e+08	1.22567e+08	1.17276e+08	1.20258e+08	1.2486e+08	9.86925e+07	9.9241e+07	1.24427e+08	3.83028e+07	7.39831e+07	7.49825e+07	6.58583e+07	6.51239e+07	5.49612e+07	1.27386e+08	1.27462e+08	96765000	8.94708e+07	7.37515e+07	8.02321e+07	7.49673e+07	9.49211e+07	7.74428e+07	6.69828e+07	9.83931e+07	692	1.50433	0.0146534	DKD-GP	0.974985	0.8515
Q9QYJ0	4	4	4	DnaJ homolog subfamily A member 2	Dnaja2	>sp|Q9QYJ0|DNJA2_MOUSE DnaJ homolog subfamily A member 2 OS=Mus musculus GN=Dnaja2 PE=1 SV=1	10	10	10	45.745	1.20091e+07	1.6241e+07	1.05168e+07	1.00706e+07	8.37028e+06	8.55449e+06	8.55555e+06	1.05411e+07	1.14405e+07	1.31207e+07	9.41505e+06	8.96263e+06	9.88239e+06	8.31603e+06	7.64192e+06	7.69168e+06	2.55858e+06	4.82827e+06	9.02479e+06	7.76018e+06	7.35375e+06	8.90936e+06	2.87003e+06	7.78418e+06	7710500	4.54448e+06	8.23408e+06	7.83491e+06	6.68353e+06	8.43269e+06	7.82544e+06	7.76962e+06	8.48294e+06	1830	1.661	0.0146722	DKD-GP	0.901153	0.361679
P60122	6	6	6	RuvB-like 1	Ruvbl1	>sp|P60122|RUVB1_MOUSE RuvB-like 1 OS=Mus musculus GN=Ruvbl1 PE=1 SV=1	18.9	18.9	18.9	50.213	2.71617e+07	1.69854e+07	2.66642e+07	3.57074e+07	2.53633e+07	2.0774e+07	1.65786e+07	2.79041e+07	5.08132e+07	2.4507e+07	3.59448e+07	2.51e+07	2.76911e+07	2.88658e+07	2.95008e+07	1.93851e+07	2.8063e+07	2.00195e+07	5.07608e+07	3.57567e+07	4.45533e+07	4.60637e+07	4.06189e+07	3.10479e+07	36847000	3.16921e+07	1.93181e+07	4.21654e+07	2.29368e+07	3.58828e+07	3.80313e+07	3.70421e+07	3.12421e+07	1218	0.664027	0.014704	DKD-GP	1.22659	0.176646
Q8VDQ1	4	4	4	Prostaglandin reductase 2	Ptgr2	>sp|Q8VDQ1|PTGR2_MOUSE Prostaglandin reductase 2 OS=Mus musculus GN=Ptgr2 PE=1 SV=2	13.4	13.4	13.4	38.015	1.20657e+07	1.04593e+07	8.15867e+06	1.24684e+07	1.01882e+07	9.60025e+06	1.11648e+07	1.07035e+07	1.35808e+07	1.21695e+07	9.29358e+06	1.22457e+07	1.23037e+07	1.30535e+07	1.49479e+07	1.3835e+07	2.34445e+07	1.94018e+07	1.67676e+07	1.21664e+07	1.36288e+07	1.00018e+07	1.16752e+07	1.37248e+07	13720000	7.60334e+06	1.52041e+07	1.63122e+07	1.9856e+07	1.52168e+07	2.32165e+07	1.41125e+07	1.35091e+07	1606	0.701997	0.014724	DKD-GP	1.19598	0.021467
Q6R891	3	3	3	Neurabin-2	Ppp1r9b	>sp|Q6R891|NEB2_MOUSE Neurabin-2 OS=Mus musculus GN=Ppp1r9b PE=1 SV=1	4.8	4.8	4.8	89.519	339821	5.29676e+06	4.55888e+06	4.24415e+06	3.86104e+06	1.559e+06	3.11966e+06	2.42009e+06	3.30509e+06	5.18699e+06	2.53952e+06	4.74371e+06	2.99991e+06	2.82506e+06	2.58753e+06	5.95669e+06	7.9011e+06	9.65572e+06	5.78067e+06	9.00152e+06	5.73364e+06	7.02914e+06	6.43122e+06	5.31122e+06	8267500	8.29845e+06	2.58369e+06	3.05612e+06	1.85936e+06	4.07394e+06	6.32813e+06	2.59302e+06	4.67026e+06	2066	0.446824	0.014724	DKD-GP	1.18682	0.323432
P59999	8	8	8	Actin-related protein 2/3 complex subunit 4	Arpc4	>sp|P59999|ARPC4_MOUSE Actin-related protein 2/3 complex subunit 4 OS=Mus musculus GN=Arpc4 PE=1 SV=3	60.1	60.1	60.1	19.667	1.88926e+08	2.19175e+08	2.2452e+08	2.34837e+08	2.98166e+08	2.48756e+08	2.25664e+08	2.28288e+08	2.5221e+08	2.32624e+08	2.56988e+08	2.37088e+08	2.5951e+08	2.28219e+08	2.0292e+08	1.86955e+08	2.39661e+08	2.54277e+08	2.8441e+08	3.05411e+08	2.42921e+08	2.59044e+08	3.52948e+08	3.11335e+08	284930000	2.40235e+08	2.77561e+08	2.43019e+08	3.21521e+08	3.53264e+08	2.99762e+08	3.13058e+08	2.59631e+08	380	0.830367	0.0148222	DKD-GP	0.993676	0.939474
Q8BT60;P59108;Q1RLL3;Q9Z140;Q8BLR2;Q0VE82;Q9DC53;Q8JZW4	3;1;1;1;1;1;1;1	2;1;1;1;1;1;1;1	2;1;1;1;1;1;1;1	Copine-3	Cpne3	>sp|Q8BT60|CPNE3_MOUSE Copine-3 OS=Mus musculus GN=Cpne3 PE=1 SV=2	5.1	3.4	3.4	59.584	4.84869e+06	5.54123e+06	7.28787e+06	7.04133e+06	1.15714e+07	1.24524e+07	7.3758e+06	8.11662e+06	4.46556e+06	5.29478e+06	267840	336241	407063	304821	351765	351572	1.08317e+07	1.19606e+07	9.76864e+06	1.06797e+07	1.17218e+07	9.62049e+06	1.22356e+07	1.20013e+07	10386000	9.03529e+06	7.58079e+06	8.91099e+06	1.04015e+07	1.08959e+07	6.07507e+06	6.0918e+06	7.31913e+06	1907	0.723208	0.0148278	DKD-GP	0.183383	0.000654282
Q3UMF0	8	8	8	Cordon-bleu protein-like 1	Cobll1	>sp|Q3UMF0|COBL1_MOUSE Cordon-bleu protein-like 1 OS=Mus musculus GN=Cobll1 PE=1 SV=2	7.8	7.8	7.8	137.38	1.90975e+07	2.40953e+07	3.04964e+07	2.26362e+07	1.7558e+07	1.48726e+07	1.92232e+07	2.04591e+07	1.78894e+07	1.62651e+07	1.94049e+07	1.82725e+07	1.72003e+07	2.21458e+07	1.49222e+07	1.31535e+07	1.8703e+07	1.7156e+07	1.63593e+07	1.35937e+07	1.76718e+07	1.64713e+07	1.11769e+07	1.61039e+07	17623000	1.83138e+07	2.0516e+07	1.92611e+07	1.92759e+07	1.76456e+07	1.78198e+07	1.53714e+07	1.81486e+07	1469	1.32383	0.0148619	DKD-GP	0.826733	0.0812423
Q49B93	6	6	6	Sodium-coupled monocarboxylate transporter 2	Slc5a12	>sp|Q49B93|SC5AC_MOUSE Sodium-coupled monocarboxylate transporter 2 OS=Mus musculus GN=Slc5a12 PE=1 SV=1	10.2	10.2	10.2	67.951	1.34296e+07	1.60498e+07	1.73575e+07	2.23428e+07	1.98178e+07	7.99788e+06	1.5261e+07	2.86464e+07	9.72508e+06	6.93561e+06	1.29501e+07	6.4713e+06	9.80837e+06	8.16704e+06	8.49865e+06	1.23689e+07	3.15717e+07	2.57283e+07	2.28646e+07	2.70246e+07	3.22408e+07	1.82788e+07	2.6786e+07	2.39332e+07	18267000	1.47611e+07	2.25698e+07	1.18601e+07	1.56743e+07	4.79511e+06	3.71915e+06	3.84582e+06	1.62421e+07	1530	0.676026	0.0148707	DKD-GP	0.53175	0.00277352
E9Q634;P70248	7;2	7;2	7;2	Unconventional myosin-Ie	Myo1e	>sp|E9Q634|MYO1E_MOUSE Unconventional myosin-Ie OS=Mus musculus GN=Myo1e PE=1 SV=1	7.9	7.9	7.9	126.82	6.81467e+06	2.19576e+07	2.10514e+07	1.46986e+07	1.81222e+07	1.39742e+07	1.00865e+07	9.91112e+06	1.14411e+07	1.43496e+07	1.59714e+07	1.26027e+07	1.41608e+07	1.23263e+07	1.65832e+07	8.12777e+06	1.85958e+07	2.24969e+07	1.01505e+07	2.99367e+07	3.24711e+07	2.73665e+07	2.56585e+07	4.34491e+07	25100000	1.45119e+07	1.96627e+07	1.92646e+07	1.56793e+07	1.60695e+07	9.29223e+06	1.56248e+07	1.77347e+07	1482	0.554984	0.0151419	DKD-GP	0.905217	0.762458
Q925N2	9	9	9	Sideroflexin-2	Sfxn2	>sp|Q925N2|SFXN2_MOUSE Sideroflexin-2 OS=Mus musculus GN=Sfxn2 PE=2 SV=1	41.3	41.3	41.3	36.141	7.94759e+07	5.8776e+07	8.39862e+07	6.71256e+07	5.4257e+07	6.50807e+07	7.84051e+07	9.73612e+07	5.73549e+07	6.7674e+07	7.0796e+07	7.74811e+07	7.72923e+07	7.54089e+07	7.31329e+07	1.00711e+08	6.77555e+07	5.74645e+07	5.42076e+07	4.4269e+07	7.1448e+07	5.23412e+07	5.45685e+07	5.28592e+07	43168000	4.26513e+07	5.90676e+07	5.29881e+07	5.54389e+07	5.88065e+07	6.24886e+07	4.24309e+07	6.42585e+07	878	1.28479	0.0152291	DKD-GP	1.02632	0.727774
Q8BGN3	4	4	4	Ectonucleotide pyrophosphatase/phosphodiesterase family member 6	Enpp6	>sp|Q8BGN3|ENPP6_MOUSE Ectonucleotide pyrophosphatase/phosphodiesterase family member 6 OS=Mus musculus GN=Enpp6 PE=2 SV=1	13.6	13.6	13.6	50.618	2.69097e+06	1.45602e+06	2.47894e+06	2.51033e+06	1.6047e+06	960008	752683	4.12994e+06	643096	403630	962464	1.48321e+06	3.21687e+06	968308	1.49944e+06	723457	6.18296e+06	1.59609e+06	2.30183e+06	4.84618e+06	5.75974e+06	4.14567e+06	4.31768e+06	3.32135e+06	983360	1.70793e+06	2.21726e+06	1.41205e+06	2.95874e+06	4.06101e+06	1.55274e+06	4.58372e+06	2.45101e+06	2260	0.510712	0.015327	DKD-GP	0.597005	0.0810113
P45377	5	2	2	Aldose reductase-related protein 2	Akr1b8	>sp|P45377|ALD2_MOUSE Aldose reductase-related protein 2 OS=Mus musculus GN=Akr1b8 PE=1 SV=2	18.7	10.1	10.1	36.12	1.75002e+07	1.56421e+07	1.53863e+07	2.64055e+06	1.49538e+07	3.7834e+06	6.61029e+06	2.83139e+06	1.45997e+07	1.72895e+07	1.20913e+07	1.26073e+07	6.30245e+06	4.17634e+06	1.61383e+07	1.98127e+07	2.52864e+07	2.2878e+07	2.12756e+07	3.96578e+07	1.87553e+07	1.24118e+07	1.33697e+07	1.44402e+07	16703000	4.48444e+06	1.7158e+07	1.85818e+07	2.53561e+07	1.78701e+07	2.00456e+07	1.35478e+07	1.51309e+07	1558	0.472099	0.0153869	DKD-GP	1.2983	0.257497
Q8QZY9	4	4	4	Splicing factor 3B subunit 4	Sf3b4	>sp|Q8QZY9|SF3B4_MOUSE Splicing factor 3B subunit 4 OS=Mus musculus GN=Sf3b4 PE=2 SV=1	14.6	14.6	14.6	44.355	4.14425e+06	2.99075e+06	6.09963e+06	5.7979e+06	3.87997e+06	5.70851e+06	6.65072e+06	3.83721e+06	7.92459e+06	6.82971e+06	7.00316e+06	6.44113e+06	4.68928e+06	4.71743e+06	8.24791e+06	5.28388e+06	437734	444930	1.34209e+06	777455	328092	4.60043e+06	5.15849e+06	4.49282e+06	7801900	4.79519e+06	4.34253e+06	4.14999e+06	6.14679e+06	1.02462e+07	6.94743e+06	8.47353e+06	5.02286e+06	2040	2.22437	0.0155335	DKD-GP	1.30755	0.0458628
Q9D8W5	7	7	7	26S proteasome non-ATPase regulatory subunit 12	Psmd12	>sp|Q9D8W5|PSD12_MOUSE 26S proteasome non-ATPase regulatory subunit 12 OS=Mus musculus GN=Psmd12 PE=1 SV=4	22.8	22.8	22.8	52.895	1.13813e+07	6.97387e+06	9.71831e+06	1.42009e+07	1.03823e+07	8.06875e+06	9.99629e+06	1.15069e+07	1.33531e+07	1.45028e+07	9.55584e+06	1.19056e+07	1.53643e+07	1.48777e+07	1.09901e+07	1.30399e+07	5.08486e+07	2.07308e+07	1.33286e+07	2.23881e+07	1.13083e+07	1.158e+07	1.33053e+07	1.74763e+07	14954000	1.17567e+07	1.2779e+07	1.44762e+07	1.69861e+07	1.18023e+07	1.60787e+07	1.60417e+07	1.44268e+07	1575	0.510845	0.015691	DKD-GP	1.25977	0.0275629
P29758	21	21	21	Ornithine aminotransferase, mitochondrial	Oat	>sp|P29758|OAT_MOUSE Ornithine aminotransferase, mitochondrial OS=Mus musculus GN=Oat PE=1 SV=1	57.6	57.6	57.6	48.354	7.89944e+08	6.70734e+08	7.07606e+08	6.08547e+08	6.7301e+08	6.24371e+08	5.69385e+08	6.1258e+08	7.13987e+08	6.75592e+08	5.99576e+08	7.24784e+08	6.41021e+08	7.21109e+08	7.08468e+08	6.27476e+08	6.14571e+08	6.17802e+08	5.48051e+08	5.76144e+08	4.97718e+08	4.77358e+08	6.48785e+08	5.71196e+08	526660000	4.3166e+08	5.13996e+08	4.88401e+08	5.92819e+08	4.44514e+08	5.79338e+08	4.39169e+08	6.01137e+08	204	1.15479	0.0157624	DKD-GP	1.02965	0.490364
Q9EQX4	5	5	5	Allograft inflammatory factor 1-like	Aif1l	>sp|Q9EQX4|AIF1L_MOUSE Allograft inflammatory factor 1-like OS=Mus musculus GN=Aif1l PE=2 SV=1	37.3	37.3	37.3	17.024	2.31545e+07	4.85597e+07	6.03879e+07	4.22072e+07	5.96939e+07	5.46848e+07	5.26663e+07	5.41808e+07	3.31967e+07	1.16021e+07	3.7684e+07	3.8224e+07	4.31578e+07	3.80428e+07	3.85444e+07	2.1051e+07	5.00865e+07	7.38944e+07	5.69517e+07	7.59915e+07	6.79143e+07	8.25787e+07	7.41574e+07	7.11015e+07	36924000	5.51661e+07	4.1533e+07	2.98658e+07	2.87453e+07	4.87296e+07	3.00515e+07	4.68643e+07	4.77373e+07	1022	0.715673	0.0157981	DKD-GP	0.661137	0.0377322
P17427	27	27	21	AP-2 complex subunit alpha-2	Ap2a2	>sp|P17427|AP2A2_MOUSE AP-2 complex subunit alpha-2 OS=Mus musculus GN=Ap2a2 PE=1 SV=2	37.5	37.5	30.3	104.02	2.06747e+08	2.04951e+08	2.70637e+08	2.56153e+08	2.11211e+08	2.05648e+08	2.30199e+08	2.6537e+08	2.89439e+08	2.72842e+08	2.48728e+08	2.86007e+08	2.55336e+08	2.59918e+08	4.48004e+08	2.74733e+08	3.75642e+08	4.02903e+08	3.91997e+08	2.61857e+08	2.3185e+08	2.44407e+08	2.60869e+08	2.73465e+08	226190000	2.39076e+08	2.65249e+08	2.29903e+08	2.68486e+08	2.67114e+08	2.47906e+08	2.10927e+08	2.68243e+08	377	0.757643	0.016052	DKD-GP	1.26154	0.0159572
Q8BG32	12	12	12	26S proteasome non-ATPase regulatory subunit 11	Psmd11	>sp|Q8BG32|PSD11_MOUSE 26S proteasome non-ATPase regulatory subunit 11 OS=Mus musculus GN=Psmd11 PE=1 SV=3	32.9	32.9	32.9	47.436	6.44629e+07	6.8485e+07	6.62487e+07	7.54793e+07	6.87442e+07	8.69429e+07	6.57478e+07	8.02761e+07	7.13164e+07	6.45365e+07	6.43511e+07	5.58905e+07	5.66903e+07	6.6058e+07	7.18778e+07	6.06152e+07	8.42623e+07	8.20132e+07	7.61974e+07	8.69108e+07	8.141e+07	7.33373e+07	8.31786e+07	8.18353e+07	80405000	5.67576e+07	6.40746e+07	7.18098e+07	9.04848e+07	7.99291e+07	7.15756e+07	7.0372e+07	7.25711e+07	828	0.887917	0.0161094	DKD-GP	0.88714	0.0350579
Q60766	11	11	11	Immunity-related GTPase family M protein 1	Irgm1	>sp|Q60766|IRGM1_MOUSE Immunity-related GTPase family M protein 1 OS=Mus musculus GN=Irgm1 PE=1 SV=1	28.4	28.4	28.4	46.551	8.58611e+07	5.82871e+07	4.52105e+07	6.03799e+07	5.88724e+07	7.46625e+07	3.88664e+07	3.87752e+07	1.02327e+08	3.38881e+08	7.00209e+07	6.67444e+07	7.13367e+07	1.01801e+08	1.00034e+08	7.95879e+07	7.08824e+07	7.52957e+07	8.5966e+07	7.24306e+07	6.99319e+07	7.10993e+07	8.31708e+07	8.60773e+07	69602000	7.57019e+07	7.99372e+07	6.04638e+07	7.96668e+07	7.56997e+07	8.82677e+07	7.53209e+07	8.15988e+07	764	0.749633	0.0164889	DKD-GP	2.01931	0.0199037
Q9CWZ7	4	4	4	Gamma-soluble NSF attachment protein	Napg	>sp|Q9CWZ7|SNAG_MOUSE Gamma-soluble NSF attachment protein OS=Mus musculus GN=Napg PE=1 SV=1	14.7	14.7	14.7	34.732	3.80786e+07	3.27275e+07	3.00872e+07	3.19239e+07	2.8089e+07	3.07872e+07	2.64562e+07	4.6101e+07	3.29353e+07	3.15547e+07	3.18507e+07	3.45409e+07	3.38482e+07	3.29207e+07	3.66897e+07	4.32653e+07	4.86577e+07	3.87691e+07	3.42336e+07	5.86414e+07	4.35416e+07	4.89164e+07	3.21428e+07	3.85689e+07	32808000	3.55159e+07	3.24633e+07	3.78395e+07	4.83105e+07	3.53825e+07	3.18233e+07	2.72066e+07	3.64587e+07	1145	0.769352	0.0166231	DKD-GP	1.05054	0.433369
Q8VI36	7	7	7	Paxillin	Pxn	>sp|Q8VI36|PAXI_MOUSE Paxillin OS=Mus musculus GN=Pxn PE=1 SV=1	17.4	17.4	17.4	64.476	3.99528e+07	5.97061e+07	5.40156e+07	6.93518e+07	5.74501e+07	5.87864e+07	5.86771e+07	4.45424e+07	5.92308e+07	4.74815e+07	5.79509e+07	5.1309e+07	5.0572e+07	6.10723e+07	4.31194e+07	3.52698e+07	5.11964e+07	4.33476e+07	5.00638e+07	4.09575e+07	4.72689e+07	4.66784e+07	3.58564e+07	4.14564e+07	61084000	6.35313e+07	4.88743e+07	5.47747e+07	5.00714e+07	6.70042e+07	5.50492e+07	4.64244e+07	5.1629e+07	984	1.24005	0.0166719	DKD-GP	0.917563	0.350159
Q9EQH3	23	23	23	Vacuolar protein sorting-associated protein 35	Vps35	>sp|Q9EQH3|VPS35_MOUSE Vacuolar protein sorting-associated protein 35 OS=Mus musculus GN=Vps35 PE=1 SV=1	39.1	39.1	39.1	91.712	1.28396e+08	1.28228e+08	1.23313e+08	1.48948e+08	1.62371e+08	1.3903e+08	1.49049e+08	1.36272e+08	1.59442e+08	1.26587e+08	1.38422e+08	1.17841e+08	1.24853e+08	1.31605e+08	1.30115e+08	1.02673e+08	1.60676e+08	1.64247e+08	1.6981e+08	1.77213e+08	1.42412e+08	1.35536e+08	1.52923e+08	1.59341e+08	154420000	1.38953e+08	1.80868e+08	1.64636e+08	1.79464e+08	1.81791e+08	1.61207e+08	1.37062e+08	1.47116e+08	552	0.883888	0.0168523	DKD-GP	0.924642	0.166668
Q9ERG0	14	14	13	LIM domain and actin-binding protein 1	Lima1	>sp|Q9ERG0|LIMA1_MOUSE LIM domain and actin-binding protein 1 OS=Mus musculus GN=Lima1 PE=1 SV=3	26.7	26.7	25.1	84.059	3.34351e+07	4.29277e+07	1.50309e+08	4.78829e+07	5.71033e+07	3.74853e+07	4.54207e+07	4.76377e+07	4.15609e+07	3.14398e+07	3.33201e+07	4.10454e+07	3.80928e+07	4.96084e+07	5.8587e+07	3.50709e+07	1.07278e+08	7.09636e+07	1.45811e+08	9.39121e+07	1.00874e+08	1.70388e+08	4.34189e+07	7.77222e+07	102130000	1.14932e+08	6.87343e+07	4.69491e+07	3.23918e+07	8.44465e+07	7.33569e+07	7.61366e+07	6.87616e+07	846	0.570361	0.0169383	DKD-GP	0.711216	0.209986
P13597	6	6	6	Intercellular adhesion molecule 1	Icam1	>sp|P13597|ICAM1_MOUSE Intercellular adhesion molecule 1 OS=Mus musculus GN=Icam1 PE=1 SV=1	11.4	11.4	11.4	58.844	6.1196e+07	5.45741e+07	3.92469e+07	4.10288e+07	5.08753e+07	5.05962e+07	5.0182e+07	4.21962e+07	5.13793e+07	8.09873e+07	5.86304e+07	4.73763e+07	6.16533e+07	8.5597e+07	4.5837e+07	5.91086e+07	2.1226e+07	4.78835e+07	4.69341e+07	4.25551e+07	3.05575e+07	3.87789e+07	2.91857e+07	3.3658e+07	34206000	6.86314e+07	3.20533e+07	5.12922e+07	3.37836e+07	4.43318e+07	2.63346e+07	4.44664e+07	4.70732e+07	1027	1.34087	0.0169484	DKD-GP	1.25821	0.0467945
Q99JY0	25	25	25	Trifunctional enzyme subunit beta, mitochondrial;3-ketoacyl-CoA thiolase	Hadhb	>sp|Q99JY0|ECHB_MOUSE Trifunctional enzyme subunit beta, mitochondrial OS=Mus musculus GN=Hadhb PE=1 SV=1	54.7	54.7	54.7	51.386	1.05663e+09	9.78804e+08	1.13864e+09	9.60614e+08	9.67037e+08	9.44406e+08	9.06487e+08	1.22299e+09	1.00506e+09	9.99147e+08	1.00203e+09	1.13878e+09	1.05049e+09	1.25892e+09	1.04699e+09	1.41151e+09	9.09071e+08	8.12411e+08	7.88348e+08	8.18368e+08	8.00537e+08	7.5688e+08	1.10453e+09	9.92311e+08	717410000	8.03811e+08	7.51455e+08	7.68769e+08	7.92178e+08	8.12323e+08	8.733e+08	6.57177e+08	9.45231e+08	132	1.17088	0.0170414	DKD-GP	1.09018	0.169033
O70585	2	2	2	Dystrobrevin beta	Dtnb	>sp|O70585|DTNB_MOUSE Dystrobrevin beta OS=Mus musculus GN=Dtnb PE=1 SV=3	2.3	2.3	2.3	74.398	7.55401e+06	3.77295e+06	6.48595e+06	3.77509e+06	280117	7.20351e+06	5.98921e+06	6.45145e+06	9.14614e+06	8.80475e+06	8.38217e+06	9.35915e+06	9.36012e+06	7.85303e+06	8.11287e+06	6.71197e+06	1.08112e+08	9.34079e+07	7.79926e+06	9.71454e+06	7.00213e+06	7.41057e+06	7.88008e+07	7.35492e+06	6318400	7.2177e+06	6.49573e+06	7.80611e+06	9.20604e+06	5.90774e+06	7.36807e+06	3.62509e+06	1.50872e+07	1559	0.129887	0.0173297	DKD-GP	1.63157	0.0891315
Q8VDT1	2	1	1	Sodium/glucose cotransporter 4	Slc5a9	>sp|Q8VDT1|SC5A9_MOUSE Sodium/glucose cotransporter 4 OS=Mus musculus GN=Slc5a9 PE=2 SV=3	3.8	2.2	2.2	75.064	717820	222844	470296	791344	312693	344460	1.04977e+06	1.87007e+06	658346	1.32347e+06	1.22697e+06	1.67372e+06	1.45515e+06	1.10143e+06	1.64832e+06	2.99164e+06	1.64284e+06	1.39159e+06	2.57752e+06	2.18408e+06	3.73128e+06	1.54748e+06	684909	454371	1449400	686175	2.20381e+06	764283	505412	231551	378054	634802	1.21643e+06	2374	0.40659	0.0173675	DKD-GP	2.09006	0.0112592
P62983;P62984;P0CG49;P0CG50	5;4;4;4	5;4;4;4	5;4;4;4	Ubiquitin-40S ribosomal protein S27a;Ubiquitin;40S ribosomal protein S27a;Ubiquitin-60S ribosomal protein L40;Ubiquitin;60S ribosomal protein L40;Polyubiquitin-B;Ubiquitin;Polyubiquitin-C;Ubiquitin;Ubiquitin-related 1;Ubiquitin-related 2	Rps27a;Uba52;Ubb;Ubc	>sp|P62983|RS27A_MOUSE Ubiquitin-40S ribosomal protein S27a OS=Mus musculus GN=Rps27a PE=1 SV=2;>sp|P62984|RL40_MOUSE Ubiquitin-60S ribosomal protein L40 OS=Mus musculus GN=Uba52 PE=1 SV=2;>sp|P0CG49|UBB_MOUSE Polyubiquitin-B OS=Mus musculus GN=Ubb PE=1 SV	35.9	35.9	35.9	17.951	3.14724e+08	4.77326e+08	3.25756e+08	3.59731e+08	2.55799e+08	3.06866e+08	4.014e+08	4.0102e+08	4.03522e+08	3.47284e+08	3.40167e+08	3.48535e+08	3.55252e+08	3.68846e+08	4.16234e+08	3.83813e+08	4.26625e+08	4.40113e+08	4.29709e+08	5.55814e+08	4.20577e+08	4.57183e+08	3.71236e+08	4.11454e+08	432530000	4.12175e+08	4.03543e+08	3.80977e+08	4.87403e+08	5.45502e+08	4.22509e+08	4.24366e+08	4.00875e+08	285	0.809238	0.0175338	DKD-GP	1.04258	0.468596
Q11011	5	5	5	Puromycin-sensitive aminopeptidase	Npepps	>sp|Q11011|PSA_MOUSE Puromycin-sensitive aminopeptidase OS=Mus musculus GN=Npepps PE=1 SV=2	6.1	6.1	6.1	103.32	6.03913e+06	4.12734e+06	3.95196e+06	8.73448e+06	7.06292e+06	4.80677e+06	8.04883e+06	6.88155e+06	6.42331e+06	6.61556e+06	5.84732e+06	2.46398e+06	1.81718e+06	3.25462e+06	4.26011e+06	5.06617e+06	9.09751e+06	1.39453e+07	7.70936e+06	8.70165e+06	7.17941e+06	6.21303e+06	9.20163e+06	8.7384e+06	4894900	6.4629e+06	7.34261e+06	7.55975e+06	9.24263e+06	3.94337e+06	7.18185e+06	8.17388e+06	6.59342e+06	1936	0.701449	0.0176012	DKD-GP	0.719962	0.0812822
P55772	4	4	4	Ectonucleoside triphosphate diphosphohydrolase 1	Entpd1	>sp|P55772|ENTP1_MOUSE Ectonucleoside triphosphate diphosphohydrolase 1 OS=Mus musculus GN=Entpd1 PE=2 SV=1	11.4	11.4	11.4	57.205	6.17841e+07	3.18055e+07	4.61956e+07	2.62254e+07	5.29465e+07	4.1209e+07	4.33313e+07	2.24173e+07	5.96626e+07	6.05792e+07	6.25419e+07	6.34563e+07	7.49188e+07	6.57237e+07	4.43549e+07	7.90157e+07	1.35406e+07	3.44599e+07	1.85543e+07	2.04906e+07	1.53257e+07	3.82905e+07	3.69436e+07	2.20836e+07	24039000	4.45465e+07	2.08555e+07	4.0956e+07	3.6262e+07	4.54276e+07	1.33236e+07	2.62871e+07	4.02361e+07	1097	1.63211	0.0176307	DKD-GP	1.5656	0.0052339
Q9DCN1	4	4	4	Peroxisomal NADH pyrophosphatase NUDT12	Nudt12	>sp|Q9DCN1|NUD12_MOUSE Peroxisomal NADH pyrophosphatase NUDT12 OS=Mus musculus GN=Nudt12 PE=2 SV=1	13.4	13.4	13.4	51.51	3.15629e+06	1.54135e+06	1.24846e+06	3.58745e+06	1.54069e+06	1.81401e+06	1.70824e+06	5.80133e+06	2.95114e+06	6.35122e+06	3.3042e+06	1.91903e+06	4.51649e+06	4.73268e+06	2.08834e+06	3.90228e+06	1.0727e+07	2.29684e+06	7.82843e+06	1.30091e+07	3.95767e+06	6.64086e+06	1.79225e+06	4.51578e+06	5793400	3.7731e+06	9.51772e+06	4.44063e+06	1.65546e+06	4.30774e+06	2.44253e+06	9.49107e+06	4.44853e+06	2086	0.401785	0.0177374	DKD-GP	1.45924	0.0856221
P26041	56	56	42	Moesin	Msn	>sp|P26041|MOES_MOUSE Moesin OS=Mus musculus GN=Msn PE=1 SV=3	71.1	71.1	56.8	67.766	2.40851e+09	3.85676e+09	3.87366e+09	3.30943e+09	3.57848e+09	2.94686e+09	3.27037e+09	2.7449e+09	3.576e+09	3.57669e+09	3.77307e+09	3.3471e+09	3.39719e+09	3.26719e+09	3.12602e+09	2.67938e+09	2.13358e+09	3.21189e+09	2.9754e+09	2.16442e+09	2.24357e+09	2.55225e+09	2.43557e+09	3.08128e+09	3259300000	3.24095e+09	3.18714e+09	2.98222e+09	3.19444e+09	3.28492e+09	3.06597e+09	3.20271e+09	3.0921e+09	27	1.24959	0.0178294	DKD-GP	1.029	0.617975
Q9CXT8	10	9	9	Mitochondrial-processing peptidase subunit beta	Pmpcb	>sp|Q9CXT8|MPPB_MOUSE Mitochondrial-processing peptidase subunit beta OS=Mus musculus GN=Pmpcb PE=2 SV=1	26.2	24.7	24.7	54.614	3.02005e+07	1.98691e+07	1.93471e+07	3.05205e+07	1.89843e+07	2.01512e+07	2.47271e+07	2.88395e+07	2.55676e+07	3.38535e+07	2.49768e+07	3.50184e+07	2.864e+07	3.95085e+07	3.38237e+07	3.20578e+07	3.37575e+07	3.0389e+07	2.92305e+07	3.66506e+07	3.31221e+07	2.30851e+07	2.88905e+07	2.82474e+07	26618000	2.65746e+07	3.15613e+07	3.25073e+07	3.81667e+07	3.11482e+07	4.02569e+07	2.37418e+07	2.9376e+07	1252	0.79154	0.0178482	DKD-GP	1.31565	0.00974124
P08207	4	4	4	Protein S100-A10	S100a10	>sp|P08207|S10AA_MOUSE Protein S100-A10 OS=Mus musculus GN=S100a10 PE=2 SV=2	49.5	49.5	49.5	11.186	1.40743e+08	1.4197e+08	1.54408e+08	1.61543e+08	1.8266e+08	2.43307e+08	2.38159e+08	2.5348e+08	1.81118e+08	1.67844e+08	1.52331e+08	1.11866e+08	2.04938e+08	1.86579e+08	1.16216e+08	1.17039e+08	9.1898e+07	1.36386e+08	8.20782e+07	1.11776e+08	1.03954e+08	1.31156e+08	1.71797e+08	2.17652e+08	203980000	1.49245e+08	1.62086e+08	2.40896e+08	3.38028e+08	2.51983e+08	2.49224e+08	1.67564e+08	1.73872e+08	494	1.44862	0.0179452	DKD-GP	0.816432	0.124306
Q9Z2J0	6	6	6	Solute carrier family 23 member 1	Slc23a1	>sp|Q9Z2J0|S23A1_MOUSE Solute carrier family 23 member 1 OS=Mus musculus GN=Slc23a1 PE=1 SV=2	13.2	13.2	13.2	65.553	5.00768e+07	2.65419e+07	3.31594e+07	1.48007e+07	1.92632e+07	3.06623e+07	3.09086e+07	5.79663e+07	9.32362e+06	2.78066e+07	3.27765e+07	3.11118e+07	3.76948e+07	2.89915e+07	2.99771e+07	5.30735e+07	2.98514e+07	1.53218e+07	1.3467e+07	1.65535e+07	1.74328e+07	1.63055e+07	2.00142e+07	2.10236e+07	11483000	1.27721e+07	1.39024e+07	9.88472e+06	8.9892e+06	1.08834e+07	5.98808e+06	8.99656e+06	2.33439e+07	1352	1.75621	0.0179829	DKD-GP	0.952071	0.833717
Q9CWG8	2	2	2	NADH dehydrogenase [ubiquinone] complex I, assembly factor 7	Ndufaf7	>sp|Q9CWG8|NDUF7_MOUSE NADH dehydrogenase [ubiquinone] complex I, assembly factor 7 OS=Mus musculus GN=Ndufaf7 PE=2 SV=4	7.1	7.1	7.1	48.384	9.44889e+06	8.64362e+06	8.49907e+06	8.87602e+06	6.09932e+06	7.11934e+06	6.65972e+06	8.40347e+06	9.63742e+06	1.08751e+07	8.20634e+06	7.92998e+06	9.65596e+06	1.1224e+07	9.38339e+06	1.11292e+07	6.54168e+06	5.14189e+06	2.88166e+06	3.57567e+06	7.34906e+06	5.91558e+06	7.48994e+06	6.29994e+06	3885500	2.91687e+06	2.93589e+06	6.64259e+06	391891	1.87172e+06	6.54053e+06	2.50522e+06	6.70864e+06	1931	1.41053	0.0180104	DKD-GP	1.22419	0.0134899
O70433	7	7	7	Four and a half LIM domains protein 2	Fhl2	>sp|O70433|FHL2_MOUSE Four and a half LIM domains protein 2 OS=Mus musculus GN=Fhl2 PE=1 SV=1	31.9	31.9	31.9	32.072	5.64006e+07	1.28934e+08	7.44171e+07	7.20393e+07	1.11007e+08	1.03966e+08	1.24845e+08	8.31329e+07	1.01768e+08	1.58025e+08	1.19085e+08	7.68777e+07	1.21901e+08	8.78491e+07	8.20364e+07	5.0465e+07	2.9871e+07	6.36809e+07	8.4175e+07	1.00427e+08	4.38304e+07	4.87262e+07	4.3251e+07	7.01446e+07	53515000	4.40365e+07	6.907e+07	5.11671e+07	8.99287e+07	3.80378e+07	3.6798e+07	3.90719e+07	7.68275e+07	795	1.55904	0.0180288	DKD-GP	1.05733	0.799301
Q60648	9	9	9	Ganglioside GM2 activator	Gm2a	>sp|Q60648|SAP3_MOUSE Ganglioside GM2 activator OS=Mus musculus GN=Gm2a PE=1 SV=2	30.1	30.1	30.1	20.824	9.39267e+07	9.15867e+07	9.56505e+07	1.23273e+08	8.15533e+07	9.20436e+07	1.31014e+08	2.70526e+08	1.35821e+08	1.21682e+08	1.01946e+08	1.19028e+08	8.20903e+07	1.20056e+08	1.36903e+08	1.11062e+08	2.92343e+08	2.10118e+08	1.84049e+08	2.8935e+08	1.75735e+08	1.63024e+08	1.11429e+08	1.30048e+08	223370000	1.16234e+08	2.04468e+08	2.02433e+08	2.46546e+08	1.62164e+08	1.50596e+08	1.59395e+08	1.54046e+08	538	0.629506	0.0181414	DKD-GP	0.947952	0.929847
P39039	2	2	2	Mannose-binding protein A	Mbl1	>sp|P39039|MBL1_MOUSE Mannose-binding protein A OS=Mus musculus GN=Mbl1 PE=2 SV=1	7.5	7.5	7.5	25.396	1.57401e+06	2.76863e+06	566280	1.49498e+06	2.07303e+06	391607	1.9485e+06	360931	2.15964e+06	440293	640114	336241	588114	2.02376e+06	360146	2.7936e+07	437734	444930	1.38006e+06	283476	328092	518985	355843	274721	347120	429344	345114	344491	451082	346035	657423	473477	1.65876e+06	2337	2.77794	0.0181717	DKD-GP	3.08502	0.975317
P62827;Q61820	10;4	10;4	10;4	GTP-binding nuclear protein Ran	Ran	>sp|P62827|RAN_MOUSE GTP-binding nuclear protein Ran OS=Mus musculus GN=Ran PE=1 SV=3	41.2	41.2	41.2	24.423	9.76201e+07	1.00954e+08	1.08824e+08	1.15349e+08	1.14203e+08	1.07242e+08	1.07647e+08	1.05881e+08	1.03689e+08	1.07933e+08	1.04341e+08	1.05886e+08	9.46132e+07	9.44316e+07	9.98154e+07	9.95061e+07	1.29172e+08	1.53939e+08	1.3057e+08	9.05118e+07	1.21858e+08	1.47324e+08	1.24664e+08	1.31267e+08	101300000	9.63709e+07	1.41638e+08	1.23087e+08	1.63964e+08	1.45093e+08	1.59755e+08	1.68997e+08	1.1867e+08	619	0.833299	0.0182397	DKD-GP	0.944615	0.0515775
Q99KQ4	5	5	5	Nicotinamide phosphoribosyltransferase	Nampt	>sp|Q99KQ4|NAMPT_MOUSE Nicotinamide phosphoribosyltransferase OS=Mus musculus GN=Nampt PE=1 SV=1	14.1	14.1	14.1	55.446	1.72104e+07	1.47385e+07	1.39265e+07	1.10314e+07	1.62947e+07	1.8291e+07	1.54517e+07	2.03852e+07	1.70013e+07	1.564e+07	1.44363e+07	1.0955e+07	1.19953e+07	1.18651e+07	1.50012e+07	1.39532e+07	7.49742e+06	1.14244e+07	8.25348e+06	2.84786e+06	7.26607e+06	1.89528e+07	4.98822e+06	1.45111e+07	16319000	1.29865e+07	7.85215e+06	1.42686e+07	1.49501e+07	2.12036e+07	1.45486e+07	1.68472e+07	1.35279e+07	1604	1.68111	0.0182845	DKD-GP	0.870557	0.139858
P62627	3	3	3	Dynein light chain roadblock-type 1	Dynlrb1	>sp|P62627|DLRB1_MOUSE Dynein light chain roadblock-type 1 OS=Mus musculus GN=Dynlrb1 PE=1 SV=3	43.8	43.8	43.8	10.99	1.53691e+07	2.79502e+07	1.19203e+07	9.4422e+06	3.12597e+07	8.25527e+06	1.70332e+07	2.1717e+07	2.99446e+07	1.23822e+07	267840	7.79607e+06	2.03094e+07	5.83467e+06	8.53395e+06	6.50901e+06	2.09803e+06	8.81574e+06	444963	2.55897e+06	2.97613e+06	8.90266e+06	2.16458e+07	9.46533e+06	7335500	2.24297e+06	1.77243e+06	344491	1.13029e+07	2.05042e+07	1.66002e+07	1.85677e+07	1.15657e+07	1691	2.51191	0.018298	DKD-GP	0.640642	0.147009
Q9R069	16	16	16	Basal cell adhesion molecule	Bcam	>sp|Q9R069|BCAM_MOUSE Basal cell adhesion molecule OS=Mus musculus GN=Bcam PE=2 SV=1	35.9	35.9	35.9	67.669	1.24835e+08	2.20965e+08	2.33526e+08	1.89068e+08	2.33113e+08	2.1327e+08	2.16415e+08	1.89778e+08	1.93205e+08	1.54738e+08	1.94198e+08	1.77716e+08	1.96866e+08	1.50764e+08	1.85662e+08	1.4236e+08	2.32797e+08	2.06635e+08	2.59814e+08	2.10684e+08	2.42613e+08	3.06756e+08	3.72193e+08	3.05961e+08	185900000	2.72794e+08	2.52385e+08	1.87436e+08	1.6911e+08	2.77852e+08	2.11584e+08	2.536e+08	2.17644e+08	438	0.758366	0.0183601	DKD-GP	0.860909	0.128708
P84084	6	2	2	ADP-ribosylation factor 5	Arf5	>sp|P84084|ARF5_MOUSE ADP-ribosylation factor 5 OS=Mus musculus GN=Arf5 PE=2 SV=2	44.4	15.6	15.6	20.529	8.48465e+06	7.08379e+06	8.85669e+06	1.02207e+07	6.85444e+06	9.72042e+06	1.19849e+07	1.22051e+07	1.06243e+07	9.65553e+06	9.51103e+06	1.02904e+07	9.21353e+06	7.94611e+06	1.07976e+07	4.39515e+06	1.56336e+07	1.24585e+07	1.5143e+07	8.38592e+06	1.22685e+07	1.23288e+07	1.11668e+07	1.13609e+07	10483000	9.09811e+06	1.31106e+07	1.3284e+07	1.25556e+07	1.30821e+07	7.35941e+06	1.25199e+07	1.05651e+07	1739	0.763683	0.0183854	DKD-GP	0.960524	0.692488
Q9WTX8	2	2	2	Mitotic spindle assembly checkpoint protein MAD1	Mad1l1	>sp|Q9WTX8|MD1L1_MOUSE Mitotic spindle assembly checkpoint protein MAD1 OS=Mus musculus GN=Mad1l1 PE=2 SV=1	2.6	2.6	2.6	83.54	724347	1.07781e+06	921431	2.16293e+06	826720	1.7047e+06	2.67841e+06	831178	3.03822e+06	1.68583e+06	959194	903490	2.30273e+06	771929	620050	577027	93388.3	444930	953677	405218	542279	774407	763522	896706	467660	3.78701e+06	1.79651e+06	830433	351051	2.93569e+06	702406	2.87304e+06	1.26262e+06	2371	2.24194	0.0184501	DKD-GP	0.993681	0.810781
Q9WV32	11	11	11	Actin-related protein 2/3 complex subunit 1B	Arpc1b	>sp|Q9WV32|ARC1B_MOUSE Actin-related protein 2/3 complex subunit 1B OS=Mus musculus GN=Arpc1b PE=1 SV=4	37.1	37.1	37.1	41.063	6.83276e+07	1.22283e+08	9.03522e+07	8.72149e+07	1.35443e+08	1.3414e+08	1.389e+08	1.00799e+08	3.37065e+07	9.3561e+07	1.20537e+08	7.18338e+07	1.04183e+08	2.5173e+07	3.73705e+07	7.39707e+07	5.06473e+07	9.61235e+07	1.01792e+08	5.17902e+07	6.65902e+07	9.85616e+07	7.03264e+07	8.06897e+07	62160000	1.01644e+08	9.35923e+07	3.61837e+07	3.6409e+07	6.00731e+07	4.06448e+07	8.98315e+07	8.04642e+07	771	1.42324	0.0186275	DKD-GP	0.638588	0.0342742
Q62283	2	2	2	Tetraspanin-7	Tspan7	>sp|Q62283|TSN7_MOUSE Tetraspanin-7 OS=Mus musculus GN=Tspan7 PE=2 SV=2	9.6	9.6	9.6	27.544	2.26048e+07	4.93685e+07	2.92927e+07	2.90885e+07	4.17555e+07	2.84517e+07	2.72669e+07	1.56182e+07	2.28917e+07	2.26314e+07	2.75633e+07	2.57467e+07	3.15572e+07	2.03435e+07	1.92439e+07	1.85337e+07	1.11602e+07	9.52856e+06	1.79469e+07	1.30301e+07	2.06703e+07	2.02689e+07	2.79837e+07	2.8528e+07	21162000	2.07027e+07	1.79959e+07	1.54608e+07	1.44548e+07	2.34684e+07	1.79787e+07	2.01203e+07	2.28881e+07	1365	1.63259	0.0188572	DKD-GP	0.774343	0.150018
Q9CYZ2	6	6	6	Tumor protein D54	Tpd52l2	>sp|Q9CYZ2|TPD54_MOUSE Tumor protein D54 OS=Mus musculus GN=Tpd52l2 PE=1 SV=1	43.2	43.2	43.2	24.043	2.24038e+07	2.44004e+07	2.28699e+07	2.65174e+07	3.54972e+07	3.46163e+07	3.42559e+07	2.86699e+07	2.9962e+07	2.53158e+07	3.16914e+07	3.24379e+07	2.98826e+07	3.16796e+07	2.46586e+07	2.80589e+07	3.13024e+07	3.40115e+07	4.64249e+07	3.15914e+07	3.65869e+07	3.26307e+07	4.51959e+07	3.13428e+07	30057000	4.09625e+07	2.83711e+07	2.13254e+07	2.33107e+07	3.37962e+07	2.59486e+07	2.83036e+07	3.07525e+07	1226	0.792949	0.0188797	DKD-GP	1.01944	0.698937
P18572	8	8	8	Basigin	Bsg	>sp|P18572|BASI_MOUSE Basigin OS=Mus musculus GN=Bsg PE=1 SV=2	22.6	22.6	22.6	42.444	2.78316e+08	2.79749e+08	2.42688e+08	2.08915e+08	2.21391e+08	2.68445e+08	2.03669e+08	2.61793e+08	2.30679e+08	1.96025e+08	1.89446e+08	2.25194e+08	2.43419e+08	2.48879e+08	2.28972e+08	2.16329e+08	3.16201e+08	2.9837e+08	2.48775e+08	4.17479e+08	3.3647e+08	3.61453e+08	2.40362e+08	2.59424e+08	206770000	2.55964e+08	2.22918e+08	1.93483e+08	2.94388e+08	2.11114e+08	2.42615e+08	2.10776e+08	2.5189e+08	390	0.792793	0.0189096	DKD-GP	0.90533	0.114754
Q6P8X1	6	6	6	Sorting nexin-6;Sorting nexin-6, N-terminally processed	Snx6	>sp|Q6P8X1|SNX6_MOUSE Sorting nexin-6 OS=Mus musculus GN=Snx6 PE=1 SV=2	16.7	16.7	16.7	46.648	1.56176e+07	3.38922e+07	1.06907e+07	1.2394e+07	2.29414e+07	2.09378e+07	1.86765e+07	2.05682e+07	1.36952e+07	2.36715e+07	1.69357e+07	1.74289e+07	1.88234e+07	1.63092e+07	2.03452e+07	1.96129e+07	5.75039e+07	2.47114e+07	3.40231e+07	2.64963e+07	2.19167e+07	2.39082e+07	2.52426e+07	2.76414e+07	36189000	2.54642e+07	2.78625e+07	2.94275e+07	3.10911e+07	2.52031e+07	3.07613e+07	3.41494e+07	2.45041e+07	1330	0.644947	0.0190317	DKD-GP	0.942869	0.93199
Q7TPD3;O89026	6;1	6;1	6;1	Roundabout homolog 2	Robo2	>sp|Q7TPD3|ROBO2_MOUSE Roundabout homolog 2 OS=Mus musculus GN=Robo2 PE=2 SV=2	5	5	5	161.19	2.79285e+07	5.87393e+07	2.84317e+07	3.70225e+07	3.35315e+07	3.08455e+07	2.78848e+07	1.95539e+07	2.80356e+07	2.73818e+07	2.56797e+07	2.77673e+07	2.76037e+07	1.83514e+07	2.73859e+07	2.51196e+07	2.11267e+07	1.95283e+07	2.44266e+07	1.95495e+07	1.8682e+07	2.71002e+07	2.52242e+07	2.55784e+07	25510000	2.86842e+07	2.93628e+07	3.18211e+07	3.12924e+07	2.68822e+07	3.04544e+07	2.10002e+07	2.74214e+07	1273	1.45648	0.0195792	DKD-GP	0.785507	0.12517
Q9DBC7	3	3	3	cAMP-dependent protein kinase type I-alpha regulatory subunit;cAMP-dependent protein kinase type I-alpha regulatory subunit, N-terminally processed	Prkar1a	>sp|Q9DBC7|KAP0_MOUSE cAMP-dependent protein kinase type I-alpha regulatory subunit OS=Mus musculus GN=Prkar1a PE=1 SV=3	11	11	11	43.185	8.14083e+06	1.0806e+07	1.32675e+07	1.37736e+07	7.13212e+06	1.09895e+07	8.39813e+06	3.99223e+06	1.0744e+07	8.86549e+06	1.11589e+07	6.61758e+06	5.36955e+06	6.68658e+06	4.56577e+06	8.33565e+06	782933	1.17763e+06	1.18557e+06	405218	1.40402e+06	5.36664e+06	1.01885e+07	1.66118e+07	9978700	2.86274e+06	1.05485e+07	1.16948e+07	1.40428e+07	1.27546e+07	1.78155e+07	1.80095e+07	8.55228e+06	1826	2.06075	0.0196954	DKD-GP	0.814949	0.326433
Q02053;P31254	24;2	24;2	24;2	Ubiquitin-like modifier-activating enzyme 1	Uba1	>sp|Q02053|UBA1_MOUSE Ubiquitin-like modifier-activating enzyme 1 OS=Mus musculus GN=Uba1 PE=1 SV=1	32.2	32.2	32.2	117.81	1.52495e+08	1.93798e+08	1.69936e+08	1.77099e+08	2.74865e+08	2.14357e+08	2.17044e+08	2.06237e+08	2.13682e+08	1.85892e+08	1.99653e+08	1.76883e+08	1.69144e+08	2.06498e+08	1.9986e+08	1.38489e+08	2.35255e+08	2.83322e+08	2.40126e+08	2.30073e+08	2.08551e+08	2.45685e+08	2.4301e+08	2.44572e+08	256350000	1.97765e+08	2.23238e+08	2.27321e+08	3.22048e+08	2.90469e+08	2.1599e+08	2.68158e+08	2.19621e+08	435	0.83178	0.0198371	DKD-GP	0.927931	0.412552
P97372	3	3	3	Proteasome activator complex subunit 2	Psme2	>sp|P97372|PSME2_MOUSE Proteasome activator complex subunit 2 OS=Mus musculus GN=Psme2 PE=2 SV=4	17.6	17.6	17.6	27.057	4.44994e+06	248379	1.77352e+06	1.30529e+06	4.68855e+06	355547	3.7951e+06	1.8437e+06	343485	7.06951e+06	2.70388e+06	4.20134e+06	7.64138e+06	3.00025e+06	2.20931e+06	3.63383e+06	6.54704e+06	2.59567e+06	8.91881e+06	5.23079e+06	2.98581e+06	9.19585e+06	2.9554e+06	7.28637e+06	6782500	6.05443e+06	4.58519e+06	5.28849e+06	1.60257e+07	6.43342e+06	5.34431e+06	1.03628e+07	4.87049e+06	2050	0.4038	0.0198901	DKD-GP	1.66863	0.239794
Q9WUR9	14	14	14	GTP:AMP phosphotransferase AK4, mitochondrial	Ak4	>sp|Q9WUR9|KAD4_MOUSE GTP:AMP phosphotransferase AK4, mitochondrial OS=Mus musculus GN=Ak4 PE=2 SV=1	70.4	70.4	70.4	25.061	1.2289e+09	5.88312e+08	7.38948e+08	6.80976e+08	4.91757e+08	6.57375e+08	7.4775e+08	7.42083e+08	7.28341e+08	8.2726e+08	7.46375e+08	1.00448e+09	7.62075e+08	1.05187e+09	1.0032e+09	1.0053e+09	7.23963e+08	4.46586e+08	4.91633e+08	6.36309e+08	5.67587e+08	5.40589e+08	2.72319e+08	3.60849e+08	403310000	4.97821e+08	4.93355e+08	5.26646e+08	5.9683e+08	3.81622e+08	5.79244e+08	4.82333e+08	6.56437e+08	185	1.45454	0.0200444	DKD-GP	1.2132	0.0713927
Q62130	2	2	2	Tyrosine-protein phosphatase non-receptor type 14	Ptpn14	>sp|Q62130|PTN14_MOUSE Tyrosine-protein phosphatase non-receptor type 14 OS=Mus musculus GN=Ptpn14 PE=1 SV=2	2.5	2.5	2.5	135.04	583588	248379	2.92496e+06	2.68717e+06	2.54121e+06	2.46031e+06	3.85029e+06	1.6991e+06	603095	799928	763511	1.03451e+06	937371	341644	2.60585e+06	952547	437734	569552	928839	405218	653644	555926	932074	461051	3837200	807949	3.64671e+06	630008	391891	4.06247e+06	379165	544170	1.38366e+06	2360	3.43748	0.0200568	DKD-GP	0.472989	0.134751
Q8R1G6	7	7	7	PDZ and LIM domain protein 2	Pdlim2	>sp|Q8R1G6|PDLI2_MOUSE PDZ and LIM domain protein 2 OS=Mus musculus GN=Pdlim2 PE=1 SV=1	27.2	27.2	27.2	37.703	5.42453e+07	1.35599e+08	1.30029e+08	1.35443e+08	1.31959e+08	1.8557e+08	1.46483e+08	1.38511e+08	1.58359e+08	1.0722e+08	1.5194e+08	1.22442e+08	1.18494e+08	1.46677e+08	1.27955e+08	8.47535e+07	1.48479e+08	2.02183e+08	1.89412e+08	1.85404e+08	2.04431e+08	2.11589e+08	1.52466e+08	1.97119e+08	162820000	2.22976e+08	1.59741e+08	1.68469e+08	1.3539e+08	2.14799e+08	1.28658e+08	1.6671e+08	1.53948e+08	539	0.709443	0.0203463	DKD-GP	0.962189	0.948208
Q9EPL9	24	24	24	Peroxisomal acyl-coenzyme A oxidase 3	Acox3	>sp|Q9EPL9|ACOX3_MOUSE Peroxisomal acyl-coenzyme A oxidase 3 OS=Mus musculus GN=Acox3 PE=2 SV=2	42.3	42.3	42.3	78.403	4.92398e+08	2.58698e+08	3.07387e+08	3.49321e+08	2.83263e+08	2.90453e+08	2.50224e+08	3.67632e+08	1.88136e+08	2.8329e+08	2.90243e+08	3.13353e+08	3.12004e+08	2.47748e+08	3.16973e+08	3.10899e+08	5.4441e+08	4.07881e+08	3.92709e+08	5.06892e+08	4.49023e+08	5.57189e+08	2.79443e+08	3.60886e+08	408300000	5.52542e+08	4.52818e+08	3.98177e+08	3.75483e+08	3.23709e+08	4.5386e+08	4.28293e+08	3.67301e+08	300	0.743012	0.020385	DKD-GP	0.870457	0.222772
Q9CQ92	8	8	8	Mitochondrial fission 1 protein	Fis1	>sp|Q9CQ92|FIS1_MOUSE Mitochondrial fission 1 protein OS=Mus musculus GN=Fis1 PE=1 SV=1	50.7	50.7	50.7	17.008	1.32257e+08	9.76746e+07	9.85895e+07	1.22538e+08	1.08442e+08	7.26368e+07	1.28437e+08	1.12434e+08	1.16321e+08	1.19857e+08	1.18607e+08	1.31828e+08	1.19729e+08	1.33817e+08	1.3667e+08	1.21344e+08	1.52584e+08	1.32492e+08	1.29574e+08	1.49694e+08	1.49547e+08	1.49296e+08	1.17967e+08	1.03321e+08	136770000	1.39127e+08	1.22837e+08	1.21836e+08	1.59906e+08	1.29403e+08	1.11904e+08	1.1779e+08	1.24851e+08	598	0.805006	0.0204508	DKD-GP	1.14337	0.0729355
Q61206	2	2	2	Platelet-activating factor acetylhydrolase IB subunit beta	Pafah1b2	>sp|Q61206|PA1B2_MOUSE Platelet-activating factor acetylhydrolase IB subunit beta OS=Mus musculus GN=Pafah1b2 PE=1 SV=2	12.2	12.2	12.2	25.581	1.22977e+07	1.39852e+07	1.18767e+07	1.58587e+07	2.00871e+07	1.91197e+07	1.89394e+07	1.87259e+07	1.31816e+07	1.2302e+07	1.3571e+07	7.39499e+06	1.29415e+07	1.58315e+07	1.49773e+07	1.19216e+07	1.65486e+07	2.7864e+07	2.36214e+07	1.75601e+07	1.95955e+07	2.30684e+07	2.26186e+07	1.77335e+07	16707000	1.68927e+07	2.00368e+07	1.7665e+07	2.8218e+07	1.76766e+07	1.94167e+07	2.61379e+07	1.76367e+07	1486	0.776289	0.020518	DKD-GP	0.780208	0.0408013
P63038	48	48	48	60 kDa heat shock protein, mitochondrial	Hspd1	>sp|P63038|CH60_MOUSE 60 kDa heat shock protein, mitochondrial OS=Mus musculus GN=Hspd1 PE=1 SV=1	78.7	78.7	78.7	60.955	6.05012e+09	4.08102e+09	4.561e+09	4.9146e+09	3.82364e+09	3.68836e+09	4.37502e+09	4.85345e+09	5.31988e+09	4.96781e+09	4.52968e+09	5.77896e+09	4.88732e+09	5.83922e+09	6.22151e+09	6.17909e+09	6.97922e+09	5.4923e+09	5.38577e+09	7.95418e+09	5.78482e+09	5.82369e+09	4.21302e+09	4.75912e+09	4963200000	5.4488e+09	4.91984e+09	5.09296e+09	6.44209e+09	4.48175e+09	6.16149e+09	5.58634e+09	5.29873e+09	11	0.783478	0.0206469	DKD-GP	1.20294	0.0177269
P62315	3	3	3	Small nuclear ribonucleoprotein Sm D1	Snrpd1	>sp|P62315|SMD1_MOUSE Small nuclear ribonucleoprotein Sm D1 OS=Mus musculus GN=Snrpd1 PE=1 SV=1	37	37	37	13.281	9.11961e+06	1.7563e+07	5.49793e+06	2.06385e+07	1.15817e+07	8.93222e+06	3.2113e+07	1.93439e+07	2.37452e+07	1.90329e+07	2.18446e+07	3.04824e+07	2.78731e+07	2.51425e+07	9.94119e+06	3.02584e+07	3.02906e+07	2.15095e+07	3.06744e+07	3.30813e+07	2.65619e+07	2.54418e+07	2.32204e+07	1.48953e+07	28728000	2.33813e+07	3.37112e+07	2.41412e+07	2.61966e+07	2.60988e+07	2.82552e+07	3.54409e+07	2.32731e+07	1355	0.606733	0.0206897	DKD-GP	1.5091	0.0595662
P50543	3	3	3	Protein S100-A11	S100a11	>sp|P50543|S10AB_MOUSE Protein S100-A11 OS=Mus musculus GN=S100a11 PE=2 SV=1	37.8	37.8	37.8	11.083	1.08196e+07	1.09707e+07	1.49225e+07	1.5576e+06	1.99376e+07	2.2352e+07	2.16981e+07	1.62655e+07	2.73106e+07	8.78272e+06	9.38489e+06	1.64581e+07	9.6562e+06	9.0374e+06	2.36522e+07	1.61427e+07	3.25953e+07	4.19808e+07	2.42431e+07	4.87597e+07	2.16879e+07	3.3889e+07	2.42378e+07	2.36373e+07	37522000	3.63574e+07	1.28352e+07	3.25222e+07	4.59711e+07	5.38376e+07	3.55308e+07	3.97592e+07	2.45098e+07	1329	0.472148	0.0208137	DKD-GP	1.01604	0.714919
Q61598	23	23	18	Rab GDP dissociation inhibitor beta	Gdi2	>sp|Q61598|GDIB_MOUSE Rab GDP dissociation inhibitor beta OS=Mus musculus GN=Gdi2 PE=1 SV=1	56.9	56.9	45.6	50.537	2.7078e+08	1.91114e+08	2.3743e+08	2.63544e+08	2.91166e+08	2.51043e+08	1.93698e+08	3.10463e+08	2.30477e+08	2.25748e+08	1.9609e+08	1.70695e+08	2.14944e+08	2.40216e+08	2.45622e+08	2.31727e+08	4.26704e+08	4.18132e+08	3.49606e+08	3.01312e+08	2.78302e+08	2.96471e+08	2.96153e+08	2.31823e+08	276910000	2.1492e+08	3.20213e+08	2.95469e+08	3.72335e+08	3.87504e+08	3.30623e+08	3.60376e+08	2.788e+08	367	0.773229	0.020849	DKD-GP	0.873723	0.116541
Q64521	28	28	28	Glycerol-3-phosphate dehydrogenase, mitochondrial	Gpd2	>sp|Q64521|GPDM_MOUSE Glycerol-3-phosphate dehydrogenase, mitochondrial OS=Mus musculus GN=Gpd2 PE=1 SV=2	47.5	47.5	47.5	80.953	4.67678e+08	2.85506e+08	3.40043e+08	2.91122e+08	3.14275e+08	3.22063e+08	3.15192e+08	2.40951e+08	3.56286e+08	3.35955e+08	3.31248e+08	4.54056e+08	3.3108e+08	4.45237e+08	3.8903e+08	4.21923e+08	2.66891e+08	2.55164e+08	2.58321e+08	2.20521e+08	2.74475e+08	2.70576e+08	2.61088e+08	2.73212e+08	239190000	3.11925e+08	2.63827e+08	2.86151e+08	3.12509e+08	2.49713e+08	3.77621e+08	3.05694e+08	3.14641e+08	334	1.23871	0.0208715	DKD-GP	1.18937	0.0452336
P12265	2	2	2	Beta-glucuronidase	Gusb	>sp|P12265|BGLR_MOUSE Beta-glucuronidase OS=Mus musculus GN=Gusb PE=2 SV=2	2.9	2.9	2.9	74.194	1.34035e+06	1.2525e+06	282883	1.64172e+06	4.78348e+06	355547	347673	3.27997e+06	343485	1.14948e+06	267840	336241	691840	304821	351765	351572	5.0161e+06	4.73479e+06	1.7348e+06	6.25299e+06	5.43305e+06	1.80901e+06	2.2578e+06	2.60684e+06	1287000	4.75879e+06	1.26876e+06	757111	4.69442e+06	3.53654e+06	4.56534e+06	7.56702e+06	2.35505e+06	2271	0.445098	0.0208905	DKD-GP	0.285833	0.0510997
Q61696;P17879	22;22	18;18	11;11	Heat shock 70 kDa protein 1A;Heat shock 70 kDa protein 1B	Hspa1a;Hspa1b	>sp|Q61696|HS71A_MOUSE Heat shock 70 kDa protein 1A OS=Mus musculus GN=Hspa1a PE=1 SV=2;>sp|P17879|HS71B_MOUSE Heat shock 70 kDa protein 1B OS=Mus musculus GN=Hspa1b PE=1 SV=3	39.3	30.4	17.8	70.078	5.28105e+07	6.38346e+07	7.80852e+07	5.5829e+07	8.82335e+07	6.57943e+07	5.99224e+07	5.99867e+07	6.4041e+07	1.22623e+08	6.19303e+07	6.67292e+07	7.46422e+07	6.99578e+07	6.8289e+07	5.54406e+07	5.35913e+07	8.71865e+07	1.11189e+08	1.00746e+08	6.98175e+07	1.01609e+08	9.46953e+07	7.86561e+07	183370000	2.16717e+08	8.43728e+07	1.69238e+08	1.81158e+08	2.17601e+08	8.92977e+07	2.90325e+08	1.01179e+08	683	0.751975	0.0209193	DKD-GP	1.11279	0.390707
Q61545	2	2	2	RNA-binding protein EWS	Ewsr1	>sp|Q61545|EWS_MOUSE RNA-binding protein EWS OS=Mus musculus GN=Ewsr1 PE=1 SV=2	4.4	4.4	4.4	68.461	2.1575e+07	3.20239e+07	2.58732e+07	2.28525e+07	2.91901e+07	3.08358e+07	2.89165e+07	2.22108e+07	3.06479e+07	1.39343e+07	1.64002e+07	1.44371e+07	1.47903e+07	1.35235e+07	1.12092e+07	2.04819e+07	2.11986e+07	2.72085e+07	2.48448e+07	1.83621e+07	2.15706e+07	2.43357e+07	1.89137e+07	1.83459e+07	35689000	3.01794e+07	2.50002e+07	3.2474e+07	3.26091e+07	3.18901e+07	2.25612e+07	3.08848e+07	2.39053e+07	1342	1.22141	0.0210823	DKD-GP	0.634372	0.00236648
Q3V1L4	6	6	6	Cytosolic purine 5-nucleotidase	Nt5c2	>sp|Q3V1L4|5NTC_MOUSE Cytosolic purine 5-nucleotidase OS=Mus musculus GN=Nt5c2 PE=1 SV=2	15.9	15.9	15.9	64.808	1.48576e+07	1.08159e+07	5.62307e+06	1.15515e+07	7.07602e+06	7.53177e+06	8.11e+06	1.09922e+07	4.91539e+06	6.28041e+06	3.34284e+06	8.47083e+06	9.44579e+06	1.03384e+07	9.49882e+06	2.75493e+07	1.00781e+07	4.03873e+06	4.74064e+06	9.39015e+06	6.19641e+06	5.53948e+06	1.76421e+06	2.76796e+06	4384100	8.70946e+06	5.13188e+06	8.04225e+06	5.76041e+06	3.1917e+06	4.67907e+06	3.21612e+06	7.62595e+06	1881	1.7198	0.0211819	DKD-GP	1.04289	0.69433
Q99JT2	5	5	1	Serine/threonine-protein kinase MST4	Mst4	>sp|Q99JT2|MST4_MOUSE Serine/threonine-protein kinase MST4 OS=Mus musculus GN=Mst4 PE=2 SV=1	15.9	15.9	3.4	46.613	1.00696e+07	1.14648e+07	2.19262e+07	2.35347e+07	2.80754e+07	2.06086e+07	1.94054e+07	1.9003e+07	1.90201e+07	1.956e+07	1.35139e+07	1.38995e+07	1.41839e+07	1.59238e+07	1.83093e+07	9.01963e+06	2.50655e+07	3.7031e+07	2.52815e+07	2.95669e+07	2.73141e+07	2.56837e+07	3.49199e+07	1.75821e+07	27033000	2.41092e+07	1.83533e+07	2.74677e+07	2.94612e+07	3.67175e+07	1.64679e+07	2.65986e+07	2.20678e+07	1380	0.692701	0.0212128	DKD-GP	0.801037	0.220442
Q8K010	5	5	5	5-oxoprolinase	Oplah	>sp|Q8K010|OPLA_MOUSE 5-oxoprolinase OS=Mus musculus GN=Oplah PE=2 SV=1	5.7	5.7	5.7	137.61	1.20598e+07	1.46874e+07	1.14525e+07	1.14592e+07	9.94765e+06	1.54445e+07	1.64781e+07	1.69423e+07	1.14812e+07	1.94797e+07	2.03174e+07	1.40594e+07	1.08163e+07	1.99755e+07	2.48841e+07	2.51621e+07	1.25893e+07	8.16354e+06	9.9715e+06	1.31074e+07	7.90596e+06	8.76086e+06	3.0455e+06	7.53205e+06	9988400	8.41192e+06	7.29982e+06	1.05826e+07	1.28757e+07	8.16448e+06	1.00629e+07	8.08419e+06	1.25373e+07	1648	1.52613	0.0212782	DKD-GP	1.3476	0.0720095
Q9CQ01	3	3	3	Ribonuclease T2	Rnaset2	>sp|Q9CQ01|RNT2_MOUSE Ribonuclease T2 OS=Mus musculus GN=Rnaset2 PE=2 SV=1	13.1	13.1	13.1	29.608	5.84202e+06	4.6637e+06	6.19492e+06	5.73788e+06	7.30607e+06	7.96009e+06	6.42375e+06	8.76993e+06	5.12796e+06	7.61e+06	5.09687e+06	7.98728e+06	4.97954e+06	304821	4.12395e+06	9.21298e+06	437734	1.18941e+06	6.20018e+06	1.30296e+06	3.46896e+06	4.72824e+06	4.33604e+06	4.61005e+06	5285400	6.81573e+06	1.23787e+07	5.22641e+06	5.78006e+06	3.77522e+06	4.64499e+06	5.90827e+06	5.41969e+06	2012	2.01337	0.0214016	DKD-GP	0.840166	0.294567
Q9WTP7	15	15	15	GTP:AMP phosphotransferase AK3, mitochondrial	Ak3	>sp|Q9WTP7|KAD3_MOUSE GTP:AMP phosphotransferase AK3, mitochondrial OS=Mus musculus GN=Ak3 PE=1 SV=3	69.6	69.6	69.6	25.426	6.01425e+08	4.90523e+08	4.20476e+08	4.15976e+08	4.07239e+08	4.16696e+08	4.76327e+08	3.80984e+08	4.69329e+08	4.4034e+08	4.01218e+08	4.9334e+08	4.29054e+08	5.00256e+08	4.82295e+08	5.37061e+08	4.39005e+08	3.64478e+08	3.38894e+08	4.64499e+08	3.55459e+08	3.95868e+08	2.92334e+08	3.20279e+08	300980000	2.9178e+08	3.46285e+08	2.91028e+08	3.70338e+08	2.5557e+08	3.48379e+08	3.05506e+08	4.01351e+08	284	1.21504	0.0214277	DKD-GP	1.03968	0.479199
P47738;Q62148;Q9JHW9;Q9CZS1	32;3;2;2	32;3;2;2	30;1;0;0	Aldehyde dehydrogenase, mitochondrial	Aldh2	>sp|P47738|ALDH2_MOUSE Aldehyde dehydrogenase, mitochondrial OS=Mus musculus GN=Aldh2 PE=1 SV=1	68.4	68.4	66.9	56.537	6.29312e+09	4.50967e+09	5.58978e+09	4.35582e+09	4.36605e+09	4.06917e+09	3.54216e+09	4.81331e+09	4.5509e+09	4.973e+09	4.38358e+09	5.07468e+09	4.79607e+09	5.31069e+09	4.93193e+09	5.10349e+09	3.95395e+09	3.59188e+09	3.55879e+09	4.79651e+09	3.64755e+09	3.31754e+09	3.97324e+09	3.69007e+09	3176100000	3.10685e+09	3.73075e+09	3.53587e+09	4.07985e+09	3.59804e+09	4.42544e+09	3.28334e+09	4.25404e+09	16	1.2296	0.0219388	DKD-GP	1.04223	0.444021
Q9WTI7	40	40	40	Unconventional myosin-Ic	Myo1c	>sp|Q9WTI7|MYO1C_MOUSE Unconventional myosin-Ic OS=Mus musculus GN=Myo1c PE=1 SV=2	43.6	43.6	43.6	121.94	2.41931e+08	2.97167e+08	3.81907e+08	2.76019e+08	4.56885e+08	3.69485e+08	4.02845e+08	4.7065e+08	2.75532e+08	2.71473e+08	3.13347e+08	2.31184e+08	4.18546e+08	3.30063e+08	3.96258e+08	2.43283e+08	4.36626e+08	4.36959e+08	4.49781e+08	3.21832e+08	4.93026e+08	5.28403e+08	5.29752e+08	5.99721e+08	303810000	4.40527e+08	3.20418e+08	2.38773e+08	2.10496e+08	3.33837e+08	2.35234e+08	4.14208e+08	3.64687e+08	304	0.763122	0.0219835	DKD-GP	0.855983	0.207407
Q6A4J8	3	3	3	Ubiquitin carboxyl-terminal hydrolase 7	Usp7	>sp|Q6A4J8|UBP7_MOUSE Ubiquitin carboxyl-terminal hydrolase 7 OS=Mus musculus GN=Usp7 PE=1 SV=1	3.1	3.1	3.1	128.47	3.79882e+06	2.61805e+06	3.31548e+06	4.8613e+06	8.04266e+06	3.02536e+06	4.49536e+06	4.37413e+06	6.2571e+06	4.31733e+06	3.47132e+06	3.69478e+06	4.55192e+06	6.49587e+06	4.04663e+06	4.28249e+06	5.02577e+06	1.61658e+06	2.36954e+06	893791	328092	1.30129e+06	2.92736e+06	2.87208e+06	2469900	1.21473e+06	6.10035e+06	4.86531e+06	4.26857e+06	6.45148e+06	6.43904e+06	5.43811e+06	3.94471e+06	2137	1.99205	0.0220211	DKD-GP	1.0749	0.487969
Q61239	4	4	4	Protein farnesyltransferase/geranylgeranyltransferase type-1 subunit alpha	Fnta	>sp|Q61239|FNTA_MOUSE Protein farnesyltransferase/geranylgeranyltransferase type-1 subunit alpha OS=Mus musculus GN=Fnta PE=1 SV=1	15.4	15.4	15.4	44.013	764772	525007	783263	1.31855e+06	1.01378e+06	355547	937385	1.05204e+06	600062	467042	397756	336241	701718	304821	568220	519603	1.91462e+06	1.96154e+06	1.60449e+06	569022	1.12454e+06	939212	2.02868e+06	1.85842e+06	906480	1.03955e+06	1.16185e+06	725154	453271	1.96178e+06	789492	676380	948759	2389	0.562504	0.0221208	DKD-GP	0.577076	0.0140926
P63030	5	5	5	Mitochondrial pyruvate carrier 1	Mpc1	>sp|P63030|MPC1_MOUSE Mitochondrial pyruvate carrier 1 OS=Mus musculus GN=Mpc1 PE=1 SV=1	39.4	39.4	39.4	12.454	1.60141e+08	1.56848e+08	7.87223e+07	9.732e+07	9.819e+07	1.19135e+08	1.22394e+08	1.31557e+08	1.42845e+08	1.47601e+08	1.09956e+08	1.45879e+08	1.38288e+08	1.31487e+08	1.58582e+08	1.65832e+08	1.64258e+08	2.30456e+08	1.43009e+08	1.80011e+08	2.15736e+08	1.56421e+08	1.08114e+08	1.31294e+08	134440000	1.50648e+08	1.41881e+08	1.44338e+08	1.59068e+08	1.21308e+08	1.69303e+08	1.3214e+08	1.4335e+08	560	0.725425	0.0221754	DKD-GP	1.18268	0.0830235
Q9D939	8	8	8	Sulfotransferase 1C2	Sult1c2	>sp|Q9D939|ST1C2_MOUSE Sulfotransferase 1C2 OS=Mus musculus GN=Sult1c2 PE=1 SV=1	31.1	31.1	31.1	34.953	6.98658e+07	4.26152e+07	2.86951e+07	3.43014e+07	2.87634e+07	4.43018e+07	3.48372e+07	4.61413e+07	2.91114e+07	3.74788e+07	3.67772e+07	3.44302e+07	2.92589e+07	4.28359e+07	4.00292e+07	4.84912e+07	6.27447e+07	6.69074e+07	5.39672e+07	6.37915e+07	4.99302e+07	3.86374e+07	4.97377e+07	5.64846e+07	57801000	2.73327e+07	6.03527e+07	5.63582e+07	5.28055e+07	6.19474e+07	6.75593e+07	5.62221e+07	4.72036e+07	1024	0.745184	0.022261	DKD-GP	0.905596	0.561997
P35980	7	7	7	60S ribosomal protein L18	Rpl18	>sp|P35980|RL18_MOUSE 60S ribosomal protein L18 OS=Mus musculus GN=Rpl18 PE=2 SV=3	37.8	37.8	37.8	21.644	2.39329e+08	2.02599e+08	1.93563e+08	1.45069e+08	1.62268e+08	2.16141e+08	2.01176e+08	2.68376e+08	2.17956e+08	2.12767e+08	1.92557e+08	2.03163e+08	1.76592e+08	2.0523e+08	2.15995e+08	2.30118e+08	1.4725e+08	1.42029e+08	8.46317e+07	2.27305e+08	1.52172e+08	8.5398e+07	1.37716e+08	1.85483e+08	130410000	1.41143e+08	1.41138e+08	1.70534e+08	1.82229e+08	1.36424e+08	1.58744e+08	1.05324e+08	1.75338e+08	492	1.4015	0.0223582	DKD-GP	1.01588	0.703825
Q9CR57	4	4	4	60S ribosomal protein L14	Rpl14	>sp|Q9CR57|RL14_MOUSE 60S ribosomal protein L14 OS=Mus musculus GN=Rpl14 PE=2 SV=3	19.4	19.4	19.4	23.564	8.76222e+07	1.0027e+08	5.8086e+07	5.66218e+07	6.46705e+07	1.31036e+08	1.18173e+08	1.41974e+08	1.05888e+08	1.25341e+08	9.18316e+07	1.10142e+08	9.8773e+07	1.01766e+08	1.20558e+08	1.03751e+08	6.66234e+07	5.36202e+07	4.8664e+07	8.24877e+07	7.30742e+07	5.76146e+07	4.42039e+07	6.42095e+07	62894000	6.60327e+07	7.26958e+07	8.6068e+07	6.49018e+07	5.66808e+07	6.17957e+07	3.83695e+07	8.17637e+07	762	1.54629	0.0224604	DKD-GP	1.13132	0.227553
Q9JMH9	7	7	7	Unconventional myosin-XVIIIa	Myo18a	>sp|Q9JMH9|MY18A_MOUSE Unconventional myosin-XVIIIa OS=Mus musculus GN=Myo18a PE=1 SV=2	4.5	4.5	4.5	232.75	1.60736e+07	1.90798e+07	1.79889e+07	1.53584e+07	1.48212e+07	1.6031e+07	1.42839e+07	2.94576e+07	2.07675e+07	2.31334e+07	1.77053e+07	1.11503e+07	1.94862e+07	1.76995e+07	2.02068e+07	2.11901e+07	1.20391e+07	1.42919e+07	1.89853e+07	1.18314e+07	1.03519e+07	3.7049e+06	6.62844e+06	1.2184e+07	16960000	1.33679e+07	1.66301e+07	1.86357e+07	1.67224e+07	2.37195e+07	2.00494e+07	1.00872e+07	1.62695e+07	1529	1.58964	0.0224926	DKD-GP	1.05762	0.591215
P70452	8	8	8	Syntaxin-4	Stx4	>sp|P70452|STX4_MOUSE Syntaxin-4 OS=Mus musculus GN=Stx4 PE=1 SV=1	41.3	41.3	41.3	34.165	4.4173e+07	5.69857e+07	4.67874e+07	4.24334e+07	4.29549e+07	5.50756e+07	4.53841e+07	4.12339e+07	5.64235e+07	5.32955e+07	5.09687e+07	5.37332e+07	5.93356e+07	5.03921e+07	5.01962e+07	4.47495e+07	4.67347e+07	5.72032e+07	4.98874e+07	5.47805e+07	6.7599e+07	6.27434e+07	5.41116e+07	4.77016e+07	52008000	6.71025e+07	5.21132e+07	5.18877e+07	7.033e+07	7.93409e+07	7.88757e+07	7.08611e+07	5.49188e+07	947	0.850864	0.0226419	DKD-GP	1.1175	0.0480109
P63158	13	13	12	High mobility group protein B1	Hmgb1	>sp|P63158|HMGB1_MOUSE High mobility group protein B1 OS=Mus musculus GN=Hmgb1 PE=1 SV=2	40.5	40.5	36.3	24.893	1.11376e+08	7.94697e+07	7.76604e+07	1.38287e+08	1.82045e+08	2.06945e+08	1.81182e+08	2.1067e+08	1.90085e+08	1.51975e+08	1.65615e+08	1.3248e+08	1.24566e+08	1.42909e+08	1.35894e+08	1.06601e+08	2.27359e+08	2.22932e+08	2.23326e+08	2.30284e+08	2.08785e+08	2.84345e+08	1.61737e+08	1.67862e+08	231050000	1.70631e+08	1.99356e+08	2.08905e+08	2.28537e+08	2.16022e+08	1.79917e+08	1.88284e+08	1.77722e+08	489	0.687834	0.0228911	DKD-GP	0.968416	0.890297
P97328	8	8	8	Ketohexokinase	Khk	>sp|P97328|KHK_MOUSE Ketohexokinase OS=Mus musculus GN=Khk PE=1 SV=1	28.9	28.9	28.9	32.75	1.30435e+08	7.21429e+07	9.44507e+07	9.50311e+07	7.96683e+07	9.68701e+07	1.0881e+08	1.54206e+08	6.69191e+07	5.77312e+07	6.38967e+07	5.55672e+07	4.52158e+07	7.67115e+07	7.67106e+07	5.95959e+07	1.24882e+08	6.01768e+07	9.20261e+07	5.09914e+07	7.3105e+07	5.12564e+07	7.14394e+07	6.87137e+07	74786000	6.06602e+07	2.0425e+07	3.46209e+07	9.78369e+07	6.72946e+07	1.15568e+08	8.28925e+07	7.75199e+07	783	1.40335	0.0229134	DKD-GP	0.604064	0.000574704
Q8VI47	9	9	9	Canalicular multispecific organic anion transporter 1	Abcc2	>sp|Q8VI47|MRP2_MOUSE Canalicular multispecific organic anion transporter 1 OS=Mus musculus GN=Abcc2 PE=2 SV=2	7.7	7.7	7.7	173.67	5.94866e+07	3.41594e+07	3.55795e+07	3.61733e+07	2.95513e+07	3.19954e+07	2.79173e+07	6.42911e+07	1.55225e+07	2.21578e+07	2.67479e+07	2.93213e+07	2.49657e+07	2.44966e+07	3.25826e+07	5.43945e+07	3.71171e+07	1.94412e+07	2.32046e+07	3.13653e+07	3.59036e+07	2.66468e+07	2.16329e+07	2.32394e+07	28480000	3.04704e+07	2.83429e+07	2.43076e+07	2.49007e+07	2.49152e+07	2.7438e+07	2.68781e+07	3.07383e+07	1227	1.46032	0.0231794	DKD-GP	0.721247	0.0626132
Q8K273	2	2	2	Membrane magnesium transporter 1	Mmgt1	>sp|Q8K273|MMGT1_MOUSE Membrane magnesium transporter 1 OS=Mus musculus GN=Mmgt1 PE=2 SV=1	26.7	26.7	26.7	14.677	1.04842e+07	9.22557e+06	1.19932e+07	1.1504e+07	1.16696e+07	1.03873e+07	1.086e+07	8.73886e+06	6.9182e+06	8.18637e+06	9.00096e+06	9.95621e+06	9.23489e+06	5.58726e+06	8.03302e+06	7.59802e+06	1.41681e+07	1.27884e+07	1.09836e+07	1.37627e+07	1.40829e+07	1.33729e+07	9.51366e+06	1.16176e+07	12239000	1.41282e+07	1.18726e+07	1.0517e+07	1.06822e+07	1.31509e+07	1.11032e+07	1.17403e+07	1.07844e+07	1721	0.846175	0.0232518	DKD-GP	0.760226	0.00309585
Q9CR62	16	16	16	Mitochondrial 2-oxoglutarate/malate carrier protein	Slc25a11	>sp|Q9CR62|M2OM_MOUSE Mitochondrial 2-oxoglutarate/malate carrier protein OS=Mus musculus GN=Slc25a11 PE=1 SV=3	61.5	61.5	61.5	34.155	5.36668e+08	4.36887e+08	4.39459e+08	4.20343e+08	4.39825e+08	5.49037e+08	5.69993e+08	5.60719e+08	4.98413e+08	5.30595e+08	5.05971e+08	5.77353e+08	5.03706e+08	5.43774e+08	5.84862e+08	6.33243e+08	5.72045e+08	5.52384e+08	6.21426e+08	6.80434e+08	6.45037e+08	5.61205e+08	5.1046e+08	4.82629e+08	496490000	4.60278e+08	5.72534e+08	4.82365e+08	6.04756e+08	4.82586e+08	5.88866e+08	4.79614e+08	5.35124e+08	222	0.854573	0.0232627	DKD-GP	1.10751	0.0800258
Q9D710	2	2	2	Thioredoxin-related transmembrane protein 2	Tmx2	>sp|Q9D710|TMX2_MOUSE Thioredoxin-related transmembrane protein 2 OS=Mus musculus GN=Tmx2 PE=2 SV=1	8.5	8.5	8.5	33.942	1.21432e+07	8.66642e+06	3.31559e+06	1.13969e+07	1.24104e+07	1.26864e+07	1.09847e+07	1.11907e+07	1.07417e+07	1.23234e+07	1.10325e+07	1.4986e+07	1.25151e+07	1.32552e+07	9.74368e+06	1.51945e+07	1.57159e+07	1.28012e+07	1.70521e+07	1.30254e+07	1.39836e+07	1.68958e+07	1.6303e+07	1.76935e+07	3536900	5.26972e+06	1.27213e+07	1.31062e+07	1.28799e+07	1.22784e+07	3.70541e+06	1.09908e+07	1.1892e+07	1671	0.670559	0.0233189	DKD-GP	1.2053	0.183621
Q64455	3	2	2	Receptor-type tyrosine-protein phosphatase eta	Ptprj	>sp|Q64455|PTPRJ_MOUSE Receptor-type tyrosine-protein phosphatase eta OS=Mus musculus GN=Ptprj PE=1 SV=2	2.3	1.6	1.6	136.77	339821	2.41244e+06	282883	2.64641e+06	3.00323e+06	565077	2.48171e+06	1.5916e+06	2.33177e+06	604171	226070	175956	383816	1.93204e+06	1.98776e+06	966047	437734	444930	444963	405218	328092	840362	355843	376176	520930	151946	2.12655e+06	387804	391891	1.02885e+06	317683	1.63264e+06	1.00383e+06	2387	3.66694	0.023609	DKD-GP	0.646065	0.341625
Q9WUM4	9	9	9	Coronin-1C	Coro1c	>sp|Q9WUM4|COR1C_MOUSE Coronin-1C OS=Mus musculus GN=Coro1c PE=1 SV=2	18.1	18.1	18.1	53.12	6.05788e+07	7.05805e+07	6.13694e+07	7.07045e+07	6.65587e+07	5.68402e+07	5.04899e+07	6.44641e+07	5.07958e+07	7.5735e+07	7.52469e+07	5.78764e+07	7.40354e+07	4.44354e+07	6.28006e+07	7.3973e+07	3.63275e+07	4.47112e+07	6.73861e+07	3.86435e+07	5.02601e+07	6.25259e+07	2.69226e+07	5.29788e+07	59971000	7.24703e+07	7.92633e+07	6.01781e+07	6.66004e+07	6.92275e+07	5.60377e+07	6.72264e+07	6.02255e+07	900	1.32081	0.0236878	DKD-GP	1.02654	0.866327
P06801	15	15	15	NADP-dependent malic enzyme	Me1	>sp|P06801|MAOX_MOUSE NADP-dependent malic enzyme OS=Mus musculus GN=Me1 PE=1 SV=2	41.8	41.8	41.8	63.953	7.06575e+07	4.64275e+07	6.05371e+07	7.27605e+07	6.72059e+07	4.1728e+07	3.56772e+07	8.50374e+07	4.89951e+07	3.68967e+07	3.90813e+07	4.70681e+07	3.58771e+07	4.09716e+07	8.08345e+07	3.06451e+07	9.8867e+07	1.00043e+08	7.10108e+07	1.63843e+08	6.97515e+07	4.91675e+07	8.45611e+07	1.10696e+08	74298000	4.58852e+07	8.63804e+07	9.86509e+07	1.72737e+08	1.04105e+08	1.92529e+08	1.14385e+08	7.7416e+07	785	0.641804	0.023688	DKD-GP	0.750721	0.0739655
Q9WU84	2	2	2	Copper chaperone for superoxide dismutase	Ccs	>sp|Q9WU84|CCS_MOUSE Copper chaperone for superoxide dismutase OS=Mus musculus GN=Ccs PE=1 SV=1	8	8	8	28.911	5.08458e+06	4.88134e+06	1.01322e+06	3.75274e+06	2.01901e+06	5.42842e+06	5.45673e+06	8.47586e+06	5.64552e+06	1.8479e+06	4.05422e+06	4.81164e+06	1.61589e+06	5.70388e+06	5.72255e+06	6.28392e+06	1.56362e+06	2.366e+06	1.5153e+06	2.46092e+06	1.55442e+06	1.05722e+06	1.42621e+06	4.19009e+06	3966000	4.0004e+06	2.00061e+06	2.11131e+06	4.95457e+06	2.42362e+06	3.89803e+06	3.85545e+06	3.59816e+06	2160	2.23828	0.0237929	DKD-GP	0.988193	0.890285
Q8VCH0	15	4	4	3-ketoacyl-CoA thiolase B, peroxisomal	Acaa1b	>sp|Q8VCH0|THIKB_MOUSE 3-ketoacyl-CoA thiolase B, peroxisomal OS=Mus musculus GN=Acaa1b PE=2 SV=1	59.9	17.5	17.5	43.995	9.35906e+07	3.03641e+07	5.00243e+07	5.23531e+07	3.71025e+07	2.78825e+07	3.00686e+07	9.68422e+07	3.59275e+07	4.65169e+07	3.7977e+07	6.87151e+07	4.19298e+07	6.74997e+07	4.47275e+07	1.10546e+08	1.63382e+08	4.99321e+07	5.77669e+07	2.09272e+08	6.94495e+07	8.89262e+07	6.86744e+07	8.42416e+07	51828000	4.9723e+07	4.20262e+07	6.17432e+07	8.30992e+07	6.03196e+07	6.25187e+07	5.67583e+07	6.66165e+07	860	0.528303	0.0237942	DKD-GP	1.08515	0.582354
Q3UIU2	8	8	8	NADH dehydrogenase [ubiquinone] 1 beta subcomplex subunit 6	Ndufb6	>sp|Q3UIU2|NDUB6_MOUSE NADH dehydrogenase [ubiquinone] 1 beta subcomplex subunit 6 OS=Mus musculus GN=Ndufb6 PE=2 SV=3	58.6	58.6	58.6	15.515	4.21793e+08	3.07085e+08	4.39838e+08	2.80399e+08	2.72244e+08	2.87939e+08	3.29656e+08	3.38141e+08	3.17772e+08	3.17923e+08	3.22966e+08	2.8796e+08	3.20061e+08	3.4127e+08	3.60902e+08	3.31508e+08	3.61485e+08	2.50022e+08	2.31918e+08	1.41843e+08	2.69461e+08	1.90639e+08	2.94021e+08	2.63919e+08	196120000	1.86568e+08	2.21854e+08	2.21963e+08	1.97745e+08	2.26106e+08	2.4591e+08	2.41081e+08	2.81816e+08	364	1.33634	0.0238127	DKD-GP	0.971337	0.81949
Q921M3	9	9	9	Splicing factor 3B subunit 3	Sf3b3	>sp|Q921M3|SF3B3_MOUSE Splicing factor 3B subunit 3 OS=Mus musculus GN=Sf3b3 PE=2 SV=1	9.6	9.6	9.6	135.55	4.80636e+07	5.06258e+07	6.44807e+07	5.32445e+07	6.45858e+07	3.87552e+07	4.65131e+07	3.9007e+07	2.65453e+07	4.78764e+07	2.11454e+07	3.66961e+07	3.87044e+07	3.14763e+07	3.42215e+07	4.65824e+07	3.96689e+07	4.98155e+07	3.05962e+07	4.26883e+07	3.12379e+07	4.09851e+07	3.92637e+07	4.55668e+07	36039000	4.75439e+07	3.33063e+07	2.15388e+07	3.39833e+07	5.13825e+07	3.95207e+07	3.90133e+07	4.09585e+07	1090	1.26719	0.0239502	DKD-GP	0.698902	0.00829446
P62806	10	10	10	Histone H4	Hist1h4a	>sp|P62806|H4_MOUSE Histone H4 OS=Mus musculus GN=Hist1h4a PE=1 SV=2	54.4	54.4	54.4	11.367	4.51748e+08	6.00664e+08	3.92286e+08	4.07564e+08	4.38051e+08	4.61167e+08	5.22139e+08	1.417e+09	5.67152e+08	4.58986e+08	4.39356e+08	3.7664e+08	6.20319e+08	5.86195e+08	5.11684e+08	5.53423e+08	9.41818e+08	8.22679e+08	5.14308e+08	6.90726e+08	1.0396e+09	9.67161e+08	7.13691e+08	1.86141e+09	512460000	4.92501e+08	5.32471e+08	5.28619e+08	7.51223e+08	5.18632e+08	4.59565e+08	4.11054e+08	6.42572e+08	192	0.62116	0.0239881	DKD-GP	0.877017	0.772581
A2A8Z1	3	3	3	Oxysterol-binding protein-related protein 9	Osbpl9	>sp|A2A8Z1|OSBL9_MOUSE Oxysterol-binding protein-related protein 9 OS=Mus musculus GN=Osbpl9 PE=1 SV=1	4.6	4.6	4.6	83.108	9.70385e+06	6.00333e+06	6.32752e+06	6.25837e+06	9.41946e+06	9.81465e+06	9.03262e+06	9.86964e+06	9.79613e+06	9.57623e+06	9.18189e+06	5.85774e+06	9.50695e+06	9.23614e+06	9.28646e+06	8.58667e+06	9.85572e+06	1.22042e+07	1.09727e+07	1.14033e+07	9.68354e+06	1.10179e+07	1.22095e+07	7.38897e+06	11476000	7.68192e+06	1.22528e+07	1.02234e+07	1.28011e+07	4.76461e+06	1.10818e+07	6.12918e+06	9.33138e+06	1782	0.783959	0.0240193	DKD-GP	1.06923	0.451921
P11983	20	20	20	T-complex protein 1 subunit alpha	Tcp1	>sp|P11983|TCPA_MOUSE T-complex protein 1 subunit alpha OS=Mus musculus GN=Tcp1 PE=1 SV=3	45.7	45.7	45.7	60.448	2.4555e+08	2.48089e+08	2.31339e+08	2.20575e+08	2.24795e+08	2.37987e+08	3.04111e+08	3.01361e+08	2.54781e+08	2.98915e+08	2.57179e+08	2.66626e+08	3.0766e+08	3.17786e+08	2.70167e+08	2.67401e+08	3.21325e+08	2.52979e+08	3.10429e+08	3.29841e+08	2.63962e+08	4.12954e+08	2.97493e+08	2.52117e+08	306200000	3.89689e+08	2.98419e+08	2.76995e+08	2.98862e+08	2.64771e+08	2.42427e+08	2.94365e+08	2.83348e+08	361	0.824958	0.0242689	DKD-GP	1.11258	0.0604243
P10649	20	20	13	Glutathione S-transferase Mu 1	Gstm1	>sp|P10649|GSTM1_MOUSE Glutathione S-transferase Mu 1 OS=Mus musculus GN=Gstm1 PE=1 SV=2	67	67	38.5	25.97	5.50079e+08	4.92251e+08	4.84107e+08	5.09019e+08	5.07339e+08	6.34248e+08	4.67509e+08	6.21296e+08	4.92073e+08	4.62164e+08	4.62991e+08	3.36142e+08	4.31457e+08	5.45753e+08	4.40663e+08	4.58224e+08	5.35102e+08	4.97826e+08	4.65629e+08	4.61963e+08	4.1628e+08	4.91172e+08	3.29458e+08	3.30079e+08	400300000	3.13791e+08	3.92896e+08	3.42353e+08	4.99132e+08	4.54057e+08	4.18009e+08	4.37205e+08	4.58768e+08	257	1.20931	0.0244912	DKD-GP	0.85082	0.0224438
P84091	17	17	17	AP-2 complex subunit mu	Ap2m1	>sp|P84091|AP2M1_MOUSE AP-2 complex subunit mu OS=Mus musculus GN=Ap2m1 PE=1 SV=1	37.2	37.2	37.2	49.654	1.64552e+08	1.69288e+08	1.87254e+08	1.70618e+08	1.92736e+08	1.84223e+08	1.67619e+08	1.52889e+08	9.39077e+07	2.20571e+08	2.02395e+08	1.84292e+08	1.82989e+08	1.11718e+08	1.34424e+08	1.81521e+08	1.50884e+08	1.65581e+08	1.78217e+08	1.02285e+08	1.42587e+08	1.50667e+08	1.44691e+08	1.48828e+08	139260000	1.62587e+08	1.72105e+08	1.27769e+08	1.35606e+08	1.15299e+08	1.30376e+08	1.62532e+08	1.57196e+08	528	1.17355	0.0245294	DKD-GP	0.944312	0.429401
Q9ER64	2	2	2	Oxysterol-binding protein-related protein 5	Osbpl5	>sp|Q9ER64|OSBL5_MOUSE Oxysterol-binding protein-related protein 5 OS=Mus musculus GN=Osbpl5 PE=2 SV=3	2.3	2.3	2.3	98.921	4.24313e+06	3.00975e+06	3.08506e+06	3.75041e+06	4.14071e+06	3.91023e+06	3.03126e+06	4.85983e+06	2.75503e+06	3.867e+06	3.83019e+06	4.73307e+06	3.53407e+06	3.52905e+06	3.11454e+06	351572	2.14718e+06	2.67879e+06	2.80185e+06	2.81489e+06	2.62657e+06	3.00777e+06	4.60902e+06	2.8794e+06	347120	2.5696e+06	3.2954e+06	2.92152e+06	4.55508e+06	5.15606e+06	3.59639e+06	2.80166e+06	3.26729e+06	2185	1.27434	0.0245312	DKD-GP	0.856284	0.316134
P16045	5	5	5	Galectin-1	Lgals1	>sp|P16045|LEG1_MOUSE Galectin-1 OS=Mus musculus GN=Lgals1 PE=1 SV=3	37.8	37.8	37.8	14.866	2.615e+07	2.83855e+07	3.67711e+07	3.26567e+07	4.85093e+07	3.20619e+07	1.35455e+07	9.77743e+06	1.41446e+07	2.09934e+07	3.20142e+07	3.01807e+07	2.15503e+07	3.0171e+07	2.27504e+07	2.98024e+07	8.37459e+06	7.1256e+06	1.38014e+07	2.73564e+07	1.09353e+07	1.5195e+07	1.80701e+07	1.88557e+07	17185000	1.36368e+07	1.76282e+07	1.37729e+07	1.54896e+07	1.4041e+07	1.77876e+07	7.77623e+06	2.0828e+07	1406	1.90335	0.024564	DKD-GP	0.884795	0.830915
P52480	19	19	18	Pyruvate kinase PKM	Pkm	>sp|P52480|KPYM_MOUSE Pyruvate kinase isozymes M1/M2 OS=Mus musculus GN=Pkm PE=1 SV=4	48.2	48.2	46.1	57.844	1.29401e+08	2.09734e+08	1.79057e+08	1.79129e+08	2.70766e+08	2.06134e+08	1.21567e+08	1.601e+08	1.50185e+08	1.81171e+08	1.51093e+08	1.21244e+08	1.71425e+08	1.40384e+08	1.37323e+08	1.44633e+08	1.56976e+08	2.55706e+08	2.40254e+08	2.26438e+08	2.30017e+08	2.37302e+08	2.91803e+08	2.79318e+08	156230000	1.42094e+08	1.32195e+08	1.70396e+08	2.22705e+08	2.68822e+08	1.8222e+08	2.22766e+08	1.89643e+08	474	0.759139	0.0246135	DKD-GP	0.822493	0.125004
Q9D172	14	14	14	ES1 protein homolog, mitochondrial	D10Jhu81e	>sp|Q9D172|ES1_MOUSE ES1 protein homolog, mitochondrial OS=Mus musculus GN=D10Jhu81e PE=1 SV=1	59.8	59.8	59.8	28.09	8.26944e+08	6.23641e+08	6.57148e+08	6.59968e+08	6.82887e+08	6.55543e+08	7.28269e+08	7.70449e+08	7.15055e+08	6.89816e+08	5.5976e+08	7.22223e+08	6.75531e+08	7.29561e+08	8.53843e+08	7.81797e+08	6.56835e+08	5.83582e+08	5.62931e+08	6.29927e+08	5.5486e+08	5.8176e+08	7.29312e+08	6.6832e+08	537950000	5.15741e+08	5.49049e+08	6.30341e+08	7.11386e+08	5.21512e+08	6.79001e+08	5.2493e+08	6.55308e+08	187	1.1283	0.0247495	DKD-GP	1.0219	0.729281
Q8BGR2	3	3	3	Leucine-rich repeat-containing protein 8D	Lrrc8d	>sp|Q8BGR2|LRC8D_MOUSE Leucine-rich repeat-containing protein 8D OS=Mus musculus GN=Lrrc8d PE=2 SV=1	5.7	5.7	5.7	98.112	1.43144e+06	511809	1.10816e+06	1.41221e+06	355395	761643	677860	1.58921e+06	601521	879736	541285	900017	1.24175e+06	634501	2.26921e+06	2.97085e+06	2.98801e+06	484782	2.13482e+06	2.83011e+06	1.27004e+06	1.70951e+06	2.47126e+06	2.15761e+06	1719300	1.57197e+06	331449	2.67758e+06	867776	1.28542e+06	790151	823204	1.37499e+06	2361	0.489073	0.0251051	DKD-GP	1.27921	0.558143
Q9Z2Y8	9	9	9	Proline synthase co-transcribed bacterial homolog protein	Prosc	>sp|Q9Z2Y8|PROSC_MOUSE Proline synthase co-transcribed bacterial homolog protein OS=Mus musculus GN=Prosc PE=1 SV=1	38	38	38	30.048	5.83911e+07	3.82258e+07	3.2102e+07	2.65703e+07	3.40684e+07	3.09688e+07	6.13783e+07	4.54661e+07	3.47058e+07	4.67593e+07	3.39827e+07	6.30505e+07	2.69193e+07	2.18673e+07	6.56359e+07	7.0705e+07	3.98506e+07	3.24886e+07	2.60824e+07	2.37892e+07	3.15678e+07	3.07624e+07	2.32318e+07	1.43629e+07	39037000	1.82118e+07	4.25464e+07	3.54333e+07	2.73295e+07	2.16956e+07	3.45498e+07	9.6425e+06	3.56681e+07	1158	1.47284	0.0252027	DKD-GP	1.11142	0.733089
P62835	12	3	3	Ras-related protein Rap-1A	Rap1a	>sp|P62835|RAP1A_MOUSE Ras-related protein Rap-1A OS=Mus musculus GN=Rap1a PE=2 SV=1	59.2	12	12	20.987	5.19445e+07	7.79661e+07	5.4058e+07	5.50765e+07	4.2692e+07	7.64935e+07	8.19756e+07	7.06377e+07	6.97986e+07	8.83968e+07	8.78755e+07	8.4539e+07	9.2446e+07	8.00362e+07	6.4759e+07	7.3745e+07	3.88179e+07	5.76846e+07	4.95801e+07	3.07863e+07	5.13628e+07	3.83362e+07	5.56659e+07	5.79339e+07	41151000	5.22753e+07	5.55263e+07	6.42687e+07	5.37323e+07	5.69493e+07	4.0417e+07	4.40547e+07	6.06557e+07	894	1.34373	0.0255855	DKD-GP	1.25595	0.0263496
Q91ZE0	5	5	5	Trimethyllysine dioxygenase, mitochondrial	Tmlhe	>sp|Q91ZE0|TMLH_MOUSE Trimethyllysine dioxygenase, mitochondrial OS=Mus musculus GN=Tmlhe PE=2 SV=2	12.8	12.8	12.8	49.609	2.34101e+07	1.97753e+07	1.88046e+07	1.43756e+07	2.01398e+07	1.93289e+07	1.29087e+07	1.82741e+07	1.39789e+07	1.72926e+07	1.18439e+07	1.92144e+07	1.26005e+07	1.82695e+07	1.34981e+07	1.89074e+07	1.77095e+07	1.29507e+07	1.55684e+07	1.69257e+07	1.61776e+07	1.32172e+07	1.34264e+07	1.20119e+07	7498800	1.15249e+07	1.29774e+07	1.07679e+07	7.31967e+06	1.02606e+07	1.35266e+07	6.81043e+06	1.4728e+07	1564	1.24604	0.0257016	DKD-GP	0.854359	0.124818
Q8CGB6;Q8BZ33	30;1	30;1	29;1	Tensin-like C1 domain-containing phosphatase	Tenc1	>sp|Q8CGB6|TENC1_MOUSE Tensin-like C1 domain-containing phosphatase OS=Mus musculus GN=Tenc1 PE=1 SV=1	31.3	31.3	30.4	152.01	2.31765e+08	3.54682e+08	3.56053e+08	2.9149e+08	2.17108e+08	3.18949e+08	3.23717e+08	2.76421e+08	3.01165e+08	3.45034e+08	3.35728e+08	3.3905e+08	3.79691e+08	2.55293e+08	2.45955e+08	2.72274e+08	7.41284e+07	1.63755e+08	2.51137e+08	1.97786e+08	1.97304e+08	1.69186e+08	2.26397e+08	3.322e+08	264740000	3.11357e+08	2.77574e+08	2.81435e+08	2.59281e+08	3.61146e+08	2.87184e+08	2.2945e+08	2.72764e+08	374	1.47043	0.0258731	DKD-GP	1.04388	0.596278
P04919	4	4	4	Band 3 anion transport protein	Slc4a1	>sp|P04919|B3AT_MOUSE Band 3 anion transport protein OS=Mus musculus GN=Slc4a1 PE=1 SV=1	5.5	5.5	5.5	103.13	1.42394e+07	1.17956e+07	1.32836e+07	9.62674e+06	1.17783e+07	1.86332e+07	1.06715e+07	1.00586e+07	5.96712e+06	5.87539e+06	3.55583e+06	5.84689e+06	5.02856e+06	859286	7.27939e+06	7.31303e+06	1.2302e+07	5.96313e+06	7.58076e+06	7.86817e+06	1.10998e+07	9.3127e+06	1.27933e+07	5.40922e+06	4724200	1.09189e+07	8.43177e+06	6.13106e+06	1.29598e+06	1.9054e+06	4.21568e+06	7.20978e+06	8.09295e+06	1849	1.38377	0.025885	DKD-GP	0.416892	0.00466439
Q8CIM7	12	12	11	Cytochrome P450 2D26	Cyp2d26	>sp|Q8CIM7|CP2DQ_MOUSE Cytochrome P450 2D26 OS=Mus musculus GN=Cyp2d26 PE=1 SV=1	27.2	27.2	24.6	56.975	1.31181e+08	5.53976e+07	6.42855e+07	4.7856e+07	6.11098e+07	8.83182e+07	6.63553e+07	2.18614e+08	4.69979e+07	7.64053e+07	6.68293e+07	7.17926e+07	6.54854e+07	1.01942e+08	5.29558e+07	1.21315e+08	7.08877e+07	4.91025e+07	3.61527e+07	2.5334e+07	3.89829e+07	3.20069e+07	9.97605e+07	3.6955e+07	23514000	3.07045e+07	2.25685e+07	1.99599e+07	1.9081e+07	2.16002e+07	2.09475e+07	1.9873e+07	5.95085e+07	911	1.88374	0.0260339	DKD-GP	0.823502	0.619898
Q9JLB4	2	2	2	Cubilin	Cubn	>sp|Q9JLB4|CUBN_MOUSE Cubilin OS=Mus musculus GN=Cubn PE=1 SV=3	0.6	0.6	0.6	399.09	4.49647e+06	3.28852e+06	3.67143e+06	4.7632e+06	1.56075e+06	921182	3.18721e+06	2.54622e+06	343485	345103	1.02092e+06	336241	1.34847e+06	1.87109e+06	351765	2.18993e+06	3.99238e+06	1.35803e+06	1.08767e+06	516613	1.27289e+06	818027	1.01752e+06	2.41881e+06	2511200	1.51517e+06	1.97511e+06	1.31222e+06	1.22001e+06	1.00937e+06	1.4076e+06	969480	1.77013e+06	2321	1.95763	0.0261685	DKD-GP	0.319501	0.00283674
O88428	12	12	12	Bifunctional 3-phosphoadenosine 5-phosphosulfate synthase 2;Sulfate adenylyltransferase;Adenylyl-sulfate kinase	Papss2	>sp|O88428|PAPS2_MOUSE Bifunctional 3-phosphoadenosine 5-phosphosulfate synthase 2 OS=Mus musculus GN=Papss2 PE=1 SV=2	21.3	21.3	21.3	70.35	4.14037e+07	2.18109e+07	2.06989e+07	2.874e+07	1.91633e+07	2.19125e+07	2.56142e+07	5.04155e+07	2.63128e+07	3.64907e+07	3.2337e+07	3.22751e+07	2.72931e+07	5.08521e+07	3.10865e+07	7.00278e+07	2.88487e+07	1.4264e+07	1.51217e+07	1.91087e+07	1.9421e+07	1.02087e+07	2.03653e+06	8.87228e+06	11709000	5.90317e+06	1.42855e+07	1.86759e+07	1.67144e+07	1.40188e+07	1.73103e+07	1.25133e+07	2.39202e+07	1341	1.94907	0.0264375	DKD-GP	1.33477	0.109167
P33173	3	3	2	Kinesin-like protein KIF1A	Kif1a	>sp|P33173|KIF1A_MOUSE Kinesin-like protein KIF1A OS=Mus musculus GN=Kif1a PE=1 SV=2	2.2	2.2	1.5	191.72	3.60396e+06	248379	1.94389e+06	3.22616e+06	1.2893e+06	4.55279e+06	4.17571e+06	3.8975e+06	5.33389e+06	4.29294e+06	267840	4.60546e+06	5.48725e+06	4.45504e+06	4.1063e+06	4.25165e+06	1.03959e+06	444930	444963	616994	688952	572358	1.8292e+06	1.67706e+06	1011100	481142	860473	1.41217e+06	2.69636e+06	3.37815e+06	3.83401e+06	3.82354e+06	2.51716e+06	2249	3.13612	0.0264423	DKD-GP	1.42998	0.447712
P35821	2	2	2	Tyrosine-protein phosphatase non-receptor type 1	Ptpn1	>sp|P35821|PTN1_MOUSE Tyrosine-protein phosphatase non-receptor type 1 OS=Mus musculus GN=Ptpn1 PE=1 SV=2	6.5	6.5	6.5	49.593	3.77813e+06	8.14733e+06	6.10996e+06	4.86488e+06	9.83018e+06	4.78131e+06	3.98163e+06	3.43381e+06	6.09045e+06	6.33816e+06	3.00159e+06	6.00576e+06	4.22307e+06	7.17044e+06	3.75442e+06	4.21521e+06	1.73409e+06	444930	444963	4.23797e+06	328092	3.16387e+06	5.426e+06	5.14007e+06	3003600	6.47472e+06	4.60172e+06	4.86795e+06	4.40871e+06	3.4316e+06	6.43339e+06	3.71289e+06	4.4869e+06	2079	2.14757	0.0266085	DKD-GP	0.908115	0.685677
Q60817;P70670	2;2	2;2	2;2	Nascent polypeptide-associated complex subunit alpha;Nascent polypeptide-associated complex subunit alpha, muscle-specific form	Naca	>sp|Q60817|NACA_MOUSE Nascent polypeptide-associated complex subunit alpha OS=Mus musculus GN=Naca PE=1 SV=1;>sp|P70670|NACAM_MOUSE Nascent polypeptide-associated complex subunit alpha, muscle-specific form OS=Mus musculus GN=Naca PE=1 SV=2	14	14	14	23.384	1.16449e+07	6.99114e+06	1.30655e+07	1.46161e+07	1.00579e+07	1.17808e+07	1.27327e+07	1.26563e+07	1.25886e+07	9.12857e+06	1.18635e+07	9.95708e+06	9.4919e+06	1.39554e+07	1.2845e+07	1.23153e+07	2.20627e+07	1.80842e+07	1.42525e+07	2.0811e+07	1.46805e+07	1.86424e+07	9.72377e+06	1.20128e+07	19711000	1.51911e+07	1.57819e+07	1.63925e+07	1.70532e+07	1.93901e+07	1.4661e+07	1.79799e+07	1.41288e+07	1579	0.71809	0.027013	DKD-GP	0.985032	0.957222
P57759	7	7	7	Endoplasmic reticulum resident protein 29	Erp29	>sp|P57759|ERP29_MOUSE Endoplasmic reticulum resident protein 29 OS=Mus musculus GN=Erp29 PE=1 SV=2	28.2	28.2	28.2	28.823	5.00897e+07	3.25298e+07	4.82133e+07	4.51685e+07	5.00754e+07	4.0364e+07	3.73215e+07	4.02817e+07	4.10526e+07	4.08807e+07	3.7272e+07	4.05658e+07	3.84423e+07	3.17037e+07	4.24246e+07	3.94028e+07	5.43312e+07	5.32933e+07	4.69711e+07	7.0292e+07	4.97396e+07	4.51493e+07	4.23958e+07	5.42854e+07	45274000	5.61004e+07	5.0463e+07	4.40151e+07	7.03348e+07	5.16802e+07	6.89188e+07	7.47073e+07	4.79294e+07	1020	0.82612	0.027659	DKD-GP	0.906118	0.175056
Q08857	6	6	6	Platelet glycoprotein 4	Cd36	>sp|Q08857|CD36_MOUSE Platelet glycoprotein 4 OS=Mus musculus GN=Cd36 PE=1 SV=2	17.2	17.2	17.2	52.697	4.08188e+07	2.05304e+07	2.34812e+07	2.2332e+07	1.53206e+07	1.73195e+07	3.1051e+07	1.7164e+07	4.27869e+07	5.89034e+07	3.92702e+07	5.75465e+07	5.82605e+07	4.71743e+07	5.80547e+07	4.18124e+07	3.68086e+07	2.71231e+07	2.27323e+07	7.5945e+07	3.75386e+07	3.9739e+07	2.67153e+07	2.90691e+07	36616000	5.89784e+07	4.59326e+07	2.46954e+07	3.45794e+07	2.57108e+07	5.09595e+07	7.1133e+07	3.86282e+07	1110	0.635902	0.0276674	DKD-GP	2.14772	9.03773e-05
Q9D0L7	4	4	4	Armadillo repeat-containing protein 10	Armc10	>sp|Q9D0L7|ARM10_MOUSE Armadillo repeat-containing protein 10 OS=Mus musculus GN=Armc10 PE=1 SV=1	16.7	16.7	16.7	33.31	1.55116e+07	1.71038e+07	2.42108e+07	1.629e+07	1.66734e+07	1.9642e+07	8.10686e+06	1.25126e+07	1.56539e+07	1.48247e+07	2.45882e+07	1.36959e+07	2.23031e+07	2.0508e+07	1.96008e+07	1.56455e+07	1.55891e+07	1.95234e+07	1.63806e+07	2.61434e+07	2.64842e+07	2.30075e+07	2.89514e+07	2.50696e+07	21684000	1.70318e+07	1.59844e+07	1.78211e+07	1.58456e+07	1.71382e+07	2.02979e+07	2.11494e+07	1.89054e+07	1446	0.717923	0.0276884	DKD-GP	1.12894	0.3165
P56480	29	29	29	ATP synthase subunit beta, mitochondrial	Atp5b	>sp|P56480|ATPB_MOUSE ATP synthase subunit beta, mitochondrial OS=Mus musculus GN=Atp5b PE=1 SV=2	73.5	73.5	73.5	56.3	2.5305e+10	2.11286e+10	2.11157e+10	2.00705e+10	1.94382e+10	1.81142e+10	1.80418e+10	2.06657e+10	2.11848e+10	1.89196e+10	1.84154e+10	2.24413e+10	2.11226e+10	2.33684e+10	2.5062e+10	2.64384e+10	2.64224e+10	2.23753e+10	2.14193e+10	2.89477e+10	2.27774e+10	2.26271e+10	2.1961e+10	2.1024e+10	19023000000	1.95065e+10	2.14859e+10	1.88618e+10	2.34753e+10	1.91956e+10	2.31393e+10	2.01222e+10	2.16624e+10	2	0.873771	0.0277461	DKD-GP	1.07977	0.223171
Q8CIH5	2	2	2	1-phosphatidylinositol 4,5-bisphosphate phosphodiesterase gamma-2	Plcg2	>sp|Q8CIH5|PLCG2_MOUSE 1-phosphatidylinositol 4,5-bisphosphate phosphodiesterase gamma-2 OS=Mus musculus GN=Plcg2 PE=1 SV=1	2.1	2.1	2.1	147.59	9.38653e+07	5.31146e+07	8.54442e+07	7.09912e+07	9.79103e+07	6.52948e+07	4.20503e+07	6.58345e+07	5.18327e+07	4.87765e+07	5.84945e+07	5.24527e+07	6.00249e+07	6.17035e+07	5.86599e+07	4.5572e+07	3.38934e+07	4.479e+07	3.9618e+07	2.87301e+07	4.19888e+07	2.97795e+07	5.3272e+07	1.13406e+08	28299000	3.08448e+07	3.12525e+07	3.50466e+07	4.73773e+07	3.26223e+07	3.9468e+07	3.39493e+07	5.23862e+07	976	1.49037	0.027764	DKD-GP	0.761554	0.0531948
Q9WV96	2	2	2	Mitochondrial import inner membrane translocase subunit Tim10 B	Timm10b	>sp|Q9WV96|T10B_MOUSE Mitochondrial import inner membrane translocase subunit Tim10 B OS=Mus musculus GN=Timm10b PE=2 SV=1	28	28	28	11.314	4.82058e+06	4.49349e+06	4.11975e+06	4.17737e+06	2.14271e+06	4.52603e+06	3.574e+06	3.66087e+06	2.62521e+06	1.63784e+06	4.33453e+06	4.33807e+06	2.27744e+06	2.81008e+06	5.48077e+06	2.54057e+06	2.54014e+06	2.09822e+06	2.64736e+06	4.41211e+06	3.80532e+06	2.96593e+06	1.34978e+06	1.27098e+06	1405300	1.97789e+06	1.67902e+06	2.2949e+06	1.64444e+06	1.29972e+06	1.69173e+06	2.85057e+06	2.92165e+06	2214	1.49431	0.0281821	DKD-GP	0.826421	0.187995
Q9Z2Q5	3	3	3	39S ribosomal protein L40, mitochondrial	Mrpl40	>sp|Q9Z2Q5|RM40_MOUSE 39S ribosomal protein L40, mitochondrial OS=Mus musculus GN=Mrpl40 PE=2 SV=2	23.8	23.8	23.8	24.301	1.67247e+07	1.01116e+07	1.69207e+07	1.27712e+07	1.23201e+07	1.07827e+07	5.64358e+06	1.14816e+07	7.24529e+06	1.18691e+07	7.22251e+06	1.17454e+07	1.10211e+07	1.55119e+07	1.17891e+07	8.94922e+06	5.34749e+06	5.48556e+06	5.85478e+06	1.55032e+07	1.15397e+07	6.2538e+06	3.89169e+06	8.05609e+06	4567500	9.73075e+06	5.67076e+06	1.10952e+07	1.1962e+07	1.10562e+07	1.24467e+07	7.70599e+06	9.94616e+06	1756	1.56228	0.028342	DKD-GP	0.882154	0.491852
Q9ERS2	10	10	10	NADH dehydrogenase [ubiquinone] 1 alpha subcomplex subunit 13	Ndufa13	>sp|Q9ERS2|NDUAD_MOUSE NADH dehydrogenase [ubiquinone] 1 alpha subcomplex subunit 13 OS=Mus musculus GN=Ndufa13 PE=1 SV=3	63.2	63.2	63.2	16.859	6.3584e+08	4.82803e+08	5.13865e+08	4.92401e+08	4.39506e+08	5.18206e+08	5.34864e+08	5.27449e+08	5.32652e+08	5.16276e+08	4.85967e+08	5.89789e+08	5.31276e+08	6.13933e+08	6.15875e+08	4.80598e+08	5.03388e+08	4.70686e+08	4.46638e+08	4.80053e+08	4.57073e+08	4.96878e+08	4.32784e+08	4.11679e+08	402390000	4.26235e+08	4.29833e+08	4.04339e+08	4.2625e+08	3.88358e+08	4.35087e+08	3.61018e+08	4.83875e+08	242	1.1205	0.0283502	DKD-GP	1.05342	0.319639
Q9WTQ5	20	20	20	A-kinase anchor protein 12	Akap12	>sp|Q9WTQ5|AKA12_MOUSE A-kinase anchor protein 12 OS=Mus musculus GN=Akap12 PE=1 SV=1	20.1	20.1	20.1	180.69	6.29635e+07	1.04876e+08	9.68961e+07	9.00995e+07	1.1398e+08	7.93203e+07	8.4153e+07	3.95074e+07	1.10376e+08	9.53516e+07	8.58136e+07	8.0869e+07	7.10964e+07	6.68123e+07	6.71711e+07	5.85677e+07	4.96891e+07	5.85175e+07	6.98301e+07	3.62216e+07	4.21471e+07	3.59323e+07	8.60998e+07	6.95188e+07	89274000	8.38283e+07	6.28177e+07	8.98213e+07	7.03173e+07	9.04575e+07	6.86119e+07	8.1854e+07	7.47747e+07	808	1.49969	0.0283618	DKD-GP	0.946802	0.836203
P43024	5	5	5	Cytochrome c oxidase subunit 6A1, mitochondrial	Cox6a1	>sp|P43024|CX6A1_MOUSE Cytochrome c oxidase subunit 6A1, mitochondrial OS=Mus musculus GN=Cox6a1 PE=1 SV=2	70.3	70.3	70.3	12.352	1.29133e+09	1.69255e+09	1.0193e+09	1.04196e+09	1.00851e+09	8.38209e+08	1.08349e+09	1.01582e+09	1.34309e+09	1.10421e+09	1.05331e+09	1.07959e+09	1.00717e+09	1.35927e+09	1.26559e+09	7.14404e+08	9.76866e+08	1.00382e+09	8.26017e+08	5.45565e+08	8.69717e+08	1.12871e+09	6.14535e+08	8.57783e+08	533330000	8.05457e+08	9.47916e+08	1.09523e+09	6.12042e+08	1.05855e+09	9.0032e+08	9.23239e+08	9.88028e+08	125	1.31777	0.028438	DKD-GP	0.992824	0.968021
O54724	12	12	12	Polymerase I and transcript release factor	Ptrf	>sp|O54724|PTRF_MOUSE Polymerase I and transcript release factor OS=Mus musculus GN=Ptrf PE=1 SV=1	43.4	43.4	43.4	43.953	8.23421e+07	1.7395e+08	1.34684e+08	1.58309e+08	1.93655e+08	1.53946e+08	1.48306e+08	9.18643e+07	1.51586e+08	1.12352e+08	1.38984e+08	1.21302e+08	1.16038e+08	1.09897e+08	1.48406e+08	1.1271e+08	1.79971e+08	1.7184e+08	1.9331e+08	1.2017e+08	1.98169e+08	2.03267e+08	2.29916e+08	2.58848e+08	127970000	2.16357e+08	1.25502e+08	1.45726e+08	1.30082e+08	1.85388e+08	1.30402e+08	1.52913e+08	1.53693e+08	540	0.730995	0.0284965	DKD-GP	0.88938	0.466987
Q61830	5	5	5	Macrophage mannose receptor 1	Mrc1	>sp|Q61830|MRC1_MOUSE Macrophage mannose receptor 1 OS=Mus musculus GN=Mrc1 PE=1 SV=2	4.5	4.5	4.5	164.98	6.59105e+06	1.19813e+07	1.11855e+07	4.34323e+06	1.30848e+07	8.20272e+06	9.65485e+06	4.91777e+06	5.73867e+06	5.10753e+06	9.86035e+06	1.11158e+07	1.52425e+07	8.43238e+06	4.51534e+06	4.18816e+06	3.04422e+06	4.0747e+06	5.5404e+06	405218	905260	4.26374e+06	4.29698e+06	1.05286e+07	2709600	6.8833e+06	7.1398e+06	4.47265e+06	3.45266e+06	9.80743e+06	5.11553e+06	2.67157e+06	6.54605e+06	1940	2.11625	0.0285405	DKD-GP	0.917661	0.613064
O35465	3	3	3	Peptidyl-prolyl cis-trans isomerase FKBP8	Fkbp8	>sp|O35465|FKBP8_MOUSE Peptidyl-prolyl cis-trans isomerase FKBP8 OS=Mus musculus GN=Fkbp8 PE=1 SV=2	15.2	15.2	15.2	43.528	2.26814e+07	1.92243e+07	2.41092e+07	2.5003e+07	1.72424e+07	1.98366e+07	1.15859e+07	1.83782e+07	1.82172e+07	1.34193e+07	1.37213e+07	1.74011e+07	2.54316e+07	1.94274e+07	2.40307e+07	1.54404e+07	2.47478e+07	2.47541e+07	3.66833e+07	2.24156e+07	2.1509e+07	2.12852e+07	2.27448e+07	3.37781e+07	16461000	2.15488e+07	1.68748e+07	1.62777e+07	1.89388e+07	2.3258e+07	1.96973e+07	1.91215e+07	2.07889e+07	1408	0.760209	0.0285509	DKD-GP	0.930584	0.555739
Q8CI95	2	2	2	Oxysterol-binding protein-related protein 11	Osbpl11	>sp|Q8CI95|OSB11_MOUSE Oxysterol-binding protein-related protein 11 OS=Mus musculus GN=Osbpl11 PE=1 SV=2	2.9	2.9	2.9	83.628	339821	248379	282883	289482	79233.6	211794	272229	296205	216917	415557	488855	290391	431821	267607	370848	386115	151943	178214	192698	174325	112080	194534	108169	94952.3	793600	261029	290463	291016	385071	346035	317683	282133	283190	2421	1.67371	0.0286935	DKD-GP	1.41984	0.0635287
Q5EG47	4	4	2	5-AMP-activated protein kinase catalytic subunit alpha-1	Prkaa1	>sp|Q5EG47|AAPK1_MOUSE 5-AMP-activated protein kinase catalytic subunit alpha-1 OS=Mus musculus GN=Prkaa1 PE=1 SV=2	9.7	9.7	3.6	63.928	8.65203e+06	9.03478e+06	1.0879e+07	1.18722e+07	1.17448e+07	7.42213e+06	6.49456e+06	8.77362e+06	9.20434e+06	1.03583e+07	1.16133e+07	6.89733e+06	1.02751e+07	8.51476e+06	8.33111e+06	1.06335e+07	1.29045e+06	7.26803e+06	8.41281e+06	1.84164e+06	5.3744e+06	4.11615e+06	8.95052e+06	6.3892e+06	6257700	5.65953e+06	7.27868e+06	7.99463e+06	4.4966e+06	3.77083e+06	7.00279e+06	7.15333e+06	7.62369e+06	1882	1.71557	0.0287918	DKD-GP	1.01275	0.83368
O08553	29	29	25	Dihydropyrimidinase-related protein 2	Dpysl2	>sp|O08553|DPYL2_MOUSE Dihydropyrimidinase-related protein 2 OS=Mus musculus GN=Dpysl2 PE=1 SV=2	68.9	68.9	59.1	62.277	3.42947e+08	8.6734e+08	7.46525e+08	8.73582e+08	1.34028e+09	9.00439e+08	6.36531e+08	4.92197e+08	7.76992e+08	5.25528e+08	6.06053e+08	4.99525e+08	5.78431e+08	4.72947e+08	5.7895e+08	3.36627e+08	8.65108e+08	1.2518e+09	1.01419e+09	1.00658e+09	9.74249e+08	1.06348e+09	1.3704e+09	1.23514e+09	1082000000	8.33137e+08	8.072e+08	8.77364e+08	1.11961e+09	1.35917e+09	8.42006e+08	9.66969e+08	8.51353e+08	148	0.706055	0.0289411	DKD-GP	0.705671	0.103986
Q9ERE7	2	2	2	LDLR chaperone MESD	Mesdc2	>sp|Q9ERE7|MESD_MOUSE LDLR chaperone MESD OS=Mus musculus GN=Mesdc2 PE=1 SV=1	13.4	13.4	13.4	25.206	2.06831e+07	1.86853e+07	1.54265e+07	1.87921e+07	2.17491e+07	1.67648e+07	1.72405e+07	1.37673e+07	1.60438e+07	1.66443e+07	1.41076e+07	1.40573e+07	1.52847e+07	1.49951e+07	1.66023e+07	1.36799e+07	1.31354e+07	1.85968e+07	1.40674e+07	1.24944e+07	1.23774e+07	1.80658e+07	1.66185e+07	1.25433e+07	17694000	1.71999e+07	1.80189e+07	1.52278e+07	1.57763e+07	1.88746e+07	1.80397e+07	2.2371e+07	1.64258e+07	1524	1.21383	0.0289778	DKD-GP	0.84841	0.0244986
Q9D1Q6	6	5	5	Endoplasmic reticulum resident protein 44	Erp44	>sp|Q9D1Q6|ERP44_MOUSE Endoplasmic reticulum resident protein 44 OS=Mus musculus GN=Erp44 PE=1 SV=1	17.7	16	16	46.852	2.84187e+07	4.36262e+07	3.55186e+07	3.31485e+07	3.76603e+07	3.26344e+07	2.45783e+07	2.03298e+07	2.58795e+07	2.94572e+07	2.28172e+07	2.67972e+07	2.67058e+07	2.43875e+07	2.16244e+07	2.41406e+07	3.21169e+07	4.14387e+07	4.2254e+07	6.08202e+07	3.63479e+07	3.87774e+07	9.68042e+07	3.89761e+07	35459000	7.43341e+07	4.11512e+07	2.94792e+07	2.2483e+07	3.24319e+07	5.20648e+07	4.42549e+07	3.67787e+07	1141	0.660365	0.0294097	DKD-GP	0.78858	0.0447577
Q9CZX8	10	10	10	40S ribosomal protein S19	Rps19	>sp|Q9CZX8|RS19_MOUSE 40S ribosomal protein S19 OS=Mus musculus GN=Rps19 PE=1 SV=3	43.4	43.4	43.4	16.085	1.7136e+08	1.79887e+08	1.64103e+08	1.88472e+08	1.67909e+08	2.18395e+08	2.28575e+08	2.5788e+08	2.29596e+08	1.98621e+08	2.10889e+08	1.90406e+08	2.05188e+08	1.9505e+08	1.97911e+08	1.69438e+08	2.21202e+08	2.26612e+08	2.31676e+08	2.12173e+08	2.38536e+08	2.49717e+08	2.22308e+08	2.28221e+08	242920000	2.44129e+08	2.3719e+08	2.41929e+08	2.55079e+08	2.35853e+08	2.19304e+08	2.06169e+08	2.15209e+08	440	0.86131	0.0297595	DKD-GP	1.01301	0.746175
Q69ZU6	23	23	23	Thrombospondin type-1 domain-containing protein 7A	Thsd7a	>sp|Q69ZU6|THS7A_MOUSE Thrombospondin type-1 domain-containing protein 7A OS=Mus musculus GN=Thsd7a PE=2 SV=2	17.4	17.4	17.4	183.53	1.96184e+08	2.97303e+08	1.81657e+08	2.2694e+08	4.04938e+08	3.39643e+08	3.1559e+08	2.09512e+08	3.2596e+08	3.957e+08	2.86442e+08	3.15155e+08	3.67095e+08	3.01496e+08	2.58786e+08	2.13832e+08	1.28633e+08	2.26612e+08	2.16412e+08	3.35674e+08	1.6292e+08	5.07756e+07	4.60667e+07	1.03685e+08	294640000	3.00809e+08	1.86723e+08	2.50339e+08	2.22577e+08	2.61378e+08	1.6087e+08	2.0109e+08	2.43295e+08	405	1.709	0.0297954	DKD-GP	1.13478	0.255909
Q3UVK0	8	8	8	Endoplasmic reticulum metallopeptidase 1	Ermp1	>sp|Q3UVK0|ERMP1_MOUSE Endoplasmic reticulum metallopeptidase 1 OS=Mus musculus GN=Ermp1 PE=1 SV=2	11.8	11.8	11.8	100.15	2.51515e+07	2.0043e+07	1.4624e+07	1.67151e+07	1.78529e+07	3.27609e+07	1.76155e+07	5.89991e+06	2.31892e+07	6.59967e+06	1.76668e+07	2.83598e+07	4.25632e+07	2.7836e+07	9.15871e+06	3.92575e+07	1.96939e+07	3.06552e+07	2.16725e+07	2.05531e+07	4.13729e+07	5.60034e+07	3.36639e+07	2.61425e+07	10141000	2.90215e+07	3.79264e+07	3.62916e+07	4.73757e+07	2.03724e+07	2.31298e+07	2.10587e+07	2.56365e+07	1313	0.603236	0.029844	DKD-GP	1.29183	0.543805
Q9R0Y5	3	3	3	Adenylate kinase isoenzyme 1	Ak1	>sp|Q9R0Y5|KAD1_MOUSE Adenylate kinase isoenzyme 1 OS=Mus musculus GN=Ak1 PE=1 SV=1	20.1	20.1	20.1	21.539	4.86905e+06	5.30521e+06	6.3723e+06	9.64555e+06	9.52653e+06	1.62832e+07	1.54412e+07	1.27282e+07	1.35193e+07	6.88321e+06	8.8623e+06	8.27658e+06	1.20443e+07	6.06176e+06	1.49975e+07	5.74769e+06	2.40353e+07	2.58154e+07	2.02158e+07	2.30242e+07	2.30355e+07	2.75764e+07	1.43586e+07	4.11298e+06	25836000	1.10049e+07	1.90708e+07	1.97144e+07	1.06725e+07	1.11375e+07	5.78453e+06	6.30025e+06	1.33831e+07	1609	0.494352	0.0298606	DKD-GP	0.952868	0.944661
Q9CQN6	3	3	3	Transmembrane protein 14C	Tmem14c	>sp|Q9CQN6|TM14C_MOUSE Transmembrane protein 14C OS=Mus musculus GN=Tmem14c PE=1 SV=1	50	50	50	11.642	1.33511e+07	8.68039e+06	8.56279e+06	1.03116e+07	1.00987e+07	8.13298e+06	1.45132e+07	1.58701e+07	1.28551e+06	1.2997e+07	1.23797e+07	1.52659e+07	1.24316e+07	2.11933e+06	1.04976e+07	2.08402e+07	2.04665e+07	2.3292e+07	2.18902e+07	8.24475e+06	2.00193e+07	1.61122e+07	1.05037e+07	1.53429e+07	15574000	1.46081e+07	1.71785e+07	1.02654e+07	5.89016e+06	6.08394e+06	3.42184e+06	1.89818e+07	1.26629e+07	1640	0.658864	0.029889	DKD-GP	0.980965	0.445945
Q9QZW0	4	3	3	Probable phospholipid-transporting ATPase 11C	Atp11c	>sp|Q9QZW0|AT11C_MOUSE Probable phospholipid-transporting ATPase 11C OS=Mus musculus GN=Atp11c PE=1 SV=2	4.5	3.7	3.7	129.24	2.16826e+07	1.74255e+07	1.73707e+07	1.71975e+07	2.02549e+07	2.00101e+07	1.79726e+07	1.65544e+07	8.69688e+06	1.25677e+07	1.49033e+07	1.42569e+07	1.45899e+07	1.44281e+07	1.61476e+07	1.6864e+07	3.18593e+06	1.44459e+07	1.94676e+07	7.26757e+06	1.39788e+07	1.13588e+07	1.19068e+07	1.43652e+07	14276000	1.43763e+07	1.50068e+07	1.07979e+07	1.1349e+07	1.70902e+07	1.18404e+07	1.58629e+07	1.46093e+07	1570	1.54692	0.0300859	DKD-GP	0.75743	0.00488371
Q8BWM0	14	14	14	Prostaglandin E synthase 2;Prostaglandin E synthase 2 truncated form	Ptges2	>sp|Q8BWM0|PGES2_MOUSE Prostaglandin E synthase 2 OS=Mus musculus GN=Ptges2 PE=1 SV=3	51.6	51.6	51.6	43.323	1.99383e+08	1.1939e+08	1.50177e+08	1.46305e+08	1.37816e+08	1.21391e+08	1.51123e+08	1.18806e+08	1.46849e+08	1.82131e+08	1.27813e+08	1.64622e+08	1.41555e+08	1.62846e+08	1.97911e+08	1.919e+08	9.52551e+07	1.12268e+08	1.23765e+08	1.27805e+08	1.26114e+08	9.898e+07	1.10926e+08	1.45336e+08	98691000	7.61215e+07	1.07013e+08	1.1056e+08	1.43856e+08	1.1856e+08	1.40417e+08	1.01993e+08	1.34302e+08	584	1.21686	0.03017	DKD-GP	1.14963	0.103745
Q71LX4	25	15	15	Talin-2	Tln2	>sp|Q71LX4|TLN2_MOUSE Talin-2 OS=Mus musculus GN=Tln2 PE=1 SV=3	14.4	9.8	9.8	253.62	6.44823e+07	3.16482e+07	3.87912e+07	4.78426e+07	3.01538e+07	4.73525e+07	6.50859e+07	5.9199e+07	7.80733e+07	7.39097e+07	6.80524e+07	7.79151e+07	7.94838e+07	9.25004e+07	6.45264e+07	8.33252e+07	4.70458e+07	3.49429e+07	4.6422e+07	4.1638e+07	2.11395e+07	1.72336e+07	2.57108e+07	2.48322e+07	42409000	5.23437e+07	3.73883e+07	4.49158e+07	4.38618e+07	7.37082e+07	5.06413e+07	3.86602e+07	5.14136e+07	987	1.48497	0.0301701	DKD-GP	1.6065	0.00170651
P14131	10	10	10	40S ribosomal protein S16	Rps16	>sp|P14131|RS16_MOUSE 40S ribosomal protein S16 OS=Mus musculus GN=Rps16 PE=2 SV=4	57.5	57.5	57.5	16.445	1.33417e+08	1.43837e+08	1.24312e+08	1.5387e+08	1.13292e+08	1.72433e+08	1.50977e+08	2.08974e+08	2.44715e+08	1.28774e+08	1.36553e+08	1.30496e+08	1.29553e+08	1.28296e+08	1.41444e+08	2.37718e+08	1.96259e+08	1.92079e+08	1.57803e+08	2.02636e+08	1.76292e+08	1.63785e+08	1.75281e+08	1.68617e+08	144330000	1.61601e+08	1.56e+08	1.81481e+08	1.78953e+08	1.40273e+08	1.59956e+08	1.29929e+08	1.61373e+08	522	0.838325	0.0301814	DKD-GP	1.06364	0.738672
Q8R5M8	3	3	3	Cell adhesion molecule 1	Cadm1	>sp|Q8R5M8|CADM1_MOUSE Cell adhesion molecule 1 OS=Mus musculus GN=Cadm1 PE=1 SV=2	11.2	11.2	11.2	49.788	5.59256e+06	2.89847e+06	411820	400232	276830	780407	5.70925e+06	7.33887e+06	343485	619528	386141	601704	924314	513844	438618	5.52305e+06	7.21531e+06	1.8219e+06	1.73835e+06	2.66929e+07	6.11151e+06	1.0831e+07	6.94008e+06	7.47362e+06	1361700	3.61813e+06	1.69747e+06	659440	2.13213e+06	882561	7.02802e+06	7.64576e+06	3.95653e+06	2135	0.340117	0.0303576	DKD-GP	0.399458	0.215271
P15532	13	13	8	Nucleoside diphosphate kinase A	Nme1	>sp|P15532|NDKA_MOUSE Nucleoside diphosphate kinase A OS=Mus musculus GN=Nme1 PE=1 SV=1	80.3	80.3	49.3	17.208	5.32532e+08	4.19057e+08	4.25579e+08	5.10676e+08	4.31675e+08	5.58525e+08	5.90982e+08	6.50217e+08	6.17796e+08	5.28565e+08	5.06013e+08	5.08532e+08	4.95503e+08	6.2966e+08	6.3078e+08	4.05182e+08	7.87247e+08	6.82923e+08	6.3403e+08	1.09077e+09	6.87867e+08	6.30964e+08	4.13921e+08	6.11591e+08	657750000	5.1967e+08	6.60438e+08	7.22366e+08	9.22282e+08	6.52177e+08	7.33795e+08	6.51154e+08	6.09382e+08	201	0.743638	0.0304108	DKD-GP	1.04923	0.539628
P21619	23	18	18	Lamin-B2	Lmnb2	>sp|P21619|LMNB2_MOUSE Lamin-B2 OS=Mus musculus GN=Lmnb2 PE=1 SV=2	38.1	33.2	33.2	67.317	5.65492e+07	5.28095e+07	4.47146e+07	3.20981e+07	8.15852e+07	7.17334e+07	7.69326e+07	7.54191e+07	8.58973e+07	7.82353e+07	7.46863e+07	1.00693e+08	8.85896e+07	7.1469e+07	6.7922e+07	7.22049e+07	2.06443e+07	2.81416e+07	2.25147e+07	1.92298e+07	2.71044e+07	2.62741e+07	8.85172e+07	7.79292e+07	23344000	2.1674e+07	2.47043e+07	3.10844e+07	3.43652e+07	3.78181e+07	2.72064e+07	3.13228e+07	5.22942e+07	977	1.58477	0.030575	DKD-GP	1.30062	0.039078
P63276	7	7	7	40S ribosomal protein S17	Rps17	>sp|P63276|RS17_MOUSE 40S ribosomal protein S17 OS=Mus musculus GN=Rps17 PE=1 SV=2	59.3	59.3	59.3	15.524	5.90956e+07	5.29492e+07	5.93259e+07	6.19431e+07	6.47696e+07	5.35965e+07	1.0422e+08	6.50888e+07	7.6284e+07	6.28214e+07	5.73053e+07	8.76621e+07	7.13124e+07	7.31327e+07	8.3003e+07	6.82955e+07	1.01938e+08	8.43641e+07	6.52352e+07	9.682e+07	8.19071e+07	7.83962e+07	7.01897e+07	6.88287e+07	74004000	5.57132e+07	7.3412e+07	7.89113e+07	7.09261e+07	8.77631e+07	6.99431e+07	7.13161e+07	7.28273e+07	826	0.804394	0.0308345	DKD-GP	1.11291	0.204774
Q9R1P3	5	5	5	Proteasome subunit beta type-2	Psmb2	>sp|Q9R1P3|PSB2_MOUSE Proteasome subunit beta type-2 OS=Mus musculus GN=Psmb2 PE=1 SV=1	35.8	35.8	35.8	22.906	2.88834e+07	3.77809e+07	3.30227e+07	3.19467e+07	3.96795e+07	3.50915e+07	3.74388e+07	4.96278e+07	3.77601e+07	3.44656e+07	2.94936e+07	3.20754e+07	2.45507e+07	2.14295e+07	3.32298e+07	3.37387e+07	6.32441e+07	4.69274e+07	3.8002e+07	4.70332e+07	3.93846e+07	4.39534e+07	5.00696e+07	3.48731e+07	51668000	3.50882e+07	4.70588e+07	5.37753e+07	6.28245e+07	4.87931e+07	5.23284e+07	5.05727e+07	4.08066e+07	1092	0.807377	0.0309682	DKD-GP	0.840774	0.0669735
Q8R127	2	2	2	Saccharopine dehydrogenase-like oxidoreductase	Sccpdh	>sp|Q8R127|SCPDL_MOUSE Saccharopine dehydrogenase-like oxidoreductase OS=Mus musculus GN=Sccpdh PE=2 SV=1	8.6	8.6	8.6	47.129	2.71271e+06	2.65944e+06	2.4007e+06	3.01335e+06	3.4989e+06	5.13e+06	3.55075e+06	359386	2.99952e+06	2.58508e+06	2.60768e+06	2.65693e+06	3.01374e+06	2.36227e+06	2.47448e+06	2.36756e+06	4.7889e+06	5.05482e+06	3.44314e+06	7.50173e+06	4.97806e+06	5.40118e+06	9.30473e+06	3.95659e+06	9141000	7.55639e+06	6.23808e+06	4.09537e+06	3.2705e+06	7.04453e+06	6.54862e+06	6.27476e+06	4.34347e+06	2095	0.524999	0.0310519	DKD-GP	0.903196	0.792143
Q99N87	3	3	3	28S ribosomal protein S5, mitochondrial	Mrps5	>sp|Q99N87|RT05_MOUSE 28S ribosomal protein S5, mitochondrial OS=Mus musculus GN=Mrps5 PE=2 SV=1	7.6	7.6	7.6	48.206	1.51067e+07	1.18409e+07	6.51638e+06	9.06729e+06	8.89767e+06	9.07688e+06	1.08035e+07	1.20185e+07	1.11141e+07	1.20354e+07	1.17014e+07	1.12482e+07	7.80617e+06	1.03732e+07	1.44565e+07	1.27518e+07	7.99888e+06	8.02685e+06	9.70491e+06	6.85147e+06	6.36928e+06	8.86752e+06	6.77176e+06	8.72321e+06	2409500	9.62874e+06	1.25395e+07	7.04845e+06	1.42894e+07	4.18816e+06	1.09443e+07	6.57762e+06	9.55482e+06	1771	1.31611	0.0311927	DKD-GP	1.09792	0.345197
O70251	3	3	3	Elongation factor 1-beta	Eef1b	>sp|O70251|EF1B_MOUSE Elongation factor 1-beta OS=Mus musculus GN=Eef1b PE=1 SV=5	26.7	26.7	26.7	24.693	6.29118e+07	5.29749e+07	9.92554e+07	7.5233e+07	7.58199e+07	5.19553e+07	5.54785e+07	5.40431e+07	5.72841e+07	7.38216e+07	5.53368e+07	6.0279e+07	5.78164e+07	6.32629e+07	6.5832e+07	5.9426e+07	3.54765e+07	5.17655e+07	5.23925e+07	6.75236e+07	3.37834e+07	4.03247e+07	5.48107e+07	5.98433e+07	48727000	4.33167e+07	4.57264e+07	4.73553e+07	5.63768e+07	4.36265e+07	6.11084e+07	6.87765e+07	5.72395e+07	930	1.33277	0.0312063	DKD-GP	0.934404	0.607068
P48036	16	16	16	Annexin A5	Anxa5	>sp|P48036|ANXA5_MOUSE Annexin A5 OS=Mus musculus GN=Anxa5 PE=1 SV=1	52	52	52	35.752	1.60277e+08	2.46695e+08	2.88415e+08	3.91287e+08	3.67501e+08	3.28874e+08	2.75413e+08	2.00493e+08	2.31776e+08	1.83342e+08	2.0197e+08	1.75018e+08	2.16517e+08	1.97898e+08	2.16945e+08	1.46066e+08	2.63518e+08	4.37567e+08	3.91386e+08	3.03002e+08	3.59916e+08	4.36704e+08	3.79137e+08	4.2625e+08	385370000	3.4409e+08	3.85144e+08	3.36215e+08	4.23757e+08	4.82977e+08	3.38098e+08	4.36658e+08	3.11196e+08	338	0.753618	0.0313929	DKD-GP	0.694805	0.018288
P51863	8	8	8	V-type proton ATPase subunit d 1	Atp6v0d1	>sp|P51863|VA0D1_MOUSE V-type proton ATPase subunit d 1 OS=Mus musculus GN=Atp6v0d1 PE=1 SV=2	17.7	17.7	17.7	40.301	7.25413e+07	9.92149e+07	8.71491e+07	8.11635e+07	8.89926e+07	9.85812e+07	8.29151e+07	1.45044e+08	8.92678e+07	5.80789e+07	9.62825e+07	9.52974e+07	1.00207e+08	9.31718e+07	1.07354e+08	4.51585e+07	1.50126e+08	1.2335e+08	9.99924e+07	1.59352e+08	1.27477e+08	1.1099e+08	8.08238e+07	1.21283e+08	60009000	8.9436e+07	9.71093e+07	8.07346e+07	4.54326e+07	1.15226e+08	5.45031e+07	6.99076e+07	9.45679e+07	710	0.776255	0.0318586	DKD-GP	0.906322	0.400386
Q99KI0	43	43	43	Aconitate hydratase, mitochondrial	Aco2	>sp|Q99KI0|ACON_MOUSE Aconitate hydratase, mitochondrial OS=Mus musculus GN=Aco2 PE=1 SV=1	58.6	58.6	58.6	85.462	8.44684e+09	6.10958e+09	6.47505e+09	6.18088e+09	5.90418e+09	6.14235e+09	6.9201e+09	6.59051e+09	6.87156e+09	6.67409e+09	6.0189e+09	7.32815e+09	6.49515e+09	7.31247e+09	7.5024e+09	7.73705e+09	6.3065e+09	5.16176e+09	5.0657e+09	7.71411e+09	4.89991e+09	5.66485e+09	4.42742e+09	5.33791e+09	4377700000	4.52697e+09	4.61633e+09	4.74253e+09	5.704e+09	4.36387e+09	5.78284e+09	4.21364e+09	5.98798e+09	9	1.18375	0.0321323	DKD-GP	1.06008	0.243469
P97363	2	2	2	Serine palmitoyltransferase 2	Sptlc2	>sp|P97363|SPTC2_MOUSE Serine palmitoyltransferase 2 OS=Mus musculus GN=Sptlc2 PE=2 SV=2	6.2	6.2	6.2	62.981	266127	248379	282883	710001	280117	355547	632562	353575	343485	244221	274932	522596	407063	304821	591838	351572	1.12069e+06	444930	755402	405218	876872	431501	632344	376176	1186400	1.34212e+06	638427	1.59932e+06	572525	1.29044e+06	1.07585e+06	931490	620294	2408	0.620486	0.0323481	DKD-GP	0.971665	0.972086
Q8R311	2	2	2	cTAGE family member 5	Ctage5	>sp|Q8R311|CTGE5_MOUSE cTAGE family member 5 OS=Mus musculus GN=Ctage5 PE=1 SV=1	4.1	4.1	4.1	87.717	2.58766e+06	1.24368e+06	1.1383e+06	4.30941e+06	1.05997e+06	511249	347673	1.80054e+06	4.60289e+06	3.95873e+06	2.16259e+06	4.00145e+06	4.37839e+06	3.98001e+06	4.32931e+06	1.56024e+06	1.33459e+06	1.22757e+06	5.58493e+06	4.40978e+06	4.81838e+06	4.76597e+06	1.57098e+06	4.15392e+06	2644700	3.85331e+06	3.83376e+06	2.87792e+06	5.15559e+06	4.36436e+06	3.8905e+06	3.50199e+06	3.12376e+06	2198	0.466462	0.0327389	DKD-GP	2.229	0.00974987
Q8K0E8	2	2	2	Fibrinogen beta chain;Fibrinopeptide B;Fibrinogen beta chain	Fgb	>sp|Q8K0E8|FIBB_MOUSE Fibrinogen beta chain OS=Mus musculus GN=Fgb PE=2 SV=1	6.4	6.4	6.4	54.752	6.20361e+06	7.02055e+06	2.06501e+07	2.1451e+06	5.95652e+06	1.81758e+06	8.8222e+06	359386	2.76197e+06	1.22946e+07	1.4276e+07	2.93864e+06	407063	8.88334e+06	1.74419e+06	1.35681e+07	983128	1.55661e+06	875138	405218	960568	923495	3.1049e+06	2.59644e+06	1393300	2.63533e+06	1.04451e+06	807232	2.43797e+06	2.18013e+06	2.89293e+06	3.80353e+06	4.32654e+06	2099	4.6447	0.0327956	DKD-GP	1.0736	0.904665
Q8R010	3	3	3	Aminoacyl tRNA synthase complex-interacting multifunctional protein 2	Aimp2	>sp|Q8R010|AIMP2_MOUSE Aminoacyl tRNA synthase complex-interacting multifunctional protein 2 OS=Mus musculus GN=Aimp2 PE=1 SV=2	14.4	14.4	14.4	35.377	9.71419e+06	9.08036e+06	1.14685e+07	1.21185e+07	1.06061e+07	6.25734e+06	9.16835e+06	1.1598e+07	1.07592e+07	9.58976e+06	7.23165e+06	9.53842e+06	7.85616e+06	9.17569e+06	9.1842e+06	7.58103e+06	1.21944e+07	1.25067e+07	1.21709e+07	1.26896e+07	1.20585e+07	1.16501e+07	1.16413e+07	1.10641e+07	5225900	5.46225e+06	6.67036e+06	7.88471e+06	1.13783e+07	4.76753e+06	6.79943e+06	5.92394e+06	9.40673e+06	1777	0.833663	0.0330983	DKD-GP	0.886326	0.239836
Q03173	6	6	6	Protein enabled homolog	Enah	>sp|Q03173|ENAH_MOUSE Protein enabled homolog OS=Mus musculus GN=Enah PE=1 SV=2	10	10	10	85.843	8.74089e+06	1.18901e+07	7.34642e+06	7.59138e+06	7.25613e+06	1.3282e+07	1.29076e+07	1.3383e+07	1.82648e+07	1.63501e+07	1.44998e+07	1.49087e+07	1.3141e+07	9.34634e+06	1.27927e+07	9.16336e+06	6.90484e+06	7.35724e+06	9.08923e+06	4.75361e+06	6.51401e+06	1.25253e+07	5.65563e+06	6.14812e+06	13122000	9.79426e+06	1.10506e+07	3.9602e+06	1.12401e+07	7.4128e+06	5.5936e+06	5.68244e+06	9.92713e+06	1758	1.3978	0.0332828	DKD-GP	1.31638	0.0507974
P55302	17	17	17	Alpha-2-macroglobulin receptor-associated protein	Lrpap1	>sp|P55302|AMRP_MOUSE Alpha-2-macroglobulin receptor-associated protein OS=Mus musculus GN=Lrpap1 PE=1 SV=1	42.5	42.5	42.5	42.215	2.26581e+08	2.01011e+08	2.09159e+08	1.96159e+08	1.66527e+08	1.49961e+08	1.37968e+08	2.20109e+08	1.90028e+08	1.88157e+08	1.77036e+08	1.8009e+08	1.81645e+08	1.7729e+08	2.00401e+08	1.9012e+08	2.53688e+08	2.0744e+08	1.97208e+08	2.36159e+08	2.63082e+08	2.57933e+08	1.80971e+08	2.21108e+08	191360000	1.92028e+08	2.10285e+08	1.8552e+08	2.37821e+08	1.79895e+08	2.67036e+08	1.98031e+08	2.02244e+08	458	0.829382	0.0333523	DKD-GP	0.984937	0.981121
Q9QWK4	6	6	6	CD5 antigen-like	Cd5l	>sp|Q9QWK4|CD5L_MOUSE CD5 antigen-like OS=Mus musculus GN=Cd5l PE=1 SV=3	16.5	16.5	16.5	38.862	1.42023e+07	1.46414e+07	1.19972e+07	1.01737e+07	1.67573e+07	1.04757e+07	1.26353e+07	7.54897e+06	4.62744e+06	4.54108e+06	1.40717e+07	4.81229e+06	5.29747e+06	2.49986e+07	2.24257e+06	5.14954e+06	437734	444930	444963	405218	1.0569e+07	1.27176e+07	1.23684e+07	1.246e+07	7870100	1.07963e+07	2.49618e+06	1.41469e+06	391891	346035	2.496e+06	539318	7.5116e+06	1887	1.97464	0.0334323	DKD-GP	0.66788	0.0445518
Q99K48	17	16	16	Non-POU domain-containing octamer-binding protein	Nono	>sp|Q99K48|NONO_MOUSE Non-POU domain-containing octamer-binding protein OS=Mus musculus GN=Nono PE=1 SV=3	36.4	34.7	34.7	54.54	1.83917e+08	2.93171e+08	2.13034e+08	2.20216e+08	1.77857e+08	1.73682e+08	1.74971e+08	1.82926e+08	2.54723e+08	2.35834e+08	2.06943e+08	2.42297e+08	2.30989e+08	2.05289e+08	1.85998e+08	2.05298e+08	1.09491e+08	1.70788e+08	1.53194e+08	1.73631e+08	1.32937e+08	1.66798e+08	1.88785e+08	2.01881e+08	216330000	2.0268e+08	1.53463e+08	1.8669e+08	2.0273e+08	2.43948e+08	2.00983e+08	2.07189e+08	1.96833e+08	465	1.24838	0.0335481	DKD-GP	1.09112	0.212912
Q9D7G0;Q9CS42	4;3	4;3	4;3	Ribose-phosphate pyrophosphokinase 1;Ribose-phosphate pyrophosphokinase 2	Prps1;Prps2	>sp|Q9D7G0|PRPS1_MOUSE Ribose-phosphate pyrophosphokinase 1 OS=Mus musculus GN=Prps1 PE=1 SV=4;>sp|Q9CS42|PRPS2_MOUSE Ribose-phosphate pyrophosphokinase 2 OS=Mus musculus GN=Prps2 PE=1 SV=4	17.3	17.3	17.3	34.834	2.29583e+07	2.43776e+07	1.97076e+07	2.03343e+07	1.63834e+07	2.17828e+07	2.34995e+07	2.51851e+07	1.91457e+07	1.72076e+07	1.07461e+07	2.16539e+07	1.94719e+07	1.89363e+07	2.44753e+07	1.91296e+07	2.74277e+07	2.41742e+07	2.51606e+07	2.60589e+07	2.27745e+07	2.45168e+07	2.14873e+07	2.82138e+07	24001000	1.62158e+07	2.61482e+07	2.60437e+07	2.85408e+07	3.09676e+07	3.06314e+07	2.49635e+07	2.2885e+07	1366	0.871955	0.0336376	DKD-GP	0.865337	0.134298
B2RY56	2	2	2	RNA-binding protein 25	Rbm25	>sp|B2RY56|RBM25_MOUSE RNA-binding protein 25 OS=Mus musculus GN=Rbm25 PE=1 SV=2	2.5	2.5	2.5	99.551	1.42281e+06	1.83001e+06	1.76761e+06	1.20719e+06	839185	433369	643517	3.54096e+06	398612	342878	1.03558e+06	370650	4.79121e+06	3.43356e+06	3.46194e+06	368032	437734	444930	444963	405218	328092	850693	1.15835e+06	1.35247e+06	906970	409846	1.07159e+06	1.10159e+06	1.63533e+06	1.99087e+06	1.53404e+06	1.32272e+06	1.29008e+06	2368	2.15487	0.0337679	DKD-GP	1.21548	0.71274
P57746	11	11	11	V-type proton ATPase subunit D	Atp6v1d	>sp|P57746|VATD_MOUSE V-type proton ATPase subunit D OS=Mus musculus GN=Atp6v1d PE=1 SV=1	53.4	53.4	53.4	28.369	1.62135e+08	1.44462e+08	1.56779e+08	1.61875e+08	1.68868e+08	1.07247e+08	1.39581e+08	2.22846e+08	1.53983e+08	1.03454e+08	1.29373e+08	1.40519e+08	1.37866e+08	1.56913e+08	1.75531e+08	8.62645e+07	2.58786e+08	1.80415e+08	1.77122e+08	2.24283e+08	1.71981e+08	1.55402e+08	1.90832e+08	2.03523e+08	110920000	9.24265e+07	1.45955e+08	1.3883e+08	1.7082e+08	1.56373e+08	1.79399e+08	1.49498e+08	1.57946e+08	527	0.808908	0.0338583	DKD-GP	0.857659	0.173633
O55013	4	4	4	Trafficking protein particle complex subunit 3	Trappc3	>sp|O55013|TPPC3_MOUSE Trafficking protein particle complex subunit 3 OS=Mus musculus GN=Trappc3 PE=1 SV=1	23.3	23.3	23.3	20.302	1.24075e+07	7.26025e+06	1.60011e+07	9.77187e+06	1.72464e+07	1.57973e+07	1.57952e+07	1.35794e+07	1.4331e+07	8.33176e+06	1.64615e+07	1.03961e+07	7.36932e+06	1.25584e+07	1.34824e+07	6.77277e+06	1.06522e+07	1.81927e+07	1.58941e+07	2.4121e+07	1.81366e+07	1.76398e+07	1.94339e+07	2.64935e+07	15548000	7.30545e+06	1.77307e+07	1.60115e+07	1.99167e+07	2.08649e+07	1.85781e+07	1.85091e+07	1.5081e+07	1560	0.716367	0.034088	DKD-GP	0.831673	0.235195
Q04646	5	5	5	Sodium/potassium-transporting ATPase subunit gamma	Fxyd2	>sp|Q04646|ATNG_MOUSE Sodium/potassium-transporting ATPase subunit gamma OS=Mus musculus GN=Fxyd2 PE=2 SV=2	57.1	57.1	57.1	7.5194	5.46847e+08	5.85444e+08	5.94981e+08	3.93625e+08	4.40488e+08	5.00237e+08	4.24923e+08	5.74339e+08	4.66773e+08	4.32976e+08	4.38507e+08	5.31494e+08	5.64743e+08	5.93257e+08	5.53232e+08	5.18508e+08	3.21888e+08	4.75714e+08	3.88512e+08	4.86351e+08	3.35429e+08	5.13766e+08	3.96035e+08	4.27189e+08	388870000	4.0376e+08	3.99366e+08	3.61642e+08	4.31986e+08	3.80353e+08	4.52881e+08	3.52238e+08	4.58636e+08	258	1.21406	0.0341568	DKD-GP	1.00951	0.841416
Q9R059	3	3	3	Four and a half LIM domains protein 3	Fhl3	>sp|Q9R059|FHL3_MOUSE Four and a half LIM domains protein 3 OS=Mus musculus GN=Fhl3 PE=2 SV=2	13.8	13.8	13.8	31.794	1.18298e+07	1.99897e+07	1.57307e+07	1.67801e+07	1.86695e+07	1.70065e+07	1.92682e+07	2.05027e+07	1.97884e+07	1.63186e+07	2.01921e+07	9.4872e+06	1.40768e+07	1.77562e+07	1.14202e+07	1.09822e+07	7.98124e+06	1.46018e+07	1.80749e+07	1.59576e+07	1.32399e+07	1.19713e+07	9.67495e+06	1.61895e+07	15484000	1.23061e+07	1.25961e+07	1.83489e+07	2.39834e+07	2.3331e+07	1.77867e+07	1.19251e+07	1.57266e+07	1539	1.29795	0.0341764	DKD-GP	0.858665	0.170311
P22892;O88512	9;1	9;1	9;1	AP-1 complex subunit gamma-1	Ap1g1	>sp|P22892|AP1G1_MOUSE AP-1 complex subunit gamma-1 OS=Mus musculus GN=Ap1g1 PE=1 SV=3	16.4	16.4	16.4	91.349	3.04697e+07	2.78609e+07	3.582e+07	3.1695e+07	3.16768e+07	2.76165e+07	3.41218e+07	4.37497e+07	3.90756e+07	3.50336e+07	2.95509e+07	4.10519e+07	3.41491e+07	4.13782e+07	4.18307e+07	3.83008e+07	4.57778e+07	4.94852e+07	4.40578e+07	4.83244e+07	3.06866e+07	3.78874e+07	4.44929e+07	2.84333e+07	37180000	3.09491e+07	4.40006e+07	3.47999e+07	3.3937e+07	3.18218e+07	4.89862e+07	2.8298e+07	3.69531e+07	1137	0.799071	0.0342626	DKD-GP	1.14205	0.064262
Q6AW69	12	12	12	Cingulin-like protein 1	Cgnl1	>sp|Q6AW69|CGNL1_MOUSE Cingulin-like protein 1 OS=Mus musculus GN=Cgnl1 PE=1 SV=2	10.4	10.4	10.4	148.23	3.1137e+07	5.52468e+07	3.49314e+07	2.5717e+07	1.84554e+07	4.08003e+07	4.78108e+07	3.86828e+07	6.63256e+07	5.3371e+07	4.50717e+07	3.98843e+07	4.50896e+07	6.50576e+07	4.77869e+07	4.38308e+07	1.67003e+07	1.33943e+07	2.33938e+07	1.89487e+07	3.08347e+07	3.05981e+07	2.58018e+07	3.54459e+07	41506000	4.07388e+07	4.12613e+07	2.08905e+07	4.39177e+07	2.92495e+07	4.55404e+07	2.92553e+07	3.70836e+07	1134	1.50054	0.0343822	DKD-GP	1.38813	0.0259444
Q6YGZ1	2	2	2	Heparanase;Heparanase 8 kDa subunit;Heparanase 50 kDa subunit	Hpse	>sp|Q6YGZ1|HPSE_MOUSE Heparanase OS=Mus musculus GN=Hpse PE=1 SV=3	3.4	3.4	3.4	60.065	5.04613e+07	5.88018e+06	2.56327e+06	7.70068e+06	1.09153e+07	1.9423e+06	8.04025e+06	2.49986e+06	1.02909e+07	7.24197e+06	1.03265e+07	6.6625e+06	4.25438e+06	1.24865e+07	7.08524e+06	1.09489e+07	4.68628e+06	444930	444963	405218	3.35546e+06	4.17914e+06	3.11806e+06	4.71173e+06	3312700	9.28438e+06	4.63183e+06	4.82721e+06	391891	4.38462e+06	5.59662e+06	5.77232e+06	6.83898e+06	1925	4.21644	0.0343946	DKD-GP	0.769937	0.515065
Q91XV3	2	2	2	Brain acid soluble protein 1	Basp1	>sp|Q91XV3|BASP1_MOUSE Brain acid soluble protein 1 OS=Mus musculus GN=Basp1 PE=1 SV=3	15.9	15.9	15.9	22.086	737337	1.56061e+06	1.65728e+06	1.005e+06	2.17435e+06	1.2986e+06	1.16246e+06	359386	1.42857e+06	1.04492e+06	2.11076e+06	897500	1.2419e+06	1.39715e+06	1.07565e+06	351572	437734	444930	893545	405218	540446	178863	877674	1.3993e+06	1096600	1.61578e+06	844624	1.04564e+06	1.15858e+06	1.92107e+06	1.36412e+06	1.04561e+06	1.08665e+06	2379	1.92267	0.034436	DKD-GP	0.959114	0.928688
Q8BFW7	10	10	10	Lipoma-preferred partner homolog	Lpp	>sp|Q8BFW7|LPP_MOUSE Lipoma-preferred partner homolog OS=Mus musculus GN=Lpp PE=1 SV=1	24.6	24.6	24.6	65.89	4.94693e+07	7.91977e+07	7.63229e+07	6.94234e+07	5.72375e+07	6.13959e+07	5.27606e+07	4.53872e+07	6.08871e+07	5.07339e+07	7.50409e+07	4.80448e+07	4.72714e+07	5.95771e+07	3.89758e+07	2.9447e+07	5.09754e+07	5.73051e+07	5.43826e+07	4.33476e+07	5.07264e+07	4.18203e+07	4.56489e+07	5.33745e+07	66666000	5.96286e+07	5.43092e+07	6.77099e+07	4.82737e+07	8.5757e+07	4.9858e+07	5.65714e+07	5.58602e+07	941	1.23546	0.0345409	DKD-GP	0.834655	0.138211
O35206	3	3	3	Collagen alpha-1(XV) chain;Restin	Col15a1	>sp|O35206|COFA1_MOUSE Collagen alpha-1(XV) chain OS=Mus musculus GN=Col15a1 PE=1 SV=2	2.3	2.3	2.3	140.47	1.12898e+07	1.00605e+07	1.27314e+07	1.1061e+07	1.11878e+07	9.70258e+06	7.91624e+06	9.36261e+06	8497600	3.60643e+06	9.69302e+06	6.6688e+06	6.59975e+06	1.04063e+07	1.01194e+07	9.46467e+06	6.9787e+06	5.20021e+06	6.1181e+06	8.4415e+06	7.48645e+06	1.71453e+06	7.11504e+06	1.14984e+07	9650500	1.46313e+07	1.42137e+07	1.13634e+07	1.46673e+07	1.25554e+07	9.80514e+06	1.09525e+07	9.39876e+06	1778	1.52717	0.0351177	DKD-GP	0.780873	0.0639678
Q8CJH3;Q9QY40	5;1	5;1	5;1	Plexin-B1	Plxnb1	>sp|Q8CJH3|PLXB1_MOUSE Plexin-B1 OS=Mus musculus GN=Plxnb1 PE=1 SV=2	2.6	2.6	2.6	231.37	6.72419e+06	1.54234e+07	1.38812e+07	6.54638e+06	1.23009e+07	1.49305e+07	8.56811e+06	6.36815e+06	9.78717e+06	9.49441e+06	6.5415e+06	9.35199e+06	1.23081e+07	1.0409e+07	8.57373e+06	8.61751e+06	3.76204e+06	7.73837e+06	7.24219e+06	4.31786e+06	8.62473e+06	7.12803e+06	7.27359e+06	8.49685e+06	9444300	1.27339e+07	7.29405e+06	6.30042e+06	7.02693e+06	1.02355e+07	5.82332e+06	8.95823e+06	8.81958e+06	1812	1.55253	0.0352268	DKD-GP	0.886015	0.653589
P06909	2	2	2	Complement factor H	Cfh	>sp|P06909|CFAH_MOUSE Complement factor H OS=Mus musculus GN=Cfh PE=1 SV=2	2.4	2.4	2.4	139.14	2.60114e+07	2.46126e+07	2.62038e+07	1.78842e+07	4.38978e+07	1.35522e+07	2.07995e+07	6.45178e+06	2.68601e+07	2.55078e+07	3.37979e+07	1.94332e+07	1.69784e+07	3.52905e+07	2.0276e+07	1.40297e+07	675934	912722	1.27314e+06	1.81415e+07	9.86932e+06	1.44593e+07	1.36619e+07	1.75969e+07	7160600	1.03087e+07	1.38832e+07	8.32797e+06	1.05589e+07	1.29188e+07	1.25941e+07	2.37683e+07	1.71156e+07	1500	2.34249	0.0358328	DKD-GP	1.07112	0.541925
Q8CHT0	23	23	23	Delta-1-pyrroline-5-carboxylate dehydrogenase, mitochondrial	Aldh4a1	>sp|Q8CHT0|AL4A1_MOUSE Delta-1-pyrroline-5-carboxylate dehydrogenase, mitochondrial OS=Mus musculus GN=Aldh4a1 PE=1 SV=3	60.5	60.5	60.5	61.84	2.23983e+09	1.98184e+09	1.99716e+09	1.72526e+09	1.39718e+09	1.59307e+09	1.62571e+09	2.0093e+09	2.00685e+09	1.97645e+09	1.70221e+09	2.17251e+09	1.8196e+09	2.16156e+09	2.27829e+09	2.38723e+09	1.93815e+09	1.4518e+09	1.30909e+09	1.73593e+09	1.6575e+09	1.44949e+09	1.21044e+09	1.41352e+09	1413100000	1.30781e+09	1.53924e+09	1.52611e+09	1.68519e+09	1.30118e+09	1.82406e+09	1.20524e+09	1.72006e+09	75	1.19755	0.0360082	DKD-GP	1.13284	0.0809443
Q925F2	4	4	4	Endothelial cell-selective adhesion molecule	Esam	>sp|Q925F2|ESAM_MOUSE Endothelial cell-selective adhesion molecule OS=Mus musculus GN=Esam PE=1 SV=1	14.7	14.7	14.7	41.81	3.45306e+07	5.28867e+07	3.94731e+07	3.79686e+07	3.95269e+07	3.91039e+07	3.19088e+07	2.54588e+07	4.87149e+07	5.84345e+07	4.42711e+07	4.74544e+07	4.58371e+07	4.40636e+07	3.68466e+07	4.17297e+07	1.15277e+07	2.10216e+07	2.07408e+07	3.14562e+07	2.238e+07	2.11848e+07	4.51919e+07	3.86665e+07	38457000	5.44034e+07	2.74896e+07	3.16088e+07	3.04231e+07	6.52763e+07	3.57549e+07	4.38943e+07	3.77402e+07	1124	1.418	0.0360272	DKD-GP	1.22102	0.0332163
P42932	27	27	27	T-complex protein 1 subunit theta	Cct8	>sp|P42932|TCPQ_MOUSE T-complex protein 1 subunit theta OS=Mus musculus GN=Cct8 PE=1 SV=3	53.1	53.1	53.1	59.555	2.66683e+08	2.54085e+08	2.88972e+08	2.4362e+08	2.94961e+08	2.23439e+08	2.55178e+08	3.2054e+08	3.51968e+08	2.45731e+08	2.70536e+08	2.87374e+08	3.15426e+08	3.31346e+08	3.19634e+08	3.06965e+08	2.99742e+08	2.99537e+08	3.30657e+08	3.80708e+08	2.77276e+08	4.62234e+08	2.7715e+08	2.75356e+08	336510000	3.7746e+08	3.0726e+08	2.77683e+08	3.24254e+08	3.16607e+08	2.87504e+08	3.00332e+08	3.03335e+08	343	0.825109	0.03618	DKD-GP	1.13109	0.0519756
Q9DCX2	16	16	16	ATP synthase subunit d, mitochondrial	Atp5h	>sp|Q9DCX2|ATP5H_MOUSE ATP synthase subunit d, mitochondrial OS=Mus musculus GN=Atp5h PE=1 SV=3	77.6	77.6	77.6	18.749	3.31475e+09	2.45093e+09	2.9667e+09	2.59875e+09	2.62999e+09	2.50962e+09	2.99628e+09	2.69048e+09	2.9676e+09	2.71379e+09	2.62e+09	2.71292e+09	2.82226e+09	3.00908e+09	3.25518e+09	3.36359e+09	2.48681e+09	2.21732e+09	2.11846e+09	2.74219e+09	2.70223e+09	2.77727e+09	2.34376e+09	1.88893e+09	2289600000	2.28806e+09	2.27197e+09	2.43902e+09	2.58259e+09	2.37371e+09	2.57208e+09	2.10002e+09	2.61925e+09	38	1.14943	0.0363141	DKD-GP	1.05898	0.248231
Q9D3D9	3	3	3	ATP synthase subunit delta, mitochondrial	Atp5d	>sp|Q9D3D9|ATPD_MOUSE ATP synthase subunit delta, mitochondrial OS=Mus musculus GN=Atp5d PE=1 SV=1	28.6	28.6	28.6	17.6	5.84267e+08	7.38046e+08	4.75175e+08	4.50654e+08	4.21574e+08	4.96977e+08	5.30245e+08	5.02223e+08	5.30299e+08	4.91667e+08	4.74925e+08	5.32275e+08	4.50751e+08	5.59181e+08	5.40288e+08	6.14556e+08	4.16729e+08	4.40343e+08	3.81271e+08	5.5182e+08	4.4024e+08	5.08228e+08	3.30641e+08	3.71859e+08	421600000	3.93653e+08	4.20301e+08	4.36123e+08	4.94674e+08	3.72812e+08	4.65007e+08	3.54881e+08	4.7479e+08	249	1.22029	0.0365038	DKD-GP	0.998757	0.906027
Q01768	11	6	6	Nucleoside diphosphate kinase B	Nme2	>sp|Q01768|NDKB_MOUSE Nucleoside diphosphate kinase B OS=Mus musculus GN=Nme2 PE=1 SV=1	84.2	53.3	53.3	17.363	2.22755e+08	2.18252e+08	1.8238e+08	1.97659e+08	1.85457e+08	2.28937e+08	2.33686e+08	2.90041e+08	2.27357e+08	1.69889e+08	1.96642e+08	2.00589e+08	1.82227e+08	2.44736e+08	2.60311e+08	2.21999e+08	3.97748e+08	3.28007e+08	2.70882e+08	3.75213e+08	2.56807e+08	2.56883e+08	2.09007e+08	1.98886e+08	275470000	2.22292e+08	3.20405e+08	2.92566e+08	3.49581e+08	2.33042e+08	3.68055e+08	2.52354e+08	2.52191e+08	389	0.767046	0.0366772	DKD-GP	0.968498	0.67899
O55137	13	3	1	Acyl-coenzyme A thioesterase 1	Acot1	>sp|O55137|ACOT1_MOUSE Acyl-coenzyme A thioesterase 1 OS=Mus musculus GN=Acot1 PE=1 SV=1	38.2	7.4	4.3	46.135	4.85612e+07	5.91768e+07	2.30599e+07	2.57793e+07	2.09397e+07	2.81241e+07	1.66383e+07	4.48313e+07	2.4769e+07	3.89186e+07	2.17916e+07	2.10167e+07	2.04108e+07	4.01023e+07	2.20564e+07	5.73383e+07	2.84382e+07	1.81237e+07	1.82997e+07	1.91017e+07	1.66644e+07	2.44164e+07	2.42682e+07	1.33526e+07	12881000	3.36463e+07	1.55231e+07	2.40173e+07	2.10225e+07	2.74435e+07	2.41617e+07	2.64438e+07	2.69162e+07	1292	1.64209	0.0369799	DKD-GP	0.922479	0.77315
P50396	12	7	7	Rab GDP dissociation inhibitor alpha	Gdi1	>sp|P50396|GDIA_MOUSE Rab GDP dissociation inhibitor alpha OS=Mus musculus GN=Gdi1 PE=1 SV=3	32.7	21.5	21.5	50.521	3.01436e+07	9.25204e+06	2.75718e+06	8.49977e+06	1.80566e+07	1.80818e+07	8.19934e+06	9.76752e+06	1.61059e+07	8.02005e+06	9.42397e+06	8.67766e+06	1.00224e+07	9.98025e+06	1.62042e+07	1.69319e+07	2.69257e+07	3.59566e+07	1.89327e+07	3.28784e+07	1.688e+07	2.05412e+07	1.08133e+07	1.84154e+07	36167000	1.6902e+07	1.34258e+07	1.38107e+07	2.29e+07	3.6488e+07	2.19662e+07	3.07998e+07	1.79352e+07	1474	0.577677	0.0371661	DKD-GP	0.91035	0.816273
Q99PT1	10	10	10	Rho GDP-dissociation inhibitor 1	Arhgdia	>sp|Q99PT1|GDIR1_MOUSE Rho GDP-dissociation inhibitor 1 OS=Mus musculus GN=Arhgdia PE=1 SV=3	53.9	53.9	53.9	23.407	1.63495e+08	2.70312e+08	2.43417e+08	2.1322e+08	4.01038e+08	3.81551e+08	2.50454e+08	2.70073e+08	2.09638e+08	1.72265e+08	2.28915e+08	1.54906e+08	1.89741e+08	1.94994e+08	2.11543e+08	1.60003e+08	3.49497e+08	4.24819e+08	3.14326e+08	3.59279e+08	3.14989e+08	3.53359e+08	3.28063e+08	3.31454e+08	317590000	2.92916e+08	2.6571e+08	2.63661e+08	3.46737e+08	4.34728e+08	2.94301e+08	3.87169e+08	2.84193e+08	359	0.790248	0.0371766	DKD-GP	0.693852	0.0145988
Q99MN1	8	8	8	Lysine--tRNA ligase	Kars	>sp|Q99MN1|SYK_MOUSE Lysine--tRNA ligase OS=Mus musculus GN=Kars PE=1 SV=1	14.5	14.5	14.5	67.839	2.37555e+07	2.06304e+07	2.09676e+07	2.46308e+07	2.13184e+07	2.23488e+07	1.96484e+07	2.90881e+07	2.23083e+07	2.35142e+07	2.15389e+07	2.2081e+07	2.40354e+07	3.42286e+07	3.3014e+07	2.45407e+07	1.8201e+07	2.22915e+07	2.08816e+07	2.16886e+07	1.78609e+07	2.06538e+07	1.51482e+07	2.07333e+07	26254000	2.174e+07	2.26505e+07	2.26438e+07	2.79511e+07	2.60451e+07	2.16329e+07	2.53166e+07	2.31044e+07	1359	1.15832	0.0371905	DKD-GP	1.12541	0.18336
Q3ULF4	4	4	4	Paraplegin	Spg7	>sp|Q3ULF4|SPG7_MOUSE Paraplegin OS=Mus musculus GN=Spg7 PE=1 SV=1	9	9	9	85.995	2.77508e+06	2.19737e+06	3.19522e+06	3.3475e+06	4.36845e+06	3.56316e+06	4.74547e+06	4.79719e+06	6.11384e+06	2.02366e+06	3.07358e+06	5.3284e+06	5.43556e+06	4.71235e+06	9.87732e+06	4.50624e+06	3.85747e+06	6.66265e+06	6.0491e+06	4.43641e+06	5.72778e+06	5.52198e+06	6.65226e+06	2.57583e+06	4260800	5.85831e+06	5.62861e+06	6.58109e+06	3.57203e+06	4.61915e+06	7.14043e+06	5.9128e+06	4.84741e+06	2052	0.698818	0.0372967	DKD-GP	1.41676	0.162197
Q9QYR9	17	17	7	Acyl-coenzyme A thioesterase 2, mitochondrial	Acot2	>sp|Q9QYR9|ACOT2_MOUSE Acyl-coenzyme A thioesterase 2, mitochondrial OS=Mus musculus GN=Acot2 PE=1 SV=2	54.7	54.7	26.3	49.656	4.93368e+08	3.61898e+08	4.16739e+08	3.96895e+08	3.49714e+08	3.6183e+08	3.52425e+08	5.02828e+08	4.63033e+08	5.44331e+08	4.2687e+08	5.99165e+08	4.73467e+08	6.30462e+08	4.835e+08	8.59203e+08	3.92388e+08	3.35055e+08	3.96564e+08	3.62893e+08	3.4169e+08	2.92546e+08	3.10751e+08	3.42207e+08	343410000	3.68918e+08	3.62967e+08	4.01975e+08	3.99085e+08	3.17217e+08	4.44182e+08	3.99272e+08	4.22714e+08	276	1.1664	0.0373922	DKD-GP	1.38456	0.0067638
Q8CFX1	16	16	16	GDH/6PGL endoplasmic bifunctional protein;Glucose 1-dehydrogenase;6-phosphogluconolactonase	H6pd	>sp|Q8CFX1|G6PE_MOUSE GDH/6PGL endoplasmic bifunctional protein OS=Mus musculus GN=H6pd PE=2 SV=2	22.4	22.4	22.4	88.927	8.35927e+07	7.44774e+07	8.31481e+07	7.156e+07	8.4366e+07	9.03991e+07	7.32239e+07	7.80777e+07	1.00444e+08	7.58593e+07	6.54405e+07	7.47486e+07	7.66225e+07	8.29971e+07	7.68114e+07	7.6159e+07	7.16903e+07	6.99729e+07	6.9483e+07	7.89543e+07	8.42253e+07	6.97817e+07	7.19744e+07	6.02573e+07	67512000	8.43348e+07	8.00846e+07	6.2092e+07	5.92228e+07	6.20109e+07	6.65802e+07	6.97924e+07	7.48717e+07	806	1.10845	0.0376835	DKD-GP	0.984718	0.718059
Q8K2C7	2	2	2	Protein OS-9	Os9	>sp|Q8K2C7|OS9_MOUSE Protein OS-9 OS=Mus musculus GN=Os9 PE=1 SV=2	4.3	4.3	4.3	76.107	1.81142e+06	2.11014e+06	990717	868924	920051	1.49931e+06	1.27652e+06	1.77921e+06	2.30015e+06	2.17408e+06	2.31973e+06	2.23567e+06	2.48322e+06	2.01662e+06	1.87643e+06	1.67444e+06	1.66219e+06	1.86527e+06	1.77619e+06	2.49008e+06	2.48551e+06	2.36922e+06	1.4159e+06	1.38812e+06	2116200	2.78902e+06	2.39766e+06	2.12393e+06	2.60112e+06	1.4911e+06	1.5019e+06	1.40718e+06	1.88179e+06	2312	0.728446	0.0377988	DKD-GP	1.5174	0.00606334
P14246	7	7	7	Solute carrier family 2, facilitated glucose transporter member 2	Slc2a2	>sp|P14246|GTR2_MOUSE Solute carrier family 2, facilitated glucose transporter member 2 OS=Mus musculus GN=Slc2a2 PE=1 SV=3	11.9	11.9	11.9	57.106	1.1633e+08	1.35327e+08	1.00432e+08	1.08034e+08	8.48534e+07	1.13685e+08	1.28479e+08	8.15206e+07	3.40935e+07	4.87623e+07	6.26799e+07	8.04175e+07	8.6386e+07	4.08673e+07	6.15651e+07	1.28046e+08	8.81135e+07	8.69746e+07	1.18692e+08	5.36604e+07	6.61122e+07	1.24585e+08	4.95581e+07	4.05786e+07	58446000	6.7798e+07	5.49677e+07	3.24889e+07	1.45166e+07	3.62977e+07	9.86088e+06	5.67036e+07	7.40885e+07	818	1.38262	0.0379644	DKD-GP	0.624889	0.00922889
Q9WVD5	12	12	12	Mitochondrial ornithine transporter 1	Slc25a15	>sp|Q9WVD5|ORNT1_MOUSE Mitochondrial ornithine transporter 1 OS=Mus musculus GN=Slc25a15 PE=2 SV=1	44.2	44.2	44.2	32.823	2.26181e+08	1.84541e+08	1.76365e+08	1.96808e+08	1.64505e+08	1.60524e+08	1.90724e+08	2.00527e+08	1.24974e+08	1.96151e+08	1.57149e+08	1.88802e+08	1.76708e+08	1.78065e+08	1.74198e+08	2.56069e+08	1.85239e+08	1.88679e+08	1.53877e+08	1.57845e+08	1.89914e+08	1.48879e+08	1.28956e+08	1.17395e+08	143670000	1.13944e+08	1.63021e+08	1.5953e+08	1.68007e+08	1.33672e+08	1.81682e+08	1.53004e+08	1.69988e+08	504	1.18051	0.0380986	DKD-GP	0.967966	0.592814
O35643	25	12	11	AP-1 complex subunit beta-1	Ap1b1	>sp|O35643|AP1B1_MOUSE AP-1 complex subunit beta-1 OS=Mus musculus GN=Ap1b1 PE=1 SV=2	32.1	18.8	17.8	103.93	8.76481e+07	8.12895e+07	7.91069e+07	8.55979e+07	7.6468e+07	7.27017e+07	7.6499e+07	1.1779e+08	1.05183e+08	8.09086e+07	8.84234e+07	9.92105e+07	7.66929e+07	1.05318e+08	1.30891e+08	1.09806e+08	1.47943e+08	1.16959e+08	1.14864e+08	1.1353e+08	1.21163e+08	9.97149e+07	7.73441e+07	7.29787e+07	97213000	9.57264e+07	1.00182e+08	1.00403e+08	9.78082e+07	8.29358e+07	8.7669e+07	7.35895e+07	9.60487e+07	705	0.783232	0.0381601	DKD-GP	1.17624	0.0714714
Q6P5F9	8	8	8	Exportin-1	Xpo1	>sp|Q6P5F9|XPO1_MOUSE Exportin-1 OS=Mus musculus GN=Xpo1 PE=1 SV=1	11.1	11.1	11.1	123.09	1.37547e+07	1.2882e+07	1.55413e+07	1.93807e+07	2.07071e+07	1.54156e+07	2.72721e+07	2.19404e+07	2.37784e+07	2.31995e+07	1.87594e+07	1.39518e+07	1.90911e+07	1.88277e+07	1.60448e+07	1.60229e+07	1.53773e+07	1.74583e+07	1.86894e+07	8.83436e+06	1.22847e+07	1.13584e+07	1.32409e+07	1.26068e+07	19359000	1.77423e+07	1.85468e+07	2.26885e+07	2.4605e+07	2.35531e+07	2.13109e+07	1.52528e+07	1.77962e+07	1480	1.33722	0.0384183	DKD-GP	1.01894	0.768747
Q810A7	3	3	3	ATP-dependent RNA helicase DDX42	Ddx42	>sp|Q810A7|DDX42_MOUSE ATP-dependent RNA helicase DDX42 OS=Mus musculus GN=Ddx42 PE=1 SV=3	3.2	3.2	3.2	101.96	1.48692e+06	248379	3.15188e+06	289482	1.90243e+06	488559	8.59105e+06	634077	789267	3.00127e+06	628859	494403	2.07695e+06	527218	2.49827e+06	291699	436195	298190	498390	219929	269900	444890	355843	376176	975950	1.16652e+06	565282	650192	4.26346e+06	2.36588e+06	1.82107e+06	1.31637e+07	1.71788e+06	2329	5.79159	0.0386015	DKD-GP	0.613831	0.806722
P15105	9	9	9	Glutamine synthetase	Glul	>sp|P15105|GLNA_MOUSE Glutamine synthetase OS=Mus musculus GN=Glul PE=1 SV=6	29	29	29	42.119	4.17172e+07	2.1973e+07	3.42632e+07	3.08986e+07	1.74421e+07	2.41523e+07	3.04959e+07	6.82949e+07	3.8781e+07	4.19822e+07	3.62294e+07	2.83099e+07	3.08606e+07	4.9817e+07	6.68405e+07	8.13202e+07	6.95046e+07	7.02522e+07	3.76549e+07	1.14037e+08	4.94067e+07	5.70973e+07	2.17458e+07	4.35659e+07	61236000	2.80907e+07	6.72276e+07	7.14162e+07	9.99063e+07	2.89493e+07	5.6885e+07	5.00459e+07	4.9075e+07	1007	0.581174	0.0386918	DKD-GP	1.38963	0.0983986
P46061	3	3	3	Ran GTPase-activating protein 1	Rangap1	>sp|P46061|RAGP1_MOUSE Ran GTPase-activating protein 1 OS=Mus musculus GN=Rangap1 PE=1 SV=2	5.6	5.6	5.6	63.53	9.33644e+06	8.62745e+06	9.65115e+06	1.25517e+07	2.27496e+07	1.17904e+07	1.21546e+07	1.15281e+07	1.48236e+07	1.11695e+07	1.93064e+07	1.53345e+07	1.40086e+07	1.37875e+07	1.47176e+07	1.18226e+07	5.68647e+06	5.55555e+06	3.27997e+06	1.96237e+06	1.08529e+07	1.04787e+07	1.23665e+07	9.90425e+06	9896200	1.04556e+07	9.59844e+06	1.15663e+07	1.09635e+07	6.13934e+06	1.01582e+07	1.00728e+07	1.10093e+07	1710	1.63745	0.0391175	DKD-GP	1.16853	0.150182
Q9ESX5	2	2	2	H/ACA ribonucleoprotein complex subunit 4	Dkc1	>sp|Q9ESX5|DKC1_MOUSE H/ACA ribonucleoprotein complex subunit 4 OS=Mus musculus GN=Dkc1 PE=1 SV=4	5.1	5.1	5.1	57.401	2.42997e+06	1.44201e+06	1.69092e+06	1.86506e+06	280117	1.36073e+06	1.74783e+06	3.41147e+06	343485	3.09552e+06	1.66896e+06	3.37075e+06	1.22365e+06	3.56168e+06	2.03998e+06	3.62131e+06	1.26242e+06	610688	1.3735e+06	1.17949e+06	328092	311530	981085	376176	2275200	3.10511e+06	1.24871e+06	1.94814e+06	1.08396e+06	1.34394e+06	1.20439e+06	1.16683e+06	1.65477e+06	2338	2.21519	0.0392027	DKD-GP	1.33014	0.520073
Q811U4	4	4	4	Mitofusin-1	Mfn1	>sp|Q811U4|MFN1_MOUSE Mitofusin-1 OS=Mus musculus GN=Mfn1 PE=1 SV=3	7.2	7.2	7.2	83.725	339821	7.2698e+06	1.30597e+07	1.25167e+06	2.59043e+06	355547	347673	2.18346e+06	563744	651218	789525	510724	105777	1.79124e+07	605650	732130	1.16403e+07	9.27425e+06	7.71192e+06	5.38971e+07	6.1074e+06	311530	1.02291e+07	1.5059e+07	633660	665183	592329	4.89881e+06	736362	346035	317683	5.23193e+06	5.52881e+06	2006	0.239849	0.0395398	DKD-GP	0.798274	0.355952
Q8BSS9	3	3	3	Liprin-alpha-2	Ppfia2	>sp|Q8BSS9|LIPA2_MOUSE Liprin-alpha-2 OS=Mus musculus GN=Ppfia2 PE=1 SV=2	3.3	3.3	3.3	143.23	492301	289164	386999	4.69064e+06	348275	4.58896e+06	3.22827e+06	866530	4.49328e+06	3.9485e+06	2.4601e+06	3.68371e+06	949287	3.61732e+06	2.85903e+06	3.08642e+06	327509	331621	444963	405218	328092	375739	355843	245805	809450	480411	3.81929e+06	3.39519e+06	3.41415e+06	270238	3.2761e+06	128960	1.82492e+06	2317	5.29032	0.0396743	DKD-GP	1.68541	0.0486111
P08226	15	15	15	Apolipoprotein E	Apoe	>sp|P08226|APOE_MOUSE Apolipoprotein E OS=Mus musculus GN=Apoe PE=1 SV=2	48.6	48.6	48.6	35.866	1.49377e+08	2.02341e+08	1.55969e+08	1.43805e+08	2.0469e+08	2.12541e+08	1.49154e+08	7.59095e+07	2.59387e+08	1.86458e+08	3.77307e+08	2.08055e+08	2.68344e+08	1.43861e+08	1.75178e+08	1.04745e+08	4.78472e+07	1.04262e+08	1.02594e+08	8.59852e+07	1.06004e+08	1.4356e+08	1.5625e+08	1.31294e+08	108080000	1.27304e+08	1.39191e+08	1.10089e+08	1.10483e+08	1.21152e+08	2.43481e+08	1.02964e+08	1.54927e+08	535	1.4739	0.039801	DKD-GP	1.33201	0.176611
Q9DCT2	11	11	11	NADH dehydrogenase [ubiquinone] iron-sulfur protein 3, mitochondrial	Ndufs3	>sp|Q9DCT2|NDUS3_MOUSE NADH dehydrogenase [ubiquinone] iron-sulfur protein 3, mitochondrial OS=Mus musculus GN=Ndufs3 PE=1 SV=2	36.1	36.1	36.1	30.149	8.41485e+08	4.72877e+08	7.21497e+08	5.99454e+08	6.13895e+08	5.83534e+08	6.63909e+08	6.24958e+08	6.41002e+08	5.93833e+08	5.67404e+08	5.97429e+08	6.3323e+08	7.22982e+08	7.35896e+08	7.26296e+08	6.18832e+08	5.2168e+08	5.50313e+08	5.82251e+08	5.63804e+08	4.76901e+08	5.27174e+08	5.02551e+08	481890000	4.66166e+08	5.38723e+08	4.88217e+08	6.11083e+08	4.99401e+08	5.88678e+08	5.05614e+08	5.89468e+08	209	1.17914	0.0398455	DKD-GP	1.01883	0.711495
Q91WJ8	10	9	9	Far upstream element-binding protein 1	Fubp1	>sp|Q91WJ8|FUBP1_MOUSE Far upstream element-binding protein 1 OS=Mus musculus GN=Fubp1 PE=1 SV=1	19.5	18.3	18.3	68.539	3.63563e+07	4.64679e+07	3.13385e+07	3.48264e+07	3.55531e+07	3.73961e+07	3.56709e+07	3.28602e+07	4.62397e+07	4.26021e+07	3.39275e+07	3.16457e+07	4.01848e+07	3.42661e+07	2.84306e+07	2.18278e+07	2.94043e+07	3.21091e+07	2.79502e+07	2.3916e+07	3.09065e+07	4.29873e+07	3.26134e+07	2.73553e+07	50054000	4.14598e+07	3.82044e+07	4.4598e+07	3.66615e+07	5.32153e+07	2.89952e+07	2.98576e+07	3.56213e+07	1159	1.17484	0.0398876	DKD-GP	0.960942	0.554133
P50516	37	37	37	V-type proton ATPase catalytic subunit A	Atp6v1a	>sp|P50516|VATA_MOUSE V-type proton ATPase catalytic subunit A OS=Mus musculus GN=Atp6v1a PE=1 SV=2	70.5	70.5	70.5	68.325	1.54021e+09	1.50521e+09	1.51951e+09	1.47662e+09	1.38008e+09	1.39555e+09	1.41498e+09	2.17204e+09	1.69348e+09	1.26149e+09	1.42458e+09	1.63982e+09	1.41715e+09	1.69001e+09	1.82698e+09	1.20882e+09	2.31516e+09	1.83964e+09	1.63636e+09	2.20584e+09	1.76908e+09	1.57273e+09	1.55606e+09	1.75532e+09	1428800000	1.21705e+09	1.6452e+09	1.45474e+09	1.529e+09	1.35563e+09	1.54266e+09	1.42071e+09	1.58783e+09	80	0.846691	0.0400268	DKD-GP	0.980502	0.79891
Q8BGV3	3	3	3	Tumor-associated calcium signal transducer 2	Tacstd2	>sp|Q8BGV3|TACD2_MOUSE Tumor-associated calcium signal transducer 2 OS=Mus musculus GN=Tacstd2 PE=2 SV=1	10.4	10.4	10.4	35.574	8.79874e+06	9.78437e+06	1.70888e+07	1.15098e+07	1.54692e+07	7.66833e+06	1.14801e+07	5.86129e+06	7.02651e+06	6.7512e+06	9.37364e+06	9.11802e+06	7.54066e+06	8.12184e+06	7.96887e+06	6.92454e+06	3.94062e+06	5.29943e+06	4.99898e+06	7.7718e+06	9.90818e+06	8.3026e+06	1.10387e+07	7.36964e+06	2897000	1.03886e+07	1.16258e+07	1.55537e+06	9.52611e+06	7.01622e+06	4.04396e+06	8.86533e+06	8.28232e+06	1838	1.49515	0.040229	DKD-GP	0.716687	0.060396
P41105	7	7	7	60S ribosomal protein L28	Rpl28	>sp|P41105|RL28_MOUSE 60S ribosomal protein L28 OS=Mus musculus GN=Rpl28 PE=1 SV=2	40.9	40.9	40.9	15.733	6.3403e+07	5.61733e+07	4.14759e+07	4.43143e+07	3.75172e+07	5.63001e+07	5.4029e+07	6.38696e+07	6.07398e+07	5.88861e+07	4.2808e+07	6.00728e+07	3.98281e+07	5.20317e+07	6.89501e+07	4.85784e+07	4.78367e+07	3.60387e+07	3.53034e+07	4.25615e+07	4.71662e+07	3.52735e+07	3.50031e+07	5.6342e+07	36375000	3.61581e+07	3.05466e+07	4.91109e+07	3.98957e+07	3.3147e+07	4.65779e+07	3.84544e+07	4.67115e+07	1030	1.24307	0.0402708	DKD-GP	1.03552	0.713002
Q80X19	5	5	5	Collagen alpha-1(XIV) chain	Col14a1	>sp|Q80X19|COEA1_MOUSE Collagen alpha-1(XIV) chain OS=Mus musculus GN=Col14a1 PE=2 SV=2	3.5	3.5	3.5	193.01	1.07256e+07	4.867e+06	6.91992e+06	5.15693e+06	4.62119e+06	3.02163e+06	4.60272e+06	5.63674e+06	2.87605e+06	6.73688e+06	5.94479e+06	6.65621e+06	6.83589e+06	7.77011e+06	9.67392e+06	8.93514e+06	5.19585e+06	312170	739028	405218	5.79054e+06	2.61569e+06	2.27643e+06	6.45407e+06	1085800	4.13161e+06	345114	702722	1.36683e+06	1.99307e+06	676196	854434	4.24767e+06	2106	1.91482	0.0404381	DKD-GP	1.21684	0.281279
Q9CQH0	4	4	4	PDZK1-interacting protein 1	Pdzk1ip1	>sp|Q9CQH0|PDZ1I_MOUSE PDZK1-interacting protein 1 OS=Mus musculus GN=Pdzk1ip1 PE=2 SV=1	32.5	32.5	32.5	12.298	3.00254e+07	4.09131e+07	2.60058e+07	2.89313e+07	4.12089e+07	2.34143e+07	3.42538e+07	4.24515e+07	3.03215e+07	1.59614e+07	2.4446e+07	2.07152e+07	1.45205e+07	3.55794e+07	2.55287e+07	1.46909e+07	1.47368e+08	1.03355e+08	4.88873e+07	1.21562e+08	1.10441e+08	6.7819e+07	1.35931e+07	3.92761e+07	68192000	9.46427e+07	8.4055e+07	6.48975e+07	5.57409e+07	6.27308e+07	4.60601e+07	7.36575e+07	5.16014e+07	985	0.409633	0.040685	DKD-GP	0.680242	0.014045
P10107;A2BH40	14;1	14;1	14;1	Annexin A1	Anxa1	>sp|P10107|ANXA1_MOUSE Annexin A1 OS=Mus musculus GN=Anxa1 PE=1 SV=2	42.5	42.5	42.5	38.734	3.99755e+07	9.64724e+07	7.95317e+07	6.35467e+07	1.28691e+08	1.01541e+08	8.73946e+07	7.06109e+07	8.13528e+07	3.99697e+07	7.03522e+07	6.02898e+07	6.39953e+07	5.58699e+07	5.15158e+07	4.46824e+07	9.6046e+07	1.36503e+08	1.15226e+08	8.11796e+07	1.101e+08	1.19132e+08	1.05739e+08	1.22764e+08	127560000	1.29749e+08	9.02715e+07	1.01976e+08	1.07201e+08	1.81598e+08	1.09219e+08	1.35924e+08	9.39369e+07	713	0.753097	0.0408089	DKD-GP	0.700889	0.0486241
P26043	44	29	29	Radixin	Rdx	>sp|P26043|RADI_MOUSE Radixin OS=Mus musculus GN=Rdx PE=1 SV=3	60	44.4	44.4	68.542	5.51436e+08	6.64043e+08	6.64553e+08	6.20238e+08	5.70178e+08	5.67332e+08	6.15228e+08	4.97319e+08	7.20716e+08	6.42611e+08	6.61243e+08	6.6293e+08	6.71042e+08	6.80213e+08	6.02848e+08	5.27181e+08	5.19807e+08	5.63145e+08	5.49787e+08	5.36858e+08	5.02748e+08	5.83616e+08	5.18973e+08	5.48421e+08	578110000	5.54582e+08	5.67614e+08	5.3921e+08	5.6062e+08	5.90432e+08	5.89563e+08	6.14939e+08	5.88673e+08	210	1.09876	0.0416278	DKD-GP	1.08809	0.102605
Q8C4V1	8	8	8	Rho GTPase-activating protein 24	Arhgap24	>sp|Q8C4V1|RHG24_MOUSE Rho GTPase-activating protein 24 OS=Mus musculus GN=Arhgap24 PE=2 SV=2	15.4	15.4	15.4	84.099	4.88101e+07	5.00229e+07	5.4298e+07	5.02658e+07	5.17855e+07	5.962e+07	4.42477e+07	4.58423e+07	6.35327e+07	5.21123e+07	5.02828e+07	5.6826e+07	5.6069e+07	4.99293e+07	5.06613e+07	4.36587e+07	3.32855e+07	4.02624e+07	4.55713e+07	4.30856e+07	3.61558e+07	2.62984e+07	6.54565e+07	3.87051e+07	40035000	3.72244e+07	3.90756e+07	4.49043e+07	3.844e+07	5.66418e+07	4.92102e+07	3.56505e+07	4.68115e+07	1029	1.23135	0.0418194	DKD-GP	1.0449	0.424261
Q99K70;Q7TT45	3;3	3;3	3;3	Ras-related GTP-binding protein C;Ras-related GTP-binding protein D	Rragc;Rragd	>sp|Q99K70|RRAGC_MOUSE Ras-related GTP-binding protein C OS=Mus musculus GN=Rragc PE=2 SV=1;>sp|Q7TT45|RRAGD_MOUSE Ras-related GTP-binding protein D OS=Mus musculus GN=Rragd PE=2 SV=2	7.5	7.5	7.5	44.12	1.00567e+07	2.04168e+07	1.30735e+07	1.30923e+07	1.18422e+07	8.89005e+06	1.04061e+07	1.36019e+07	9.80696e+06	1.16724e+07	1.05267e+07	1.31627e+07	5.52123e+06	6.37443e+06	1.04556e+07	1.12531e+07	1.77801e+07	1.75766e+07	1.18881e+07	1.45601e+07	1.66512e+07	1.19281e+07	1.91472e+07	2.91869e+07	14013000	1.49941e+07	1.4748e+07	1.19163e+07	2.19269e+07	1.96092e+07	1.51007e+07	1.82086e+07	1.40434e+07	1583	0.730831	0.0418595	DKD-GP	0.77701	0.086218
Q9R1P4	9	9	9	Proteasome subunit alpha type-1	Psma1	>sp|Q9R1P4|PSA1_MOUSE Proteasome subunit alpha type-1 OS=Mus musculus GN=Psma1 PE=1 SV=1	35	35	35	29.546	6.50413e+07	7.53008e+07	7.03128e+07	7.2859e+07	9.17335e+07	8.40188e+07	8.24909e+07	9.33271e+07	7.88574e+07	6.34036e+07	6.25716e+07	5.38917e+07	4.26579e+07	5.73678e+07	5.82032e+07	5.27829e+07	9.45335e+07	9.83134e+07	8.40257e+07	8.01251e+07	8.98427e+07	8.18301e+07	8.87944e+07	9.6075e+07	92231000	5.03802e+07	7.07266e+07	7.39107e+07	6.52598e+07	6.59669e+07	6.13156e+07	5.37108e+07	7.34957e+07	821	0.890047	0.0420583	DKD-GP	0.739644	0.00156848
Q9CZR2	11	10	10	N-acetylated-alpha-linked acidic dipeptidase 2	Naalad2	>sp|Q9CZR2|NALD2_MOUSE N-acetylated-alpha-linked acidic dipeptidase 2 OS=Mus musculus GN=Naalad2 PE=1 SV=2	23.5	22.3	22.3	82.8	6.51027e+07	8.61274e+07	9.75275e+07	7.40594e+07	8.86011e+07	7.12907e+07	7.85497e+07	3.10094e+07	9.18874e+07	9.43383e+07	9.53566e+07	7.78978e+07	1.01358e+08	8.47705e+07	6.72832e+07	6.38898e+07	2.81088e+07	5.05137e+07	4.30079e+07	3.7572e+07	4.94683e+07	4.58172e+07	7.8711e+07	7.04574e+07	65335000	5.51592e+07	5.16584e+07	4.94563e+07	5.13913e+07	6.47369e+07	5.36728e+07	6.09539e+07	6.64084e+07	862	1.46726	0.0420589	DKD-GP	1.14269	0.258795
O70152	4	4	4	Dolichol-phosphate mannosyltransferase	Dpm1	>sp|O70152|DPM1_MOUSE Dolichol-phosphate mannosyltransferase OS=Mus musculus GN=Dpm1 PE=2 SV=1	21.9	21.9	21.9	29.174	1.39337e+07	1.42999e+07	1.39512e+07	1.70596e+07	2.06009e+07	1.51245e+07	1.58517e+07	1.48153e+07	1.77883e+07	1.67482e+07	1.62547e+07	1.98137e+07	1.60589e+07	1.59682e+07	1.80081e+07	1.6701e+07	1.59617e+07	1.92868e+07	3.09162e+07	1.87773e+07	1.60368e+07	1.61077e+07	2.07535e+07	1.87678e+07	13205000	1.8301e+07	1.85429e+07	1.49719e+07	2.11535e+07	2.25005e+07	1.94431e+07	1.55936e+07	1.7603e+07	1487	0.802238	0.0420601	DKD-GP	1.09316	0.104365
Q9QYF1	3	3	3	Retinol dehydrogenase 11	Rdh11	>sp|Q9QYF1|RDH11_MOUSE Retinol dehydrogenase 11 OS=Mus musculus GN=Rdh11 PE=2 SV=2	10.1	10.1	10.1	35.147	5.51694e+06	6.64484e+06	4.50785e+06	5.50138e+06	6.40648e+06	6.50937e+06	6.53394e+06	4.72598e+06	4.67033e+06	9.22188e+06	6.53025e+06	3.14373e+06	3.53456e+06	6.43301e+06	4.45818e+06	3.93223e+06	1.27882e+06	444930	2.20367e+06	2.5277e+06	2.00442e+06	4.495e+06	9.92762e+06	5.25417e+06	4679800	2.71704e+06	5.38774e+06	5.81046e+06	5.91381e+06	6.26723e+06	4.85644e+06	3.94023e+06	4.87438e+06	2049	1.64722	0.0421592	DKD-GP	0.904576	0.307771
P63260	32	32	1	Actin, cytoplasmic 2;Actin, cytoplasmic 2, N-terminally processed	Actg1	>sp|P63260|ACTG_MOUSE Actin, cytoplasmic 2 OS=Mus musculus GN=Actg1 PE=1 SV=1	85.9	85.9	4.5	41.792	2.82268e+10	3.93654e+10	4.7374e+10	3.3931e+10	4.45658e+10	3.92596e+10	3.01387e+10	3.89465e+10	3.33859e+10	2.94777e+10	3.65458e+10	3.52354e+10	3.84399e+10	3.68418e+10	3.67514e+10	2.85887e+10	3.66178e+10	4.05877e+10	4.28728e+10	4.51016e+10	3.99755e+10	4.63878e+10	5.87042e+10	5.28914e+10	33274000000	3.96539e+10	3.7542e+10	3.05199e+10	3.47392e+10	4.18865e+10	3.37684e+10	4.3105e+10	3.85844e+10	1	0.831109	0.042184	DKD-GP	0.912059	0.288279
Q6PA06	3	2	2	Atlastin-2	Atl2	>sp|Q6PA06|ATLA2_MOUSE Atlastin-2 OS=Mus musculus GN=Atl2 PE=1 SV=1	6.2	4.6	4.6	66.223	9.18456e+06	5.22948e+06	3.61592e+06	3.03982e+06	7.15841e+06	7.22005e+06	3.17747e+06	3.94537e+06	3.33527e+06	3.68384e+06	3.65224e+06	4.91256e+06	8.39809e+06	4.92794e+06	4.40411e+06	5.10327e+06	4.78145e+06	7.925e+06	7.964e+06	1.26915e+07	1.0241e+07	1.01102e+07	7.39856e+06	4.20863e+06	7331100	8.95427e+06	8.18052e+06	7.02837e+06	1.12695e+07	7.91481e+06	9.57844e+06	7.90954e+06	6.70235e+06	1933	0.651727	0.0422684	DKD-GP	0.902428	0.729908
Q8K2Q0	2	2	2	COMM domain-containing protein 9	Commd9	>sp|Q8K2Q0|COMD9_MOUSE COMM domain-containing protein 9 OS=Mus musculus GN=Commd9 PE=2 SV=3	13.6	13.6	13.6	21.85	3.44659e+06	2.22623e+06	2.39554e+06	2.86881e+06	1.95269e+06	6.28961e+06	8.51355e+06	9.78113e+06	8.81862e+06	8.96414e+06	7.64764e+06	7.63004e+06	7.05115e+06	7.83939e+06	7.30853e+06	6.55729e+06	1.2054e+07	9.18258e+06	1.06697e+07	1.19648e+07	9.71624e+06	1.01058e+07	3.17835e+06	2.88851e+06	8563900	8.14765e+06	9.32105e+06	9.07209e+06	9.53298e+06	3.62001e+06	4.76135e+06	3.16721e+06	7.03866e+06	1917	0.537187	0.0422946	DKD-GP	1.64959	0.0193251
Q8VD75	11	11	11	Huntingtin-interacting protein 1	Hip1	>sp|Q8VD75|HIP1_MOUSE Huntingtin-interacting protein 1 OS=Mus musculus GN=Hip1 PE=1 SV=2	13.2	13.2	13.2	115.2	3.20954e+07	4.7648e+07	4.41141e+07	3.13666e+07	4.92548e+07	3.89287e+07	4.88184e+07	2.1675e+07	5.05013e+07	3.99209e+07	4.3031e+07	3.74123e+07	4.1175e+07	3.87462e+07	4.86582e+07	2.8544e+07	7.10602e+06	1.81877e+07	1.76254e+07	1.36791e+07	2.30721e+07	2.32022e+07	5.33813e+07	4.55779e+07	26874000	3.50616e+07	2.71078e+07	2.87838e+07	2.24095e+07	3.65905e+07	1.61868e+07	1.4318e+07	3.28454e+07	1193	1.55526	0.0423011	DKD-GP	1.04488	0.600167
Q11136	6	6	6	Xaa-Pro dipeptidase	Pepd	>sp|Q11136|PEPD_MOUSE Xaa-Pro dipeptidase OS=Mus musculus GN=Pepd PE=2 SV=3	14.2	14.2	14.2	55.028	5.05712e+07	4.63282e+07	3.01428e+07	4.04545e+07	3.7168e+07	4.15269e+07	4.55087e+07	3.46337e+07	1.96757e+07	2.74101e+07	4.35895e+07	2.32573e+07	3.09674e+07	4.40556e+07	4.12227e+07	4.17475e+07	2.9403e+07	3.77735e+07	3.13629e+07	4.72022e+07	2.51029e+07	3.20678e+07	2.86605e+07	3.58604e+07	31561000	2.206e+07	3.60532e+07	3.44958e+07	5.34798e+07	2.69798e+07	4.85644e+07	3.87868e+07	3.61773e+07	1152	1.22024	0.0423919	DKD-GP	0.833275	0.123489
P56213	2	2	2	FAD-linked sulfhydryl oxidase ALR	Gfer	>sp|P56213|ALR_MOUSE FAD-linked sulfhydryl oxidase ALR OS=Mus musculus GN=Gfer PE=2 SV=2	16.2	16.2	16.2	22.876	2.14693e+07	2.19013e+07	1.49609e+07	1.00402e+07	1.34724e+07	1.46594e+07	1.33297e+07	6.94437e+06	1.79428e+07	1.40964e+07	8.08891e+06	1.9634e+07	1.73799e+07	1.89425e+07	1.56282e+07	1.96118e+07	9.45609e+06	9.95356e+06	7.97495e+06	1.80206e+07	9.51184e+06	8.23566e+06	6.04772e+06	9.20722e+06	12072000	6.64708e+06	5.79017e+06	5.39612e+06	4.79893e+06	1.06675e+07	4.59321e+06	1.15023e+07	1.21243e+07	1661	1.48936	0.0424771	DKD-GP	1.12457	0.413523
Q9CWX2	7	7	7	Complex I intermediate-associated protein 30, mitochondrial	Ndufaf1	>sp|Q9CWX2|CIA30_MOUSE Complex I intermediate-associated protein 30, mitochondrial OS=Mus musculus GN=Ndufaf1 PE=2 SV=2	26.2	26.2	26.2	37.809	1.84913e+07	2.20998e+07	1.43542e+07	2.03567e+07	1.33589e+07	8.06162e+06	1.70353e+07	7.89426e+06	1.96555e+07	1.56319e+07	9.15471e+06	1.56184e+07	8.59224e+06	9.7339e+06	9.62853e+06	1.74297e+07	8.45159e+06	4.74547e+06	5.23028e+06	1.13695e+07	1.45074e+07	3.85203e+06	1.49553e+07	1.23137e+07	7741800	1.51251e+07	3.546e+06	7.74701e+06	8.31471e+06	1.63229e+07	8.68443e+06	3.97006e+06	1.16867e+07	1682	1.61288	0.0424828	DKD-GP	0.866775	0.493575
Q810B6	6	6	6	Ankyrin repeat and FYVE domain-containing protein 1	Ankfy1	>sp|Q810B6|ANFY1_MOUSE Ankyrin repeat and FYVE domain-containing protein 1 OS=Mus musculus GN=Ankfy1 PE=2 SV=2	6.8	6.8	6.8	128.65	1.0057e+07	6.05774e+06	8.2e+06	3.07606e+07	2.52203e+07	1.27815e+07	1.12392e+07	1.23692e+07	1.35815e+06	2.13947e+06	7.22973e+06	1.76062e+06	6.16509e+06	2.03232e+06	2.6142e+06	1.82194e+06	7.62331e+06	3.29913e+06	1.09236e+07	1.7472e+07	7.11079e+06	4.67316e+06	4.46569e+06	7.97235e+06	6139000	3.93131e+06	6.35505e+06	8.63594e+06	1.25902e+07	9.85233e+06	9.89307e+06	2.06528e+06	8.27529e+06	1839	1.83641	0.0426885	DKD-GP	0.215293	8.39226e-05
Q6ZWV3;P86048	6;4	6;4	6;4	60S ribosomal protein L10;60S ribosomal protein L10-like	Rpl10;Rpl10l	>sp|Q6ZWV3|RL10_MOUSE 60S ribosomal protein L10 OS=Mus musculus GN=Rpl10 PE=2 SV=3;>sp|P86048|RL10L_MOUSE 60S ribosomal protein L10-like OS=Mus musculus GN=Rpl10l PE=2 SV=1	23.4	23.4	23.4	24.604	5.85882e+07	3.93801e+07	6.11743e+07	5.10497e+07	4.02013e+07	6.26074e+07	6.02534e+07	6.52299e+07	5.61707e+07	5.12657e+07	5.04846e+07	5.50745e+07	4.72544e+07	5.32567e+07	6.01643e+07	5.20855e+07	4.53803e+07	4.02575e+07	4.52683e+07	4.52517e+07	5.14053e+07	4.20622e+07	3.26052e+07	5.4037e+07	45044000	4.19524e+07	5.53649e+07	5.51362e+07	5.33312e+07	4.73312e+07	4.72369e+07	4.36035e+07	5.02971e+07	997	1.23077	0.0426982	DKD-GP	0.970973	0.845612
P34914	24	24	24	Bifunctional epoxide hydrolase 2;Cytosolic epoxide hydrolase 2;Lipid-phosphate phosphatase	Ephx2	>sp|P34914|HYES_MOUSE Bifunctional epoxide hydrolase 2 OS=Mus musculus GN=Ephx2 PE=1 SV=2	63	63	63	62.515	8.10948e+08	4.54202e+08	5.53703e+08	6.30898e+08	5.35346e+08	4.96004e+08	4.21771e+08	6.70605e+08	5.78834e+08	5.78712e+08	5.86707e+08	6.43635e+08	5.32902e+08	6.45013e+08	7.40294e+08	7.88257e+08	8.97332e+08	7.09685e+08	6.77389e+08	1.21106e+09	6.0291e+08	6.04415e+08	5.40569e+08	7.93417e+08	500860000	4.43935e+08	6.49483e+08	6.05154e+08	8.58316e+08	6.10713e+08	8.30163e+08	5.94056e+08	6.49915e+08	189	0.757603	0.0430479	DKD-GP	1.11389	0.203616
Q8R104	2	2	2	NAD-dependent protein deacetylase sirtuin-3	Sirt3	>sp|Q8R104|SIR3_MOUSE NAD-dependent protein deacetylase sirtuin-3 OS=Mus musculus GN=Sirt3 PE=2 SV=1	8.6	8.6	8.6	28.822	1.13984e+07	4.92104e+06	9.74759e+06	6.63552e+06	5.49442e+06	6.04552e+06	6.55101e+06	6.65836e+06	1.23862e+07	7.51465e+06	5.8314e+06	6.06761e+06	7.43582e+06	6.3624e+06	7.12082e+06	6.94399e+06	3.50007e+06	3.58596e+06	444963	6.76757e+06	4.63187e+06	2.76769e+06	3.9088e+06	6.41221e+06	347120	7.27728e+06	3.36753e+06	3.28481e+06	8.0707e+06	4.0266e+06	5.1048e+06	282133	5.65296e+06	1998	1.7943	0.0430859	DKD-GP	1.03849	0.719015
P00375	5	5	5	Dihydrofolate reductase	Dhfr	>sp|P00375|DYR_MOUSE Dihydrofolate reductase OS=Mus musculus GN=Dhfr PE=1 SV=3	31.6	31.6	31.6	21.606	1.60994e+07	7.80029e+06	1.08692e+07	1.32737e+07	1.67813e+07	1.72368e+07	2.11482e+07	2.27834e+07	1.58778e+07	1.27404e+07	1.13073e+07	1.63303e+07	8.63908e+06	1.93025e+07	2.22268e+07	1.88721e+07	3.81904e+07	1.91554e+07	1.9001e+07	3.24537e+07	1.69973e+07	1.39708e+07	2.52242e+07	2.02106e+07	24512000	1.46869e+06	2.08171e+07	2.52623e+07	2.4148e+07	2.35419e+07	3.03076e+07	1.96294e+07	1.89431e+07	1445	0.680293	0.0430972	DKD-GP	0.994474	0.980037
Q8BLF1	10	10	10	Neutral cholesterol ester hydrolase 1	Nceh1	>sp|Q8BLF1|NCEH1_MOUSE Neutral cholesterol ester hydrolase 1 OS=Mus musculus GN=Nceh1 PE=1 SV=1	38.7	38.7	38.7	45.739	1.08765e+08	6.85953e+07	7.22817e+07	1.01978e+08	8.10579e+07	6.50012e+07	5.6729e+07	1.05013e+08	7.2941e+07	9.98911e+07	8.14625e+07	1.0909e+08	1.14679e+08	9.40946e+07	1.06831e+08	1.2754e+08	1.44413e+08	9.74542e+07	1.07502e+08	8.15663e+07	1.30981e+08	1.5153e+08	8.72089e+07	7.74139e+07	109270000	1.33795e+08	1.14945e+08	1.00586e+08	1.0694e+08	1.07619e+08	1.30547e+08	8.89403e+07	1.01146e+08	684	0.75099	0.0431896	DKD-GP	1.22309	0.070634
Q7TNE1	6	6	6	CaiB/baiF CoA-transferase family protein C7orf10 homolog	n/a	>sp|Q7TNE1|CG010_MOUSE CaiB/baiF CoA-transferase family protein C7orf10 homolog OS=Mus musculus PE=2 SV=2	20.9	20.9	20.9	47.69	5.31013e+07	2.93377e+07	3.08719e+07	3.212e+07	1.64449e+07	2.7983e+07	2.46715e+07	3.49225e+07	3.52257e+07	4.75161e+07	3.6996e+07	4.60068e+07	3.23653e+07	4.41091e+07	4.4114e+07	4.80174e+07	5.67457e+07	3.4984e+07	4.18087e+07	6.03891e+07	5.14903e+07	3.76591e+07	2.75994e+07	3.40394e+07	20570000	2.89056e+07	2.74268e+07	3.22204e+07	3.75004e+07	2.03856e+07	4.11042e+07	2.79147e+07	3.63921e+07	1146	0.723648	0.043463	DKD-GP	1.34033	0.0277778
Q8VDJ3	17	17	17	Vigilin	Hdlbp	>sp|Q8VDJ3|VIGLN_MOUSE Vigilin OS=Mus musculus GN=Hdlbp PE=1 SV=1	20.7	20.7	20.7	141.74	5.68853e+07	5.42212e+07	7.70691e+07	9.03593e+07	6.38211e+07	6.44206e+07	5.2924e+07	6.44036e+07	5.61e+07	5.89616e+07	5.59229e+07	5.18472e+07	5.47002e+07	4.48233e+07	6.24813e+07	5.88471e+07	5.21036e+07	5.73232e+07	5.54481e+07	7.08858e+07	5.5486e+07	4.26997e+07	4.52544e+07	5.36045e+07	79405000	7.12022e+07	8.01755e+07	7.52154e+07	1.06736e+08	9.22756e+07	1.0032e+08	9.77467e+07	6.57397e+07	868	1.21095	0.0438151	DKD-GP	0.846556	0.0573488
O70492	9	9	7	Sorting nexin-3	Snx3	>sp|O70492|SNX3_MOUSE Sorting nexin-3 OS=Mus musculus GN=Snx3 PE=1 SV=3	46.3	46.3	42	18.757	4.58695e+07	4.42291e+07	5.08923e+07	3.79968e+07	5.77242e+07	6.18873e+07	8.07952e+07	6.76231e+07	7.47793e+07	4.63958e+07	6.51432e+07	5.46838e+07	5.67922e+07	6.35384e+07	5.97637e+07	4.74921e+07	6.5273e+07	6.29154e+07	7.01018e+07	8.90875e+07	6.87413e+07	8.30245e+07	5.95985e+07	5.67147e+07	45894000	6.49779e+07	7.31788e+07	7.91087e+07	8.31535e+07	6.34776e+07	5.88866e+07	6.51361e+07	6.26524e+07	884	0.804775	0.0440983	DKD-GP	1.04826	0.558372
P50427	3	3	3	Steryl-sulfatase	Sts	>sp|P50427|STS_MOUSE Steryl-sulfatase OS=Mus musculus GN=Sts PE=2 SV=1	8	8	8	66.59	3.77103e+06	5.23794e+06	1.05817e+07	4.00312e+06	7.7669e+06	9.81871e+06	4.56648e+06	4.98344e+06	7.21612e+06	6.58e+06	7.38263e+06	8.00204e+06	1.0932e+07	7.60027e+06	5.49337e+06	4.0954e+06	1.02151e+06	7.03229e+06	2.30325e+06	2.02019e+06	4.49184e+06	2.46035e+06	3.49855e+06	7.50077e+06	5857400	4.82301e+06	1.76679e+06	6.45625e+06	4.92229e+06	1.10567e+07	4.17388e+06	3.87717e+06	5.66542e+06	1996	1.67265	0.0441061	DKD-GP	1.12956	0.375735
Q9DCZ4	7	7	7	Apolipoprotein O	Apoo	>sp|Q9DCZ4|APOO_MOUSE Apolipoprotein O OS=Mus musculus GN=Apoo PE=2 SV=1	50.9	50.9	50.9	24.136	1.25491e+08	1.00796e+08	1.07762e+08	1.13674e+08	1.19573e+08	9.54575e+07	1.26406e+08	9.80397e+07	1.18645e+08	1.08204e+08	1.05452e+08	1.30613e+08	1.33711e+08	1.32605e+08	1.30574e+08	1.46059e+08	1.48531e+08	1.02414e+08	1.15401e+08	1.22245e+08	1.30921e+08	1.25281e+08	1.33569e+08	1.23123e+08	72971000	8.90048e+07	9.18345e+07	7.84638e+07	1.05215e+08	7.0028e+07	9.57844e+07	7.4728e+07	1.11643e+08	642	0.885882	0.0443369	DKD-GP	1.13375	0.0413386
Q9CPU0	5	5	5	Lactoylglutathione lyase	Glo1	>sp|Q9CPU0|LGUL_MOUSE Lactoylglutathione lyase OS=Mus musculus GN=Glo1 PE=1 SV=3	40.8	40.8	40.8	20.809	2.13979e+07	1.51712e+07	2.36466e+07	2.40059e+07	3.45838e+07	2.33105e+07	4.15068e+07	4.37161e+07	2.61135e+07	2.26897e+07	1.67272e+07	1.81156e+07	2.09666e+07	2.21821e+07	2.81365e+07	1.82328e+07	4.095e+07	4.96807e+07	3.88996e+07	3.21578e+07	3.26177e+07	3.13436e+07	4.44773e+07	3.18038e+07	35764000	2.27728e+07	3.33281e+07	3.20322e+07	4.58081e+07	3.85308e+07	3.5512e+07	3.57147e+07	3.06842e+07	1229	0.752951	0.0443564	DKD-GP	0.7617	0.138843
Q8BK64	2	2	2	Activator of 90 kDa heat shock protein ATPase homolog 1	Ahsa1	>sp|Q8BK64|AHSA1_MOUSE Activator of 90 kDa heat shock protein ATPase homolog 1 OS=Mus musculus GN=Ahsa1 PE=2 SV=2	9.8	9.8	9.8	38.117	6.79366e+06	3.49384e+06	4.6137e+06	5.95871e+06	5.38271e+06	1.46905e+06	4.53527e+06	8.42615e+06	6.04958e+06	6.63287e+06	6.86045e+06	1.04675e+06	5.33193e+06	6.72991e+06	351765	919957	1.17702e+07	9.89623e+06	6.61343e+06	8.10929e+06	5.94186e+06	7.055e+06	5.57206e+06	6.28338e+06	6376000	6.57614e+06	7.21423e+06	338418	8.77555e+06	7.76912e+06	6.91843e+06	8.97088e+06	5.89927e+06	1983	0.664143	0.0448434	DKD-GP	0.834046	0.294101
Q9JLT4	5	5	5	Thioredoxin reductase 2, mitochondrial	Txnrd2	>sp|Q9JLT4|TRXR2_MOUSE Thioredoxin reductase 2, mitochondrial OS=Mus musculus GN=Txnrd2 PE=1 SV=4	12.8	12.8	12.8	56.602	2.73663e+07	2.23517e+07	1.885e+07	2.1137e+07	1.52031e+07	2.47848e+07	2.39195e+07	2.21268e+07	2.45423e+07	2.12562e+07	2.50533e+07	2.25824e+07	1.87671e+07	2.92937e+07	2.28462e+07	3.00662e+07	2.29634e+07	1.63819e+07	2.24521e+07	2.11899e+07	1.44395e+07	1.73081e+07	1.31346e+07	1.2328e+07	20126000	2.30614e+07	1.47454e+07	2.19048e+07	2.05782e+07	2.30777e+07	2.05917e+07	1.8468e+07	2.1028e+07	1398	1.25351	0.0449486	DKD-GP	1.10623	0.242219
P84228	5	5	1	Histone H3.2	Hist1h3b	>sp|P84228|H32_MOUSE Histone H3.2 OS=Mus musculus GN=Hist1h3b PE=1 SV=2	43.4	43.4	23.5	15.388	1.2286e+08	6.80182e+07	8.39058e+07	1.04093e+08	9.10462e+07	1.17268e+08	1.25013e+08	3.37855e+08	1.30534e+08	4.5063e+07	9.76267e+07	7.85576e+07	1.33492e+08	1.21915e+08	1.22746e+08	1.35592e+08	2.10875e+08	1.54275e+08	1.23113e+08	1.47429e+08	2.29504e+08	1.98702e+08	1.40508e+08	4.69609e+08	111620000	9.58516e+07	1.02807e+08	1.07623e+08	1.55911e+08	9.76716e+07	8.75014e+07	6.60368e+07	1.37957e+08	571	0.62727	0.0450615	DKD-GP	0.824265	0.577143
Q9JIK9	5	5	5	28S ribosomal protein S34, mitochondrial	Mrps34	>sp|Q9JIK9|RT34_MOUSE 28S ribosomal protein S34, mitochondrial OS=Mus musculus GN=Mrps34 PE=2 SV=1	29.4	29.4	29.4	25.826	2.10961e+07	2.37939e+07	1.60321e+07	1.68661e+07	1.71832e+07	2.57611e+07	1.84974e+07	2.50977e+07	1.93349e+07	2.25276e+07	2.17512e+07	2.06879e+07	2.61646e+07	1.45867e+07	2.71015e+07	2.38656e+07	1.55185e+07	1.28591e+07	7.73155e+06	2.06952e+07	2.36484e+07	1.46285e+07	1.03014e+07	1.74312e+07	15568000	1.49524e+07	6.93339e+06	1.6498e+07	1.87406e+07	1.34589e+07	1.50986e+07	1.1097e+07	1.79846e+07	1473	1.33802	0.0451851	DKD-GP	1.07115	0.487914
P50580	3	3	3	Proliferation-associated protein 2G4	Pa2g4	>sp|P50580|PA2G4_MOUSE Proliferation-associated protein 2G4 OS=Mus musculus GN=Pa2g4 PE=1 SV=3	9.4	9.4	9.4	43.698	1.14207e+07	1.93276e+07	9.96629e+06	1.01427e+07	8.72586e+06	1.48037e+07	5.91306e+06	1.30317e+07	1.30881e+07	1.53383e+07	1.46788e+07	1.21487e+07	1.32611e+07	1.18809e+07	1.24853e+07	1.06406e+07	1.2203e+07	1.2625e+07	5.38051e+06	1.0435e+07	5.92382e+06	6.44262e+06	3.89501e+06	2.70277e+06	13026000	1.23224e+07	1.4534e+07	1.23879e+07	1.35579e+07	1.11744e+07	1.32371e+07	1.14906e+07	1.11935e+07	1707	1.56577	0.0452743	DKD-GP	1.10918	0.283512
Q9CWD8	2	2	2	Iron-sulfur protein NUBPL	Nubpl	>sp|Q9CWD8|NUBPL_MOUSE Iron-sulfur protein NUBPL OS=Mus musculus GN=Nubpl PE=2 SV=2	9.7	9.7	9.7	34.139	4.88295e+06	7.49884e+06	6.42855e+06	6.13384e+06	1.81054e+06	2.68396e+06	6.70686e+06	2.98304e+06	5.22602e+06	3.02455e+06	5.69783e+06	6.64427e+06	9.30406e+06	7.07843e+06	6.61906e+06	3.22388e+06	2.36419e+06	1.97238e+06	4.53935e+06	3.0203e+06	3.27966e+06	1.58612e+06	1.91624e+06	3.91045e+06	1738000	429344	1.36269e+06	1.99163e+06	1.75869e+06	1.53379e+06	1.93e+06	4.95437e+06	3.88231e+06	2141	1.73222	0.0452773	DKD-GP	1.19652	0.348838
Q8VCM7	5	5	5	Fibrinogen gamma chain	Fgg	>sp|Q8VCM7|FIBG_MOUSE Fibrinogen gamma chain OS=Mus musculus GN=Fgg PE=2 SV=1	14.7	14.7	14.7	49.391	2.18154e+07	1.33434e+07	2.33148e+07	4.54954e+06	2.24475e+07	3.9378e+06	2.16656e+07	359386	1.46604e+07	1.97142e+07	3.53439e+07	1.42086e+07	1.31456e+07	1.73489e+07	9.20801e+06	3.45322e+07	437734	1.88284e+06	1.56281e+06	1.74931e+06	1.23238e+06	698943	9.85616e+06	1.06303e+07	4058400	1.57278e+07	3.21289e+06	4.35951e+06	3.36526e+06	2.85588e+06	6.64315e+06	1.22406e+07	1.09409e+07	1712	3.97261	0.0454948	DKD-GP	1.41934	0.188374
Q91VC9	4	4	4	Growth hormone-inducible transmembrane protein	Ghitm	>sp|Q91VC9|GHITM_MOUSE Growth hormone-inducible transmembrane protein OS=Mus musculus GN=Ghitm PE=2 SV=1	11.8	11.8	11.8	37.275	3.69186e+07	3.28033e+07	3.03839e+07	4.55985e+07	2.83639e+07	4.06187e+07	4.71803e+07	4.38337e+07	9.54327e+06	1.84507e+07	2.53994e+07	2.31423e+07	2.41354e+07	5.40752e+06	1.82118e+07	3.97425e+07	4.95714e+07	2.20221e+07	3.01993e+07	1.40138e+07	3.93949e+07	2.97643e+07	1.06911e+07	8.67858e+06	36365000	3.19505e+07	3.00636e+07	9.74082e+06	7.68193e+06	1.78926e+07	1.54893e+07	2.42875e+07	2.64856e+07	1299	1.49607	0.0457493	DKD-GP	0.53658	0.0111742
P97872	8	8	8	Dimethylaniline monooxygenase [N-oxide-forming] 5	Fmo5	>sp|P97872|FMO5_MOUSE Dimethylaniline monooxygenase [N-oxide-forming] 5 OS=Mus musculus GN=Fmo5 PE=2 SV=4	20.3	20.3	20.3	60	7.2215e+07	8.79288e+07	1.43697e+08	1.33754e+08	1.33333e+08	6.65047e+07	8.53125e+07	6.49427e+07	9.1382e+07	9.94883e+07	8.07575e+07	8.77034e+07	9.22931e+07	8.17239e+07	7.12783e+07	6.96701e+07	3.45078e+07	1.19871e+07	1.03044e+08	5.41e+07	7.60126e+07	4.98217e+07	7.08965e+07	7.71517e+07	95058000	9.28067e+07	3.93588e+07	9.17972e+07	1.13331e+08	1.05035e+08	1.04979e+08	8.48279e+07	8.33343e+07	755	1.64953	0.0458485	DKD-GP	0.856046	0.386831
Q62376	6	6	6	U1 small nuclear ribonucleoprotein 70 kDa	Snrnp70	>sp|Q62376|RU17_MOUSE U1 small nuclear ribonucleoprotein 70 kDa OS=Mus musculus GN=Snrnp70 PE=1 SV=2	13.2	13.2	13.2	51.991	2.17094e+07	3.12273e+07	2.61591e+07	2.35746e+07	2.17316e+07	1.57747e+07	1.48819e+07	2.52623e+07	2.75604e+07	2.84297e+07	3.04343e+07	3.45539e+07	2.55457e+07	2.39293e+07	2.56304e+07	3.37163e+07	1.2262e+07	1.67043e+07	2.03453e+07	1.78549e+07	1.65867e+07	1.80262e+07	2.00939e+07	1.85189e+07	23847000	2.25758e+07	2.33142e+07	2.91854e+07	2.70755e+07	2.13915e+07	2.31901e+07	1.74506e+07	2.30795e+07	1361	1.28441	0.0459208	DKD-GP	1.2744	0.0252398
[truncated: 1,778 more rows]
[truncated: 8 more columns]
