# Supplementary material for: Connectivity mapping of glomerular proteins identifies dimethylaminoparthenolide as a new inhibitor of diabetic kidney disease
Source: Sci Rep. 2020 Sep 10;10:14898. doi: 10.1038/s41598-020-71950-7 (PMC7484761; doi:10.1038/s41598-020-71950-7)
Supplement: Supplementary file 3 — Supplementary Table S2. [file 41598_2020_71950_MOESM3_ESM.xlsx]

## Sheet: TableS2
Table S2: Significant up- and down-regulated DKD-GPs (Set#1) and their classification as RS- and RI-DKD-GPs according to their ratio and p value in Set#2 abd Set#3 . n/a correspond to proteins which gne name was not retreived iin data bases. DKD-GP: DKD-sensitive glomerular protein. RS-DKD-GP: ramipril sensitive DKD-GP. RI-DKD-GP: ramipril insensitive DKD-GP. Filter 1: Set#2 (p<0.05 & opposite ra…
			DKD vs WT (Set#1)			DKD+R vs DKD (Set#2)		WT+R vs WT (Set#3)
Protein IDs	Protein names	Gene names	ratio	p value	DKD-GPs	ratio	p value	ratio	p value	Filter 1	Filter 2	Filter 3	Filter 4	Final DKD-GPs classification
Q8VCH0	3-ketoacyl-CoA thiolase B, peroxisomal	Acaa1b	0.528303	0.0237942	DOWN	1.08515	0.582354	0.591195	0.0526392	0	0	1	0	RI-DKD-GP	DOWN
Q8R3G9	Tetraspanin-8	Tspan8	0.747174	0.00222859	DOWN	1.01555	0.740916	0.856519	0.0533257	0	0	1	0	RI-DKD-GP	DOWN
Q9CWZ7	Gamma-soluble NSF attachment protein	Napg	0.769352	0.0166231	DOWN	1.05054	0.433369	0.819135	0.0547866	0	0	1	0	RI-DKD-GP	DOWN
P61458	Pterin-4-alpha-carbinolamine dehydratase	Pcbd1	0.683979	0.0489137	DOWN	0.958327	0.824103	1.32925	0.055968	0	0	1	0	RI-DKD-GP	DOWN
P58771	Tropomyosin alpha-1 chain	Tpm1	0.628976	0.000898925	DOWN	0.871599	0.302622	0.852438	0.0571574	0	0	1	0	RI-DKD-GP	DOWN
Q9D0L7	Armadillo repeat-containing protein 10	Armc10	0.717923	0.0276884	DOWN	1.12894	0.3165	0.811223	0.0630988	0	0	1	0	RI-DKD-GP	DOWN
Q11011	Puromycin-sensitive aminopeptidase	Npepps	0.701449	0.0176012	DOWN	0.719962	0.0812822	0.774188	0.0637355	0	0	1	0	RI-DKD-GP	DOWN
P09103	Protein disulfide-isomerase	P4hb	0.867833	0.00635213	DOWN	1.02096	0.54274	1.10022	0.0645522	0	0	1	0	RI-DKD-GP	DOWN
Q64444	Carbonic anhydrase 4	Ca4	0.576663	0.00671654	DOWN	0.903524	0.460704	0.678491	0.0690173	0	0	1	0	RI-DKD-GP	DOWN
Q8VEK0	Cell cycle control protein 50A	Tmem30a	0.723202	0.0107569	DOWN	1.12913	0.338629	0.888985	0.0694553	0	0	1	0	RI-DKD-GP	DOWN
P43276	Histone H1.5	Hist1h1b	0.533031	0.00611576	DOWN	0.916433	0.677788	0.711418	0.075502	0	0	1	0	RI-DKD-GP	DOWN
P47753	F-actin-capping protein subunit alpha-1	Capza1	0.659996	0.000464886	DOWN	1.05557	0.468631	0.792712	0.0767417	0	0	1	0	RI-DKD-GP	DOWN
Q9JII5	DAZ-associated protein 1	Dazap1	0.314737	0.00429259	DOWN	0.934988	0.901252	0.504387	0.0810754	0	0	1	0	RI-DKD-GP	DOWN
Q9WV92	Band 4.1-like protein 3;Band 4.1-like protein 3, N-terminally processed	Epb41l3	0.735211	0.00557465	DOWN	1.09008	0.141458	0.839982	0.0824578	0	0	1	0	RI-DKD-GP	DOWN
Q9CQN6	Transmembrane protein 14C	Tmem14c	0.658864	0.029889	DOWN	0.980965	0.445945	0.677137	0.085222	0	0	1	0	RI-DKD-GP	DOWN
Q9D7P7	Chloride intracellular channel protein 3	Clic3	0.538169	0.00331673	DOWN	0.654229	0.0843269	0.784331	0.0859791	0	0	1	0	RI-DKD-GP	DOWN
Q9CR62	Mitochondrial 2-oxoglutarate/malate carrier protein	Slc25a11	0.854573	0.0232627	DOWN	1.10751	0.0800258	0.900958	0.0866293	0	0	1	0	RI-DKD-GP	DOWN
O88338	Cadherin-16	Cdh16	0.761327	0.0134365	DOWN	1.01388	0.758768	0.860458	0.0887009	0	0	1	0	RI-DKD-GP	DOWN
Q04857	Collagen alpha-1(VI) chain	Col6a1	0.11886	0.000244149	DOWN	0.658151	0.318419	0.560073	0.0888475	0	0	1	0	RI-DKD-GP	DOWN
P54775	26S protease regulatory subunit 6B	Psmc4	0.751001	0.000831508	DOWN	1.05172	0.520839	1.22272	0.090191	0	0	1	0	RI-DKD-GP	DOWN
Q9DBK0	Acyl-coenzyme A thioesterase 12	Acot12	0.282782	0.0139583	DOWN	0.492115	0.442971	0.428564	0.0985918	0	0	1	0	RI-DKD-GP	DOWN
Q9D964	Glycine amidinotransferase, mitochondrial	Gatm	0.693876	0.000143438	DOWN	1.14468	0.340603	0.889981	0.0995314	0	0	1	0	RI-DKD-GP	DOWN
Q9QYC0;Q9QYB8	Alpha-adducin	Add1	0.849962	0.00482537	DOWN	1.08369	0.105841	1.06889	0.101784	0	0	1	0	RI-DKD-GP	DOWN
Q922J9	Fatty acyl-CoA reductase 1	Far1	0.353802	0.00944152	DOWN	0.632288	0.434068	0.764825	0.112174	0	0	1	0	RI-DKD-GP	DOWN
P08905	Lysozyme C-2	Lyz2	0.428708	0.00123564	DOWN	0.961233	0.547086	1.23844	0.113258	0	0	1	0	RI-DKD-GP	DOWN
Q8BGR2	Leucine-rich repeat-containing protein 8D	Lrrc8d	0.489073	0.0251051	DOWN	1.27921	0.558143	0.627368	0.120826	0	0	1	0	RI-DKD-GP	DOWN
Q9R069	Basal cell adhesion molecule	Bcam	0.758366	0.0183601	DOWN	0.860909	0.128708	0.847111	0.124876	0	0	1	0	RI-DKD-GP	DOWN
Q61081	Hsp90 co-chaperone Cdc37;Hsp90 co-chaperone Cdc37, N-terminally processed	Cdc37	0.684409	0.00461537	DOWN	0.873339	0.327415	1.14119	0.125816	0	0	1	0	RI-DKD-GP	DOWN
Q8BGP6	Solute carrier family 25 member 40	Slc25a40	0.604841	0.00632108	DOWN	1.48181	0.0812262	1.19936	0.127233	0	0	1	0	RI-DKD-GP	DOWN
Q9ET22	Dipeptidyl peptidase 2	Dpp7	0.601193	0.00302506	DOWN	1.02772	0.901252	1.17468	0.12885	0	0	1	0	RI-DKD-GP	DOWN
Q9D826	Peroxisomal sarcosine oxidase	Pipox	0.556385	8.51316e-05	DOWN	1.02089	0.775744	0.829372	0.142035	0	0	1	0	RI-DKD-GP	DOWN
Q921H8	3-ketoacyl-CoA thiolase A, peroxisomal	Acaa1a	0.669692	0.00266687	DOWN	1.11828	0.203882	0.857336	0.144108	0	0	1	0	RI-DKD-GP	DOWN
Q99PV0	Pre-mRNA-processing-splicing factor 8	Prpf8	0.505741	7.39259e-07	DOWN	1.00457	0.837076	1.12594	0.14491	0	0	1	0	RI-DKD-GP	DOWN
Q91VC3	Eukaryotic initiation factor 4A-III;Eukaryotic initiation factor 4A-III, N-terminally processed	Eif4a3	0.699809	0.00124866	DOWN	0.798082	0.0917697	0.887264	0.14707	0	0	1	0	RI-DKD-GP	DOWN
O35643	AP-1 complex subunit beta-1	Ap1b1	0.783232	0.0381601	DOWN	1.17624	0.0714714	0.850815	0.152744	0	0	1	0	RI-DKD-GP	DOWN
Q99MZ7	Peroxisomal trans-2-enoyl-CoA reductase	Pecr	0.476405	0.000100046	DOWN	1.27422	0.0916972	1.1507	0.162039	0	0	1	0	RI-DKD-GP	DOWN
Q02248	Catenin beta-1	Ctnnb1	0.844689	0.00919096	DOWN	1.12805	0.081702	0.93101	0.165363	0	0	1	0	RI-DKD-GP	DOWN
Q02788	Collagen alpha-2(VI) chain	Col6a2	0.151678	0.00168868	DOWN	0.623782	0.616541	0.64082	0.177781	0	0	1	0	RI-DKD-GP	DOWN
P63276	40S ribosomal protein S17	Rps17	0.804394	0.0308345	DOWN	1.11291	0.204774	0.898577	0.180983	0	0	1	0	RI-DKD-GP	DOWN
Q9CY50	Translocon-associated protein subunit alpha	Ssr1	0.73024	0.010847	DOWN	0.991176	0.838263	0.842604	0.183133	0	0	1	0	RI-DKD-GP	DOWN
Q9ERG0	LIM domain and actin-binding protein 1	Lima1	0.570361	0.0169383	DOWN	0.711216	0.209986	0.739265	0.184102	0	0	1	0	RI-DKD-GP	DOWN
Q8JZV7	Putative N-acetylglucosamine-6-phosphate deacetylase	Amdhd2	0.617327	3.62671e-05	DOWN	0.960392	0.597782	1.25536	0.194961	0	0	1	0	RI-DKD-GP	DOWN
Q9DC50	Peroxisomal carnitine O-octanoyltransferase	Crot	0.406403	4.55084e-05	DOWN	1.19323	0.230902	1.16821	0.197785	0	0	1	0	RI-DKD-GP	DOWN
Q9R0Y5	Adenylate kinase isoenzyme 1	Ak1	0.494352	0.0298606	DOWN	0.952868	0.944661	0.675328	0.199466	0	0	1	0	RI-DKD-GP	DOWN
O08553	Dihydropyrimidinase-related protein 2	Dpysl2	0.706055	0.0289411	DOWN	0.705671	0.103986	0.898245	0.205887	0	0	1	0	RI-DKD-GP	DOWN
P97372	Proteasome activator complex subunit 2	Psme2	0.4038	0.0198901	DOWN	1.66863	0.239794	1.33164	0.206473	0	0	1	0	RI-DKD-GP	DOWN
P18760	Cofilin-1	Cfl1	0.674156	5.83953e-05	DOWN	0.964825	0.651599	1.07879	0.207464	0	0	1	0	RI-DKD-GP	DOWN
Q9R1Q6	Transmembrane protein 176B	Tmem176b	0.548651	7.45713e-05	DOWN	1.01638	0.79348	0.87823	0.207703	0	0	1	0	RI-DKD-GP	DOWN
P47754	F-actin-capping protein subunit alpha-2	Capza2	0.767912	0.0108116	DOWN	0.918726	0.127055	0.874745	0.207713	0	0	1	0	RI-DKD-GP	DOWN
P34914	Bifunctional epoxide hydrolase 2;Cytosolic epoxide hydrolase 2;Lipid-phosphate phosphatase	Ephx2	0.757603	0.0430479	DOWN	1.11389	0.203616	0.843609	0.208031	0	0	1	0	RI-DKD-GP	DOWN
P55302	Alpha-2-macroglobulin receptor-associated protein	Lrpap1	0.829382	0.0333523	DOWN	0.984937	0.981121	0.914385	0.209479	0	0	1	0	RI-DKD-GP	DOWN
P51660	Peroxisomal multifunctional enzyme type 2;(3R)-hydroxyacyl-CoA dehydrogenase;Enoyl-CoA hydratase 2	Hsd17b4	0.748547	0.0486028	DOWN	1.04841	0.621473	1.12795	0.209839	0	0	1	0	RI-DKD-GP	DOWN
Q64176	Carboxylesterase 1E	Ces1e	0.531331	0.00158887	DOWN	1.17445	0.16912	0.822195	0.211919	0	0	1	0	RI-DKD-GP	DOWN
P46664	Adenylosuccinate synthetase isozyme 2	Adss	0.355161	0.00555129	DOWN	1.34894	0.472267	0.636476	0.212186	0	0	1	0	RI-DKD-GP	DOWN
Q91V41	Ras-related protein Rab-14	Rab14	0.880573	0.00629052	DOWN	0.988503	0.813574	1.05376	0.212611	0	0	1	0	RI-DKD-GP	DOWN
Q91YW3	DnaJ homolog subfamily C member 3	Dnajc3	0.573277	0.00652175	DOWN	1.43558	0.0561496	0.828707	0.214377	0	0	1	0	RI-DKD-GP	DOWN
Q63844;Q6P5G0;Q61532	Mitogen-activated protein kinase 3	Mapk3	0.620657	0.0122198	DOWN	0.787647	0.342906	0.879639	0.214451	0	0	1	0	RI-DKD-GP	DOWN
Q61753	D-3-phosphoglycerate dehydrogenase	Phgdh	0.198573	0.00104965	DOWN	1.00237	0.870546	0.866417	0.220489	0	0	1	0	RI-DKD-GP	DOWN
Q99J94;Q9EP96	Solute carrier organic anion transporter family member 1A6	Slco1a6	0.514975	0.00456041	DOWN	1.15644	0.360664	0.796898	0.22931	0	0	1	0	RI-DKD-GP	DOWN
P22892;O88512	AP-1 complex subunit gamma-1	Ap1g1	0.799071	0.0342626	DOWN	1.14205	0.064262	0.880986	0.230925	0	0	1	0	RI-DKD-GP	DOWN
P45376	Aldose reductase	Akr1b1	0.696261	0.00315657	DOWN	0.952528	0.732426	0.903305	0.241192	0	0	1	0	RI-DKD-GP	DOWN
P63030	Mitochondrial pyruvate carrier 1	Mpc1	0.725425	0.0221754	DOWN	1.18268	0.0830235	0.867469	0.244593	0	0	1	0	RI-DKD-GP	DOWN
Q8R1G6	PDZ and LIM domain protein 2	Pdlim2	0.709443	0.0203463	DOWN	0.962189	0.948208	0.911796	0.246072	0	0	1	0	RI-DKD-GP	DOWN
P55096	ATP-binding cassette sub-family D member 3	Abcd3	0.663399	0.0103998	DOWN	1.08451	0.475389	1.13211	0.249171	0	0	1	0	RI-DKD-GP	DOWN
Q9R1P3	Proteasome subunit beta type-2	Psmb2	0.807377	0.0309682	DOWN	0.840774	0.0669735	1.10625	0.251275	0	0	1	0	RI-DKD-GP	DOWN
Q80XL6	Acyl-CoA dehydrogenase family member 11	Acad11	0.552508	0.000301456	DOWN	0.972187	0.75603	0.856214	0.256649	0	0	1	0	RI-DKD-GP	DOWN
Q8C0I1	Alkyldihydroxyacetonephosphate synthase, peroxisomal	Agps	0.331078	0.000559322	DOWN	1.24505	0.200148	1.1873	0.267042	0	0	1	0	RI-DKD-GP	DOWN
Q9WV85	Nucleoside diphosphate kinase 3	Nme3	0.77214	0.0144652	DOWN	1.10605	0.0789409	0.889094	0.270213	0	0	1	0	RI-DKD-GP	DOWN
Q922R8	Protein disulfide-isomerase A6	Pdia6	0.790829	0.0096024	DOWN	0.978288	0.695267	1.08618	0.273348	0	0	1	0	RI-DKD-GP	DOWN
Q9JLI6	Selenocysteine lyase	Scly	0.42856	0.0066933	DOWN	1.08916	0.433821	0.73299	0.274527	0	0	1	0	RI-DKD-GP	DOWN
P50429	Arylsulfatase B	Arsb	0.733561	0.0138561	DOWN	1.00658	0.83676	1.09759	0.284521	0	0	1	0	RI-DKD-GP	DOWN
P80317;Q61390	T-complex protein 1 subunit zeta	Cct6a	0.748731	2.81013e-06	DOWN	1.01262	0.69185	0.946931	0.284796	0	0	1	0	RI-DKD-GP	DOWN
P45377	Aldose reductase-related protein 2	Akr1b8	0.472099	0.0153869	DOWN	1.2983	0.257497	0.795757	0.295598	0	0	1	0	RI-DKD-GP	DOWN
Q3UNX5	Acyl-coenzyme A synthetase ACSM3, mitochondrial	Acsm3	0.286972	6.35788e-05	DOWN	1.41531	0.183321	1.14799	0.306537	0	0	1	0	RI-DKD-GP	DOWN
Q9JLR9	HIG1 domain family member 1A, mitochondrial	Higd1a	0.699834	0.00540003	DOWN	1.04676	0.724443	0.90625	0.311146	0	0	1	0	RI-DKD-GP	DOWN
P62315	Small nuclear ribonucleoprotein Sm D1	Snrpd1	0.606733	0.0206897	DOWN	1.5091	0.0595662	1.09859	0.312361	0	0	1	0	RI-DKD-GP	DOWN
P57759	Endoplasmic reticulum resident protein 29	Erp29	0.82612	0.027659	DOWN	0.906118	0.175056	1.10814	0.31711	0	0	1	0	RI-DKD-GP	DOWN
Q9EP72	ER membrane protein complex subunit 7	Emc7	0.457494	0.0499457	DOWN	1.56823	0.525609	0.79119	0.323345	0	0	1	0	RI-DKD-GP	DOWN
P62082	40S ribosomal protein S7	Rps7	0.794309	0.00497925	DOWN	0.974124	0.714818	0.931246	0.323852	0	0	1	0	RI-DKD-GP	DOWN
A2A8Z1	Oxysterol-binding protein-related protein 9	Osbpl9	0.783959	0.0240193	DOWN	1.06923	0.451921	0.901754	0.329721	0	0	1	0	RI-DKD-GP	DOWN
Q8VCT4;P23953	Carboxylesterase 1D	Ces1d	0.652622	0.0120519	DOWN	0.933007	0.880545	0.886799	0.332514	0	0	1	0	RI-DKD-GP	DOWN
O55101	Synaptogyrin-2	Syngr2	0.773254	0.0119238	DOWN	1.17718	0.0529392	1.06016	0.355717	0	0	1	0	RI-DKD-GP	DOWN
Q6ZQI3	Malectin	Mlec	0.718698	0.000765432	DOWN	0.970576	0.692407	0.928478	0.360496	0	0	1	0	RI-DKD-GP	DOWN
Q3UPL0	Protein transport protein Sec31A	Sec31a	0.834592	0.00913345	DOWN	1.01818	0.631355	1.09301	0.361397	0	0	1	0	RI-DKD-GP	DOWN
Q8BK64	Activator of 90 kDa heat shock protein ATPase homolog 1	Ahsa1	0.664143	0.0448434	DOWN	0.834046	0.294101	0.864427	0.368695	0	0	1	0	RI-DKD-GP	DOWN
Q9CZX8	40S ribosomal protein S19	Rps19	0.86131	0.0297595	DOWN	1.01301	0.746175	1.02848	0.37677	0	0	1	0	RI-DKD-GP	DOWN
Q91WU5	Arsenite methyltransferase	As3mt	0.706638	0.00240311	DOWN	0.846518	0.20415	0.924729	0.383465	0	0	1	0	RI-DKD-GP	DOWN
Q9CXW4	60S ribosomal protein L11	Rpl11	0.810935	0.00567883	DOWN	0.949283	0.484682	0.952752	0.384409	0	0	1	0	RI-DKD-GP	DOWN
Q8CG73	Protein fantom	Rpgrip1l	0.823516	0.0130686	DOWN	1.45163	0.212552	0.915325	0.393065	0	0	1	0	RI-DKD-GP	DOWN
P15116	Cadherin-2	Cdh2	0.459562	0.00543333	DOWN	0.917373	0.95071	0.939521	0.394813	0	0	1	0	RI-DKD-GP	DOWN
Q62087	Serum paraoxonase/lactonase 3	Pon3	0.290112	0.00176668	DOWN	2.42756	0.0970065	1.86853	0.394876	0	0	1	0	RI-DKD-GP	DOWN
Q9EQ06;Q8VCR2	Estradiol 17-beta-dehydrogenase 11	Hsd17b11	0.446965	3.04852e-07	DOWN	1.07394	0.337038	0.922642	0.398499	0	0	1	0	RI-DKD-GP	DOWN
P32020	Non-specific lipid-transfer protein	Scp2	0.640962	0.00246431	DOWN	1.12206	0.115553	1.07356	0.40258	0	0	1	0	RI-DKD-GP	DOWN
Q9CZ44	NSFL1 cofactor p47	Nsfl1c	0.708197	0.0100741	DOWN	1.03205	0.614159	1.08491	0.41071	0	0	1	0	RI-DKD-GP	DOWN
P11930	Nucleoside diphosphate-linked moiety X motif 19, mitochondrial	Nudt19	0.303599	4.71517e-06	DOWN	1.24644	0.112745	1.09175	0.410802	0	0	1	0	RI-DKD-GP	DOWN
Q9CPU0	Lactoylglutathione lyase	Glo1	0.752951	0.0443564	DOWN	0.7617	0.138843	0.925586	0.41111	0	0	1	0	RI-DKD-GP	DOWN
P24270	Catalase	Cat	0.672411	0.0058711	DOWN	1.11559	0.219801	0.90765	0.424396	0	0	1	0	RI-DKD-GP	DOWN
P84078;P61205;Q8BSL7	ADP-ribosylation factor 1;ADP-ribosylation factor 3;ADP-ribosylation factor 2	Arf1;Arf3;Arf2	0.774664	0.0144297	DOWN	0.976032	0.877317	1.05083	0.425995	0	0	1	0	RI-DKD-GP	DOWN
Q91XE4	Aspartoacylase-2	Acy3	0.451491	0.00938411	DOWN	1.20889	0.0663499	1.078	0.434675	0	0	1	0	RI-DKD-GP	DOWN
P58252	Elongation factor 2	Eef2	0.808328	0.00959276	DOWN	0.947387	0.44462	1.06015	0.435294	0	0	1	0	RI-DKD-GP	DOWN
O55013	Trafficking protein particle complex subunit 3	Trappc3	0.716367	0.034088	DOWN	0.831673	0.235195	0.893073	0.43991	0	0	1	0	RI-DKD-GP	DOWN
P11862	Growth arrest-specific protein 2	Gas2	0.703106	0.00630936	DOWN	0.979283	0.948612	0.917524	0.447263	0	0	1	0	RI-DKD-GP	DOWN
P84084	ADP-ribosylation factor 5	Arf5	0.763683	0.0183854	DOWN	0.960524	0.692488	0.926547	0.451824	0	0	1	0	RI-DKD-GP	DOWN
O70152	Dolichol-phosphate mannosyltransferase	Dpm1	0.802238	0.0420601	DOWN	1.09316	0.104365	0.917653	0.453343	0	0	1	0	RI-DKD-GP	DOWN
Q3TW96	UDP-N-acetylhexosamine pyrophosphorylase-like protein 1	Uap1l1	0.533311	0.000218634	DOWN	1.10745	0.274629	1.09824	0.453794	0	0	1	0	RI-DKD-GP	DOWN
Q64462;Q6A152	Cytochrome P450 4B1	Cyp4b1	0.408682	5.15031e-06	DOWN	1.20258	0.0674871	0.912392	0.456485	0	0	1	0	RI-DKD-GP	DOWN
P49722	Proteasome subunit alpha type-2	Psma2	0.745852	0.00428329	DOWN	1.08819	0.338216	0.951646	0.457683	0	0	1	0	RI-DKD-GP	DOWN
Q8R127	Saccharopine dehydrogenase-like oxidoreductase	Sccpdh	0.524999	0.0310519	DOWN	0.903196	0.792143	1.1292	0.46187	0	0	1	0	RI-DKD-GP	DOWN
P60122	RuvB-like 1	Ruvbl1	0.664027	0.014704	DOWN	1.22659	0.176646	0.888952	0.467373	0	0	1	0	RI-DKD-GP	DOWN
P49935	Pro-cathepsin H;Cathepsin H mini chain;Cathepsin H;Cathepsin H heavy chain;Cathepsin H light chain	Ctsh	0.60369	0.00244883	DOWN	0.871821	0.0979711	0.892551	0.475462	0	0	1	0	RI-DKD-GP	DOWN
P18894	D-amino-acid oxidase	Dao	0.737137	0.0121035	DOWN	1.11127	0.225797	1.05625	0.476076	0	0	1	0	RI-DKD-GP	DOWN
P50543	Protein S100-A11	S100a11	0.472148	0.0208137	DOWN	1.01604	0.714919	1.17251	0.481866	0	0	1	0	RI-DKD-GP	DOWN
P00375	Dihydrofolate reductase	Dhfr	0.680293	0.0430972	DOWN	0.994474	0.980037	0.91622	0.489333	0	0	1	0	RI-DKD-GP	DOWN
P63158	High mobility group protein B1	Hmgb1	0.687834	0.0228911	DOWN	0.968416	0.890297	0.939808	0.493742	0	0	1	0	RI-DKD-GP	DOWN
P80314	T-complex protein 1 subunit beta	Cct2	0.769392	0.00754421	DOWN	1.12208	0.0722844	0.939405	0.498959	0	0	1	0	RI-DKD-GP	DOWN
P40936	Indolethylamine N-methyltransferase	Inmt	0.505345	0.00907803	DOWN	0.942956	0.772378	0.821628	0.499456	0	0	1	0	RI-DKD-GP	DOWN
P06801	NADP-dependent malic enzyme	Me1	0.641804	0.023688	DOWN	0.750721	0.0739655	1.18856	0.50203	0	0	1	0	RI-DKD-GP	DOWN
P70158	Acid sphingomyelinase-like phosphodiesterase 3a	Smpdl3a	0.492638	0.0127962	DOWN	1.41841	0.220579	1.19698	0.507117	0	0	1	0	RI-DKD-GP	DOWN
Q99JT2	Serine/threonine-protein kinase MST4	Mst4	0.692701	0.0212128	DOWN	0.801037	0.220442	0.927009	0.515387	0	0	1	0	RI-DKD-GP	DOWN
Q60817;P70670	Nascent polypeptide-associated complex subunit alpha;Nascent polypeptide-associated complex subunit alpha, muscle-specific form	Naca	0.71809	0.027013	DOWN	0.985032	0.957222	1.04522	0.516192	0	0	1	0	RI-DKD-GP	DOWN
O88587	Catechol O-methyltransferase	Comt	0.505414	3.45885e-05	DOWN	1.19439	0.258847	1.05635	0.523674	0	0	1	0	RI-DKD-GP	DOWN
Q7M6Y3	Phosphatidylinositol-binding clathrin assembly protein	Picalm	0.879456	0.0114377	DOWN	1.07567	0.116145	0.971646	0.536507	0	0	1	0	RI-DKD-GP	DOWN
Q9CQ92	Mitochondrial fission 1 protein	Fis1	0.805006	0.0204508	DOWN	1.14337	0.0729355	0.958594	0.543631	0	0	1	0	RI-DKD-GP	DOWN
Q6PDN3;Q9WUI1;Q9Z1B7;O08911;Q91Y86;Q5SUV5;Q9WTU6;Q61831;Q8VCR8;Q3UIZ8	Myosin light chain kinase, smooth muscle;Myosin light chain kinase, smooth muscle, deglutamylated form	Mylk	0.747606	0.00358533	DOWN	0.882078	0.201455	1.07399	0.543632	0	0	1	0	RI-DKD-GP	DOWN
Q6PA06	Atlastin-2	Atl2	0.651727	0.0422684	DOWN	0.902428	0.729908	1.04357	0.545025	0	0	1	0	RI-DKD-GP	DOWN
Q3UVK0	Endoplasmic reticulum metallopeptidase 1	Ermp1	0.603236	0.029844	DOWN	1.29183	0.543805	0.902144	0.548237	0	0	1	0	RI-DKD-GP	DOWN
P62827;Q61820	GTP-binding nuclear protein Ran	Ran	0.833299	0.0182397	DOWN	0.944615	0.0515775	1.06888	0.556378	0	0	1	0	RI-DKD-GP	DOWN
Q99LB2	Dehydrogenase/reductase SDR family member 4	Dhrs4	0.349331	0.000656927	DOWN	1.01329	0.928152	1.02076	0.55873	0	0	1	0	RI-DKD-GP	DOWN
Q8BHN3	Neutral alpha-glucosidase AB	Ganab	0.840724	2.6304e-05	DOWN	1.04127	0.274491	1.02775	0.562539	0	0	1	0	RI-DKD-GP	DOWN
P98078	Disabled homolog 2	Dab2	0.636405	0.00705455	DOWN	1.10426	0.284324	1.04125	0.574391	0	0	1	0	RI-DKD-GP	DOWN
P59999	Actin-related protein 2/3 complex subunit 4	Arpc4	0.830367	0.0148222	DOWN	0.993676	0.939474	1.03704	0.59396	0	0	1	0	RI-DKD-GP	DOWN
Q5U5V2	Hydroxylysine kinase	Agphd1	0.653719	0.0142319	DOWN	0.974123	0.841135	0.930216	0.598765	0	0	1	0	RI-DKD-GP	DOWN
P12265	Beta-glucuronidase	Gusb	0.445098	0.0208905	DOWN	0.285833	0.0510997	0.952743	0.601489	0	0	1	0	RI-DKD-GP	DOWN
Q91YN5	UDP-N-acetylhexosamine pyrophosphorylase;UDP-N-acetylgalactosamine pyrophosphorylase;UDP-N-acetylglucosamine pyrophosphorylase	Uap1	0.34707	3.10631e-05	DOWN	1.09591	0.408581	0.943668	0.607268	0	0	1	0	RI-DKD-GP	DOWN
Q9EQH3	Vacuolar protein sorting-associated protein 35	Vps35	0.883888	0.0168523	DOWN	0.924642	0.166668	1.02872	0.615552	0	0	1	0	RI-DKD-GP	DOWN
Q3U487	E3 ubiquitin-protein ligase HECTD3	Hectd3	0.137427	0.00528326	DOWN	0.373844	0.50882	0.811053	0.616554	0	0	1	0	RI-DKD-GP	DOWN
O70492	Sorting nexin-3	Snx3	0.804775	0.0440983	DOWN	1.04826	0.558372	0.961035	0.62185	0	0	1	0	RI-DKD-GP	DOWN
Q91ZJ5	UTP--glucose-1-phosphate uridylyltransferase	Ugp2	0.740844	0.00214984	DOWN	0.976822	0.682486	1.04796	0.625385	0	0	1	0	RI-DKD-GP	DOWN
Q01853;Q9D3R6;Q3UMC0	Transitional endoplasmic reticulum ATPase	Vcp	0.827926	0.00705406	DOWN	1.01111	0.739087	0.979914	0.634676	0	0	1	0	RI-DKD-GP	DOWN
P19324	Serpin H1	Serpinh1	0.443836	2.83323e-05	DOWN	1.13989	0.189542	1.10049	0.637041	0	0	1	0	RI-DKD-GP	DOWN
Q9WVJ3	Carboxypeptidase Q	Cpq	0.759717	0.0068282	DOWN	1.0483	0.544772	1.04687	0.638582	0	0	1	0	RI-DKD-GP	DOWN
Q3ULF4	Paraplegin	Spg7	0.698818	0.0372967	DOWN	1.41676	0.162197	1.05037	0.640693	0	0	1	0	RI-DKD-GP	DOWN
Q9DCN1	Peroxisomal NADH pyrophosphatase NUDT12	Nudt12	0.401785	0.0177374	DOWN	1.45924	0.0856221	0.815901	0.642408	0	0	1	0	RI-DKD-GP	DOWN
Q02053;P31254	Ubiquitin-like modifier-activating enzyme 1	Uba1	0.83178	0.0198371	DOWN	0.927931	0.412552	1.03664	0.686079	0	0	1	0	RI-DKD-GP	DOWN
Q8BLF1	Neutral cholesterol ester hydrolase 1	Nceh1	0.75099	0.0431896	DOWN	1.22309	0.070634	1.0166	0.715049	0	0	1	0	RI-DKD-GP	DOWN
Q8VCC2	Liver carboxylesterase 1	Ces1	0.42092	0.000181374	DOWN	1.17352	0.128276	0.92928	0.735629	0	0	1	0	RI-DKD-GP	DOWN
Q9JLF6	Protein-glutamine gamma-glutamyltransferase K	Tgm1	0.375784	0.00544189	DOWN	1.27248	0.236117	0.978608	0.737974	0	0	1	0	RI-DKD-GP	DOWN
P11983	T-complex protein 1 subunit alpha	Tcp1	0.824958	0.0242689	DOWN	1.11258	0.0604243	0.971581	0.747749	0	0	1	0	RI-DKD-GP	DOWN
Q99K70;Q7TT45	Ras-related GTP-binding protein C;Ras-related GTP-binding protein D	Rragc;Rragd	0.730831	0.0418595	DOWN	0.77701	0.086218	0.940876	0.75326	0	0	1	0	RI-DKD-GP	DOWN
Q9D7G0;Q9CS42	Ribose-phosphate pyrophosphokinase 1;Ribose-phosphate pyrophosphokinase 2	Prps1;Prps2	0.871955	0.0336376	DOWN	0.865337	0.134298	1.03853	0.763204	0	0	1	0	RI-DKD-GP	DOWN
Q8R2K1	Fucose mutarotase	Fuom	0.431746	0.000106166	DOWN	1.31484	0.0626125	1.01887	0.770445	0	0	1	0	RI-DKD-GP	DOWN
Q6P8X1	Sorting nexin-6;Sorting nexin-6, N-terminally processed	Snx6	0.644947	0.0190317	DOWN	0.942869	0.93199	0.994634	0.770569	0	0	1	0	RI-DKD-GP	DOWN
P50396	Rab GDP dissociation inhibitor alpha	Gdi1	0.577677	0.0371661	DOWN	0.91035	0.816273	1.0613	0.789987	0	0	1	0	RI-DKD-GP	DOWN
O89023	Tripeptidyl-peptidase 1	Tpp1	0.799259	0.011361	DOWN	1.0595	0.414481	0.990172	0.802571	0	0	1	0	RI-DKD-GP	DOWN
Q9WUR2	Enoyl-CoA delta isomerase 2, mitochondrial	Eci2	0.722754	0.00391572	DOWN	1.15592	0.104968	0.976944	0.809869	0	0	1	0	RI-DKD-GP	DOWN
P42932	T-complex protein 1 subunit theta	Cct8	0.825109	0.03618	DOWN	1.13109	0.0519756	0.971164	0.81628	0	0	1	0	RI-DKD-GP	DOWN
Q60648	Ganglioside GM2 activator	Gm2a	0.629506	0.0181414	DOWN	0.947952	0.929847	0.941591	0.821524	0	0	1	0	RI-DKD-GP	DOWN
Q91YQ5	Dolichyl-diphosphooligosaccharide--protein glycosyltransferase subunit 1	Rpn1	0.796936	0.000766753	DOWN	0.891973	0.0813332	1.02941	0.831729	0	0	1	0	RI-DKD-GP	DOWN
P23780	Beta-galactosidase	Glb1	0.798454	0.0468555	DOWN	1.02545	0.801863	1.0233	0.837216	0	0	1	0	RI-DKD-GP	DOWN
Q9QXZ6	Solute carrier organic anion transporter family member 1A1	Slco1a1	0.167698	0.000130313	DOWN	1.52976	0.208636	0.852546	0.840661	0	0	1	0	RI-DKD-GP	DOWN
Q01768	Nucleoside diphosphate kinase B	Nme2	0.767046	0.0366772	DOWN	0.968498	0.67899	1.00887	0.844771	0	0	1	0	RI-DKD-GP	DOWN
Q9EPL9	Peroxisomal acyl-coenzyme A oxidase 3	Acox3	0.743012	0.020385	DOWN	0.870457	0.222772	0.969915	0.85422	0	0	1	0	RI-DKD-GP	DOWN
Q9D939	Sulfotransferase 1C2	Sult1c2	0.745184	0.022261	DOWN	0.905596	0.561997	0.99588	0.868118	0	0	1	0	RI-DKD-GP	DOWN
P16015	Carbonic anhydrase 3	Ca3	0.103227	0.000284794	DOWN	0.39331	0.103125	1.10736	0.874808	0	0	1	0	RI-DKD-GP	DOWN
P14824	Annexin A6	Anxa6	0.700755	0.0130315	DOWN	0.807573	0.151261	1.00601	0.875386	0	0	1	0	RI-DKD-GP	DOWN
P15532	Nucleoside diphosphate kinase A	Nme1	0.743638	0.0304108	DOWN	1.04923	0.539628	0.996447	0.879927	0	0	1	0	RI-DKD-GP	DOWN
Q8C5W0	Calmin	Clmn	0.648574	0.0498757	DOWN	1.0932	0.383747	1.04306	0.881601	0	0	1	0	RI-DKD-GP	DOWN
Q61598	Rab GDP dissociation inhibitor beta	Gdi2	0.773229	0.020849	DOWN	0.873723	0.116541	0.984547	0.906927	0	0	1	0	RI-DKD-GP	DOWN
Q9WTM5	RuvB-like 2	Ruvbl2	0.65859	0.00898528	DOWN	1.16651	0.192894	0.990561	0.916233	0	0	1	0	RI-DKD-GP	DOWN
P15105	Glutamine synthetase	Glul	0.581174	0.0386918	DOWN	1.38963	0.0983986	1.00106	0.91883	0	0	1	0	RI-DKD-GP	DOWN
Q8R464	Cell adhesion molecule 4	Cadm4	0.695225	0.014077	DOWN	1.19193	0.134462	0.987971	0.954067	0	0	1	0	RI-DKD-GP	DOWN
P16460	Argininosuccinate synthase	Ass1	0.583352	0.00131681	DOWN	1.04606	0.682655	1.01303	0.963926	0	0	1	0	RI-DKD-GP	DOWN
P62983;P62984;P0CG49;P0CG50	Ubiquitin-40S ribosomal protein S27a;Ubiquitin;40S ribosomal protein S27a;Ubiquitin-60S ribosomal protein L40;Ubiquitin;60S ribosomal protein L40;Polyubiquitin-B;Ubiquitin;Polyubiquitin-C;Ubiquitin;Ubiquitin-related 1;Ubiquitin-related 2	Rps27a;Uba52;Ubb;Ubc	0.809238	0.0175338	DOWN	1.04258	0.468596	0.998945	0.986332	0	0	1	0	RI-DKD-GP	DOWN
Q9JJW0	Peroxisomal membrane protein 4	Pxmp4	0.557372	0.00171284	DOWN	1.16414	0.211555	0.969754	0.986359	0	0	1	0	RI-DKD-GP	DOWN
P05064	Fructose-bisphosphate aldolase A	Aldoa	0.766338	0.00424477	DOWN	0.863237	0.121956	1.00317	0.995314	0	0	1	0	RI-DKD-GP	DOWN
Q9DC70	NADH dehydrogenase [ubiquinone] iron-sulfur protein 7, mitochondrial	Ndufs7	1.14937	0.0495025	UP	1.04763	0.450397	0.874113	0.0522398	0	0	1	0	RI-DKD-GP	UP
Q3UMF0	Cordon-bleu protein-like 1	Cobll1	1.32383	0.0148619	UP	0.826733	0.0812423	1.14611	0.0525804	0	0	1	0	RI-DKD-GP	UP
Q9WVA3	Mitotic checkpoint protein BUB3	Bub3	1.80424	0.047587	UP	0.878005	0.376436	1.8382	0.0532887	0	0	1	0	RI-DKD-GP	UP
Q99MR8	Methylcrotonoyl-CoA carboxylase subunit alpha, mitochondrial	Mccc1	1.29573	0.00780522	UP	1.06695	0.407002	0.839318	0.0533483	0	0	1	0	RI-DKD-GP	UP
Q9WTX8	Mitotic spindle assembly checkpoint protein MAD1	Mad1l1	2.24194	0.0184501	UP	0.993681	0.810781	2.81974	0.0540933	0	0	1	0	RI-DKD-GP	UP
Q99JY0	Trifunctional enzyme subunit beta, mitochondrial;3-ketoacyl-CoA thiolase	Hadhb	1.17088	0.0170414	UP	1.09018	0.169033	0.884563	0.0546583	0	0	1	0	RI-DKD-GP	UP
Q3ULD5	Methylcrotonoyl-CoA carboxylase beta chain, mitochondrial	Mccc2	1.32586	0.00197153	UP	1.09324	0.232719	0.870033	0.0587557	0	0	1	0	RI-DKD-GP	UP
Q69ZU6	Thrombospondin type-1 domain-containing protein 7A	Thsd7a	1.709	0.0297954	UP	1.13478	0.255909	1.47817	0.0619157	0	0	1	0	RI-DKD-GP	UP
Q9QXY9	Peroxisomal biogenesis factor 3	Pex3	4.38828	0.000401302	UP	1.18977	0.978078	4.69057	0.0633407	0	0	1	0	RI-DKD-GP	UP
Q8BJZ4	28S ribosomal protein S35, mitochondrial	Mrps35	2.2399	0.00027453	UP	1.03068	0.828485	1.36537	0.06972	0	0	1	0	RI-DKD-GP	UP
Q9R0H2	Endomucin	Emcn	1.39516	0.0462308	UP	1.02426	0.830028	1.28485	0.0705795	0	0	1	0	RI-DKD-GP	UP
P97872	Dimethylaniline monooxygenase [N-oxide-forming] 5	Fmo5	1.64953	0.0458485	UP	0.856046	0.386831	1.52285	0.0728216	0	0	1	0	RI-DKD-GP	UP
Q99KI0	Aconitate hydratase, mitochondrial	Aco2	1.18375	0.0321323	UP	1.06008	0.243469	0.859791	0.0750734	0	0	1	0	RI-DKD-GP	UP
O88986	2-amino-3-ketobutyrate coenzyme A ligase, mitochondrial	Gcat	1.94495	6.91316e-05	UP	1.1837	0.0920004	0.765598	0.0765564	0	0	1	0	RI-DKD-GP	UP
Q8BGA8	Acyl-coenzyme A synthetase ACSM5, mitochondrial	Acsm5	1.4238	0.00264335	UP	1.19755	0.0711144	0.828937	0.0775365	0	0	1	0	RI-DKD-GP	UP
P11714	Cytochrome P450 2D9	Cyp2d9	3.55717	0.00790771	UP	0.87283	0.744924	0.327893	0.083753	0	0	1	0	RI-DKD-GP	UP
Q9D0S9	Histidine triad nucleotide-binding protein 2, mitochondrial	Hint2	1.6328	0.00103775	UP	1.09407	0.250201	0.793277	0.0842325	0	0	1	0	RI-DKD-GP	UP
Q8VDN2;Q6PIC6;Q6PIE5;Q9WV27;Q9Z1W8;Q64436	Sodium/potassium-transporting ATPase subunit alpha-1	Atp1a1	1.18994	0.00665516	UP	0.953061	0.31156	0.899314	0.086896	0	0	1	0	RI-DKD-GP	UP
Q99N23	Carbonic anhydrase 15	Ca15	1.677	0.00255024	UP	1.00145	0.833338	1.10767	0.0884754	0	0	1	0	RI-DKD-GP	UP
P58871	182 kDa tankyrase-1-binding protein	Tnks1bp1	1.22174	0.0136302	UP	1.09535	0.384396	0.701614	0.092362	0	0	1	0	RI-DKD-GP	UP
Q9QYF1	Retinol dehydrogenase 11	Rdh11	1.64722	0.0421592	UP	0.904576	0.307771	1.40646	0.0963555	0	0	1	0	RI-DKD-GP	UP
P10648	Glutathione S-transferase A2	Gsta2	2.62341	8.69373e-05	UP	0.981643	0.857158	0.760879	0.1018	0	0	1	0	RI-DKD-GP	UP
Q9CWD8	Iron-sulfur protein NUBPL	Nubpl	1.73222	0.0452773	UP	1.19652	0.348838	0.694972	0.101894	0	0	1	0	RI-DKD-GP	UP
Q8BWT1	3-ketoacyl-CoA thiolase, mitochondrial	Acaa2	1.1998	0.0057784	UP	1.08515	0.304665	0.890411	0.107371	0	0	1	0	RI-DKD-GP	UP
P01843	Ig lambda-1 chain C region	n/a	8.13911	0.0120715	UP	2.01797	0.0825077	0.85848	0.122297	0	0	1	0	RI-DKD-GP	UP
Q9R059	Four and a half LIM domains protein 3	Fhl3	1.29795	0.0341764	UP	0.858665	0.170311	1.26066	0.122379	0	0	1	0	RI-DKD-GP	UP
P46061	Ran GTPase-activating protein 1	Rangap1	1.63745	0.0391175	UP	1.16853	0.150182	1.31228	0.123264	0	0	1	0	RI-DKD-GP	UP
P02468	Laminin subunit gamma-1	Lamc1	3.80372	9.85889e-05	UP	0.843946	0.125404	1.46148	0.124922	0	0	1	0	RI-DKD-GP	UP
Q9JLT4	Thioredoxin reductase 2, mitochondrial	Txnrd2	1.25351	0.0449486	UP	1.10623	0.242219	1.15946	0.127588	0	0	1	0	RI-DKD-GP	UP
Q9WV96	Mitochondrial import inner membrane translocase subunit Tim10 B	Timm10b	1.49431	0.0281821	UP	0.826421	0.187995	0.703825	0.128545	0	0	1	0	RI-DKD-GP	UP
Q8K0E8	Fibrinogen beta chain;Fibrinopeptide B;Fibrinogen beta chain	Fgb	4.6447	0.0327956	UP	1.0736	0.904665	1.5076	0.132302	0	0	1	0	RI-DKD-GP	UP
Q9WVL3	Solute carrier family 12 member 7	Slc12a7	1.2966	0.0115893	UP	0.855699	0.144161	1.15115	0.133458	0	0	1	0	RI-DKD-GP	UP
P70691	UDP-glucuronosyltransferase 1-2	Ugt1a2	8.31038	0.00603989	UP	1.11411	0.648622	0.765565	0.136771	0	0	1	0	RI-DKD-GP	UP
Q9JIK5	Nucleolar RNA helicase 2	Ddx21	1.80435	0.0123105	UP	1.10526	0.0587593	1.31717	0.139181	0	0	1	0	RI-DKD-GP	UP
Q9JLZ8	Single Ig IL-1-related receptor	Sigirr	1.39953	0.00924652	UP	0.961388	0.5673	1.1574	0.140087	0	0	1	0	RI-DKD-GP	UP
Q9D338	39S ribosomal protein L19, mitochondrial	Mrpl19	2.17091	0.00868209	UP	1.11925	0.179338	1.5495	0.140306	0	0	1	0	RI-DKD-GP	UP
Q62130	Tyrosine-protein phosphatase non-receptor type 14	Ptpn14	3.43748	0.0200568	UP	0.472989	0.134751	2.89228	0.141474	0	0	1	0	RI-DKD-GP	UP
Q8CJH3;Q9QY40	Plexin-B1	Plxnb1	1.55253	0.0352268	UP	0.886015	0.653589	1.24243	0.145119	0	0	1	0	RI-DKD-GP	UP
Q8VDR9	Dedicator of cytokinesis protein 6	Dock6	2.20124	0.0108322	UP	1.00058	0.998228	1.87918	0.146506	0	0	1	0	RI-DKD-GP	UP
P01638;P01637	Ig kappa chain V-V region L6;Ig kappa chain V-V region T1	n/a	6.56928	0.00508303	UP	0.934843	0.975075	0.903148	0.154932	0	0	1	0	RI-DKD-GP	UP
P56213	FAD-linked sulfhydryl oxidase ALR	Gfer	1.48936	0.0424771	UP	1.12457	0.413523	0.783946	0.15633	0	0	1	0	RI-DKD-GP	UP
E9Q612	Receptor-type tyrosine-protein phosphatase O	Ptpro	2.1928	0.00102649	UP	0.814135	0.0889338	1.40919	0.15674	0	0	1	0	RI-DKD-GP	UP
P06909	Complement factor H	Cfh	2.34249	0.0358328	UP	1.07112	0.541925	1.29938	0.158149	0	0	1	0	RI-DKD-GP	UP
Q9D2R6	Cytochrome c oxidase assembly protein 3 homolog, mitochondrial	Coa3	1.38481	0.0494013	UP	0.877162	0.0713652	1.214	0.160761	0	0	1	0	RI-DKD-GP	UP
Q6YGZ1	Heparanase;Heparanase 8 kDa subunit;Heparanase 50 kDa subunit	Hpse	4.21644	0.0343946	UP	0.769937	0.515065	1.78965	0.167019	0	0	1	0	RI-DKD-GP	UP
Q64378	Peptidyl-prolyl cis-trans isomerase FKBP5	Fkbp5	2.21811	4.25718e-05	UP	0.642805	0.0550467	1.89063	0.173766	0	0	1	0	RI-DKD-GP	UP
P50427	Steryl-sulfatase	Sts	1.67265	0.0441061	UP	1.12956	0.375735	1.4156	0.182898	0	0	1	0	RI-DKD-GP	UP
Q9R0X4;Q32MW3	Acyl-coenzyme A thioesterase 9, mitochondrial;Acyl-coenzyme A thioesterase 10, mitochondrial	Acot9;Acot10	1.13401	0.0494713	UP	1.11728	0.0632225	1.09026	0.184059	0	0	1	0	RI-DKD-GP	UP
Q9QZ23	NFU1 iron-sulfur cluster scaffold homolog, mitochondrial	Nfu1	1.3802	0.0137408	UP	1.12034	0.227892	1.15141	0.187464	0	0	1	0	RI-DKD-GP	UP
Q8CIH5	1-phosphatidylinositol 4,5-bisphosphate phosphodiesterase gamma-2	Plcg2	1.49037	0.027764	UP	0.761554	0.0531948	0.723413	0.188256	0	0	1	0	RI-DKD-GP	UP
Q6ZWV3;P86048	60S ribosomal protein L10;60S ribosomal protein L10-like	Rpl10;Rpl10l	1.23077	0.0426982	UP	0.970973	0.845612	1.09188	0.18901	0	0	1	0	RI-DKD-GP	UP
P62911;P17932	60S ribosomal protein L32	Rpl32	1.46115	0.0128403	UP	0.749652	0.219884	0.853199	0.190653	0	0	1	0	RI-DKD-GP	UP
Q8VE95	UPF0598 protein C8orf82 homolog	n/a	1.58712	0.00278511	UP	4.41962	0.244581	0.895098	0.191856	0	0	1	0	RI-DKD-GP	UP
Q9WU79	Proline dehydrogenase 1, mitochondrial	Prodh	1.64623	0.000312926	UP	1.07637	0.319294	0.921609	0.215626	0	0	1	0	RI-DKD-GP	UP
Q9QXE0	2-hydroxyacyl-CoA lyase 1	Hacl1	1.60753	0.00966213	UP	1.12707	0.386181	0.822653	0.228469	0	0	1	0	RI-DKD-GP	UP
P08607	C4b-binding protein	C4bpa	5.33047	0.00119465	UP	0.94393	0.970505	1.17679	0.228472	0	0	1	0	RI-DKD-GP	UP
P08226	Apolipoprotein E	Apoe	1.4739	0.039801	UP	1.33201	0.176611	1.21069	0.233811	0	0	1	0	RI-DKD-GP	UP
Q9CZR2	N-acetylated-alpha-linked acidic dipeptidase 2	Naalad2	1.46726	0.0420589	UP	1.14269	0.258795	1.12067	0.237013	0	0	1	0	RI-DKD-GP	UP
O89086	Putative RNA-binding protein 3	Rbm3	1.4483	0.000394764	UP	0.878421	0.184283	1.12067	0.24157	0	0	1	0	RI-DKD-GP	UP
Q61830	Macrophage mannose receptor 1	Mrc1	2.11625	0.0285405	UP	0.917661	0.613064	1.27809	0.244943	0	0	1	0	RI-DKD-GP	UP
Q9Z2V4	Phosphoenolpyruvate carboxykinase, cytosolic [GTP]	Pck1	3.24688	9.548e-05	UP	0.779171	0.339788	1.21361	0.249184	0	0	1	0	RI-DKD-GP	UP
Q91XE0	Glycine N-acyltransferase	Glyat	1.27539	0.0107202	UP	1.15735	0.0697533	0.899568	0.252568	0	0	1	0	RI-DKD-GP	UP
Q99L13	3-hydroxyisobutyrate dehydrogenase, mitochondrial	Hibadh	1.31533	0.00998057	UP	1.18671	0.077754	0.925447	0.25288	0	0	1	0	RI-DKD-GP	UP
Q99N96	39S ribosomal protein L1, mitochondrial	Mrpl1	1.68463	0.00198686	UP	1.14105	0.166675	1.26105	0.257364	0	0	1	0	RI-DKD-GP	UP
P01872;P01873	Ig mu chain C region secreted form;Ig mu chain C region membrane-bound form	Igh-6	7.27417	0.000850136	UP	1.65174	0.213194	2.14931	0.259407	0	0	1	0	RI-DKD-GP	UP
Q8BP67	60S ribosomal protein L24	Rpl24	1.72838	0.00581411	UP	0.628627	0.138363	0.763228	0.267079	0	0	1	0	RI-DKD-GP	UP
P31230	Aminoacyl tRNA synthase complex-interacting multifunctional protein 1;Endothelial monocyte-activating polypeptide 2	Aimp1	1.28745	0.0109297	UP	0.88828	0.154546	1.13831	0.267349	0	0	1	0	RI-DKD-GP	UP
Q9Z0E8;Q9WTN6	Solute carrier family 22 member 5	Slc22a5	2.42372	0.00861119	UP	0.784787	0.203899	1.19112	0.268592	0	0	1	0	RI-DKD-GP	UP
Q9QYJ0	DnaJ homolog subfamily A member 2	Dnaja2	1.661	0.0146722	UP	0.901153	0.361679	1.15553	0.270867	0	0	1	0	RI-DKD-GP	UP
Q9D172	ES1 protein homolog, mitochondrial	D10Jhu81e	1.1283	0.0247495	UP	1.0219	0.729281	0.940088	0.273753	0	0	1	0	RI-DKD-GP	UP
Q925N2	Sideroflexin-2	Sfxn2	1.28479	0.0152291	UP	1.02632	0.727774	0.916746	0.280861	0	0	1	0	RI-DKD-GP	UP
Q64669	NAD(P)H dehydrogenase [quinone] 1	Nqo1	2.51007	1.23201e-05	UP	1.15499	0.227008	1.12105	0.291856	0	0	1	0	RI-DKD-GP	UP
Q80U19;Q8BPM0	Disheveled-associated activator of morphogenesis 2	Daam2	1.86778	0.00596978	UP	1.00843	0.758965	1.12914	0.299539	0	0	1	0	RI-DKD-GP	UP
Q8BGH2	Sorting and assembly machinery component 50 homolog	Samm50	1.20529	0.0127751	UP	1.09765	0.103354	0.939635	0.301579	0	0	1	0	RI-DKD-GP	UP
Q9Z2Q5	39S ribosomal protein L40, mitochondrial	Mrpl40	1.56228	0.028342	UP	0.882154	0.491852	1.19865	0.302539	0	0	1	0	RI-DKD-GP	UP
P24549;O35945	Retinal dehydrogenase 1;Aldehyde dehydrogenase, cytosolic 1	Aldh1a1;Aldh1a7	3.8533	0.00215896	UP	1.27534	0.144375	1.32458	0.305143	0	0	1	0	RI-DKD-GP	UP
O35678	Monoglyceride lipase	Mgll	2.08076	0.0020223	UP	0.807801	0.289714	1.12509	0.307143	0	0	1	0	RI-DKD-GP	UP
Q3UIU2	NADH dehydrogenase [ubiquinone] 1 beta subcomplex subunit 6	Ndufb6	1.33634	0.0238127	UP	0.971337	0.81949	0.86724	0.314334	0	0	1	0	RI-DKD-GP	UP
Q9D1I5	Methylmalonyl-CoA epimerase, mitochondrial	Mcee	1.28039	0.00325584	UP	1.04265	0.67995	0.93366	0.318217	0	0	1	0	RI-DKD-GP	UP
Q9JM62	Receptor expression-enhancing protein 6	Reep6	8.50994	0.00328414	UP	1.33417	0.943961	1.91505	0.319219	0	0	1	0	RI-DKD-GP	UP
Q5EG47	5-AMP-activated protein kinase catalytic subunit alpha-1	Prkaa1	1.71557	0.0287918	UP	1.01275	0.83368	1.13681	0.325096	0	0	1	0	RI-DKD-GP	UP
Q80X19	Collagen alpha-1(XIV) chain	Col14a1	1.91482	0.0404381	UP	1.21684	0.281279	0.468946	0.327424	0	0	1	0	RI-DKD-GP	UP
Q6P4T2	U5 small nuclear ribonucleoprotein 200 kDa helicase	Snrnp200	3.82015	0.00654542	UP	0.417529	0.0652643	1.96767	0.336454	0	0	1	0	RI-DKD-GP	UP
Q91WK5	Glycine cleavage system H protein, mitochondrial	Gcsh	1.82773	0.000213725	UP	1.04092	0.626242	0.908887	0.337131	0	0	1	0	RI-DKD-GP	UP
P53026	60S ribosomal protein L10a	Rpl10a	1.45107	0.00338998	UP	1.05168	0.447659	1.10169	0.343393	0	0	1	0	RI-DKD-GP	UP
Q8VCW8	Acyl-CoA synthetase family member 2, mitochondrial	Acsf2	1.57942	0.000800029	UP	1.10014	0.24894	0.892978	0.361175	0	0	1	0	RI-DKD-GP	UP
P47738;Q62148;Q9JHW9;Q9CZS1	Aldehyde dehydrogenase, mitochondrial	Aldh2	1.2296	0.0219388	UP	1.04223	0.444021	0.947812	0.366044	0	0	1	0	RI-DKD-GP	UP
O70475	UDP-glucose 6-dehydrogenase	Ugdh	1.57803	0.00235781	UP	0.942828	0.668063	1.24503	0.369743	0	0	1	0	RI-DKD-GP	UP
Q9EPT5	Solute carrier organic anion transporter family member 2A1	Slco2a1	1.5794	0.013008	UP	0.940416	0.664648	1.16346	0.376111	0	0	1	0	RI-DKD-GP	UP
Q8R0Y6;Q8K009	Cytosolic 10-formyltetrahydrofolate dehydrogenase	Aldh1l1	1.5394	0.003931	UP	0.906662	0.416861	0.883154	0.376559	0	0	1	0	RI-DKD-GP	UP
Q91VA0	Acyl-coenzyme A synthetase ACSM1, mitochondrial	Acsm1	1.30079	0.0113963	UP	1.06451	0.533637	0.93199	0.388796	0	0	1	0	RI-DKD-GP	UP
Q9DCT2	NADH dehydrogenase [ubiquinone] iron-sulfur protein 3, mitochondrial	Ndufs3	1.17914	0.0398455	UP	1.01883	0.711495	0.962304	0.398219	0	0	1	0	RI-DKD-GP	UP
P41105	60S ribosomal protein L28	Rpl28	1.24307	0.0402708	UP	1.03552	0.713002	0.924717	0.39827	0	0	1	0	RI-DKD-GP	UP
Q64704	Syntaxin-3	Stx3	1.34194	0.0495194	UP	0.891578	0.498865	0.923135	0.398751	0	0	1	0	RI-DKD-GP	UP
Q64455	Receptor-type tyrosine-protein phosphatase eta	Ptprj	3.66694	0.023609	UP	0.646065	0.341625	1.80504	0.399143	0	0	1	0	RI-DKD-GP	UP
P62242	40S ribosomal protein S8	Rps8	1.41324	0.00392219	UP	0.99111	0.996381	1.134	0.410202	0	0	1	0	RI-DKD-GP	UP
Q62219	Transforming growth factor beta-1-induced transcript 1 protein	Tgfb1i1	1.51889	0.00597033	UP	0.925628	0.492733	1.13903	0.418746	0	0	1	0	RI-DKD-GP	UP
P07743	BPI fold-containing family A member 2	Bpifa2	5.25545	0.00934642	UP	1.17901	0.455827	1.37561	0.420858	0	0	1	0	RI-DKD-GP	UP
Q8CFX1	GDH/6PGL endoplasmic bifunctional protein;Glucose 1-dehydrogenase;6-phosphogluconolactonase	H6pd	1.10845	0.0376835	UP	0.984718	0.718059	0.957127	0.422434	0	0	1	0	RI-DKD-GP	UP
O55137	Acyl-coenzyme A thioesterase 1	Acot1	1.64209	0.0369799	UP	0.922479	0.77315	1.13816	0.428025	0	0	1	0	RI-DKD-GP	UP
Q9EPB5	Serine hydrolase-like protein	Serhl	1.45259	0.0105768	UP	1.02728	0.911928	0.899757	0.434031	0	0	1	0	RI-DKD-GP	UP
Q3UZZ6	Sulfotransferase 1 family member D1	Sult1d1	1.66283	0.00667632	UP	0.914536	0.697973	1.10369	0.434057	0	0	1	0	RI-DKD-GP	UP
Q8BGG9	Acyl-coenzyme A amino acid N-acyltransferase 2	Acnat2	7.04689	0.000112944	UP	1.0755	0.705829	1.79851	0.458135	0	0	1	0	RI-DKD-GP	UP
P09671	Superoxide dismutase [Mn], mitochondrial	Sod2	1.29009	0.000779388	UP	1.17562	0.155562	0.956635	0.466687	0	0	1	0	RI-DKD-GP	UP
P39688;P08103;P06240;P05480	Tyrosine-protein kinase Fyn	Fyn	4.0953	0.00478765	UP	0.790615	0.892051	0.984905	0.471263	0	0	1	0	RI-DKD-GP	UP
Q99N94	39S ribosomal protein L9, mitochondrial	Mrpl9	1.98144	0.010404	UP	0.920695	0.749063	1.09695	0.472424	0	0	1	0	RI-DKD-GP	UP
Q9JKY5	Huntingtin-interacting protein 1-related protein	Hip1r	1.50433	0.0146534	UP	0.974985	0.8515	1.04215	0.501066	0	0	1	0	RI-DKD-GP	UP
Q8K010	5-oxoprolinase	Oplah	1.52613	0.0212782	UP	1.3476	0.0720095	1.06182	0.506579	0	0	1	0	RI-DKD-GP	UP
Q8BH86	UPF0317 protein C14orf159 homolog, mitochondrial	n/a	2.10299	4.37237e-05	UP	1.19882	0.0747715	1.06146	0.511415	0	0	1	0	RI-DKD-GP	UP
O70433	Four and a half LIM domains protein 2	Fhl2	1.55904	0.0180288	UP	1.05733	0.799301	0.870934	0.52781	0	0	1	0	RI-DKD-GP	UP
Q04646	Sodium/potassium-transporting ATPase subunit gamma	Fxyd2	1.21406	0.0341568	UP	1.00951	0.841416	0.948044	0.531952	0	0	1	0	RI-DKD-GP	UP
Q8BWM0	Prostaglandin E synthase 2;Prostaglandin E synthase 2 truncated form	Ptges2	1.21686	0.03017	UP	1.14963	0.103745	0.954026	0.532478	0	0	1	0	RI-DKD-GP	UP
P26443	Glutamate dehydrogenase 1, mitochondrial	Glud1	1.46299	3.81037e-06	UP	0.998132	0.973171	0.973245	0.538001	0	0	1	0	RI-DKD-GP	UP
Q8K183	Pyridoxal kinase	Pdxk	2.02122	1.57471e-05	UP	0.951171	0.600782	1.05105	0.541678	0	0	1	0	RI-DKD-GP	UP
Q8BGV3	Tumor-associated calcium signal transducer 2	Tacstd2	1.49515	0.040229	UP	0.716687	0.060396	0.953753	0.544061	0	0	1	0	RI-DKD-GP	UP
Q9ESB3	Histidine-rich glycoprotein	Hrg	8.0026	0.0016991	UP	0.922213	0.739044	1.73728	0.55676	0	0	1	0	RI-DKD-GP	UP
P01837	Ig kappa chain C region	n/a	5.96916	0.000900679	UP	1.85507	0.0743593	1.01894	0.557481	0	0	1	0	RI-DKD-GP	UP
Q8VD75	Huntingtin-interacting protein 1	Hip1	1.55526	0.0423011	UP	1.04488	0.600167	1.02725	0.560361	0	0	1	0	RI-DKD-GP	UP
Q03173	Protein enabled homolog	Enah	1.3978	0.0332828	UP	1.31638	0.0507974	1.15112	0.56188	0	0	1	0	RI-DKD-GP	UP
Q5SUC9	Protein SCO1 homolog, mitochondrial	Sco1	1.4656	0.0112602	UP	0.920144	0.514263	1.04562	0.570761	0	0	1	0	RI-DKD-GP	UP
Q3UFF7	Lysophospholipase-like protein 1	Lyplal1	1.60893	0.000307881	UP	1.18027	0.0558825	1.06935	0.574285	0	0	1	0	RI-DKD-GP	UP
Q9D7N3	28S ribosomal protein S9, mitochondrial	Mrps9	1.49995	0.00767439	UP	0.914201	0.403634	1.07654	0.578374	0	0	1	0	RI-DKD-GP	UP
O70251	Elongation factor 1-beta	Eef1b	1.33277	0.0312063	UP	0.934404	0.607068	1.04823	0.580391	0	0	1	0	RI-DKD-GP	UP
Q11136	Xaa-Pro dipeptidase	Pepd	1.22024	0.0423919	UP	0.833275	0.123489	1.09179	0.589126	0	0	1	0	RI-DKD-GP	UP
P61022	Calcineurin B homologous protein 1	Chp1	1.38787	0.013559	UP	1.10116	0.0756282	1.03757	0.599837	0	0	1	0	RI-DKD-GP	UP
Q91W43	Glycine dehydrogenase [decarboxylating], mitochondrial	Gldc	1.93944	2.79561e-06	UP	0.965192	0.690298	1.02669	0.610482	0	0	1	0	RI-DKD-GP	UP
Q8C4V1	Rho GTPase-activating protein 24	Arhgap24	1.23135	0.0418194	UP	1.0449	0.424261	1.03759	0.610943	0	0	1	0	RI-DKD-GP	UP
Q8R104	NAD-dependent protein deacetylase sirtuin-3	Sirt3	1.7943	0.0430859	UP	1.03849	0.719015	0.991937	0.624522	0	0	1	0	RI-DKD-GP	UP
Q8VC30	Bifunctional ATP-dependent dihydroxyacetone kinase/FAD-AMP lyase (cyclizing);ATP-dependent dihydroxyacetone kinase;FAD-AMP lyase (cyclizing)	Dak	1.44555	0.0087605	UP	0.829011	0.152101	1.03893	0.635393	0	0	1	0	RI-DKD-GP	UP
Q9WVD5	Mitochondrial ornithine transporter 1	Slc25a15	1.18051	0.0380986	UP	0.967966	0.592814	0.957305	0.64052	0	0	1	0	RI-DKD-GP	UP
Q62283	Tetraspanin-7	Tspan7	1.63259	0.0188572	UP	0.774343	0.150018	1.01493	0.648268	0	0	1	0	RI-DKD-GP	UP
D3Z7P3	Glutaminase kidney isoform, mitochondrial	Gls	1.79234	1.61019e-05	UP	0.955029	0.647172	1.02687	0.655342	0	0	1	0	RI-DKD-GP	UP
Q9D8E6	60S ribosomal protein L4	Rpl4	1.38597	0.00371806	UP	1.05302	0.464955	1.04052	0.660834	0	0	1	0	RI-DKD-GP	UP
Q9QZA0	Carbonic anhydrase 5B, mitochondrial	Ca5b	4.09466	4.14761e-06	UP	0.83956	0.162679	1.00522	0.664039	0	0	1	0	RI-DKD-GP	UP
P01878	Ig alpha chain C region	n/a	27.2292	0.00183019	UP	2.65894	0.175804	1.55023	0.664153	0	0	1	0	RI-DKD-GP	UP
Q9R257	Heme-binding protein 1	Hebp1	2.63626	0.0142657	UP	0.910853	0.949409	0.814796	0.671029	0	0	1	0	RI-DKD-GP	UP
P62900	60S ribosomal protein L31	Rpl31	1.35682	0.005782	UP	0.864147	0.114637	1.06646	0.679394	0	0	1	0	RI-DKD-GP	UP
Q9JIK9	28S ribosomal protein S34, mitochondrial	Mrps34	1.33802	0.0451851	UP	1.07115	0.487914	0.914774	0.682048	0	0	1	0	RI-DKD-GP	UP
P84091	AP-2 complex subunit mu	Ap2m1	1.17355	0.0245294	UP	0.944312	0.429401	0.967724	0.693406	0	0	1	0	RI-DKD-GP	UP
Q8CHT0	Delta-1-pyrroline-5-carboxylate dehydrogenase, mitochondrial	Aldh4a1	1.19755	0.0360082	UP	1.13284	0.0809443	0.970081	0.705407	0	0	1	0	RI-DKD-GP	UP
Q99J99	3-mercaptopyruvate sulfurtransferase	Mpst	1.63094	0.00437629	UP	1.1361	0.262987	0.927618	0.716708	0	0	1	0	RI-DKD-GP	UP
P62627	Dynein light chain roadblock-type 1	Dynlrb1	2.51191	0.018298	UP	0.640642	0.147009	1.38242	0.737066	0	0	1	0	RI-DKD-GP	UP
Q9ER64	Oxysterol-binding protein-related protein 5	Osbpl5	1.27434	0.0245312	UP	0.856284	0.316134	1.07118	0.73973	0	0	1	0	RI-DKD-GP	UP
P52503	NADH dehydrogenase [ubiquinone] iron-sulfur protein 6, mitochondrial	Ndufs6	1.36505	0.00849932	UP	0.964216	0.657683	1.02107	0.748183	0	0	1	0	RI-DKD-GP	UP
P30115	Glutathione S-transferase A3	Gsta3	1.75621	0.00278247	UP	1.04101	0.639367	1.0285	0.750958	0	0	1	0	RI-DKD-GP	UP
Q9CR57	60S ribosomal protein L14	Rpl14	1.54629	0.0224604	UP	1.13132	0.227553	1.03862	0.756588	0	0	1	0	RI-DKD-GP	UP
O88428	Bifunctional 3-phosphoadenosine 5-phosphosulfate synthase 2;Sulfate adenylyltransferase;Adenylyl-sulfate kinase	Papss2	1.94907	0.0264375	UP	1.33477	0.109167	0.942728	0.759912	0	0	1	0	RI-DKD-GP	UP
P49429	4-hydroxyphenylpyruvate dioxygenase	Hpd	9.51267	0.0107352	UP	0.444482	0.622673	1.02982	0.771204	0	0	1	0	RI-DKD-GP	UP
P35980	60S ribosomal protein L18	Rpl18	1.4015	0.0223582	UP	1.01588	0.703825	1.00341	0.772555	0	0	1	0	RI-DKD-GP	UP
P11352	Glutathione peroxidase 1	Gpx1	1.39559	0.00278362	UP	1.12176	0.48328	0.962849	0.781353	0	0	1	0	RI-DKD-GP	UP
P14148	60S ribosomal protein L7	Rpl7	1.30411	0.0112933	UP	1.05532	0.36988	1.02228	0.788999	0	0	1	0	RI-DKD-GP	UP
Q99N87	28S ribosomal protein S5, mitochondrial	Mrps5	1.31611	0.0311927	UP	1.09792	0.345197	1.0681	0.792255	0	0	1	0	RI-DKD-GP	UP
A2ARA8	Integrin alpha-8;Integrin alpha-8 heavy chain;Integrin alpha-8 light chain	Itga8	1.84478	0.00526253	UP	0.955618	0.996293	0.933867	0.796954	0	0	1	0	RI-DKD-GP	UP
Q8BKC5	Importin-5	Ipo5	2.69803	0.00224632	UP	1.16847	0.358774	0.974009	0.798407	0	0	1	0	RI-DKD-GP	UP
Q9CZW5	Mitochondrial import receptor subunit TOM70	Tomm70a	1.21372	0.0106322	UP	1.02027	0.645425	1.01076	0.804028	0	0	1	0	RI-DKD-GP	UP
Q9D3D9	ATP synthase subunit delta, mitochondrial	Atp5d	1.22029	0.0365038	UP	0.998757	0.906027	0.976147	0.812566	0	0	1	0	RI-DKD-GP	UP
P39039	Mannose-binding protein A	Mbl1	2.77794	0.0181717	UP	3.08502	0.975317	0.843495	0.814116	0	0	1	0	RI-DKD-GP	UP
Q9DCX2	ATP synthase subunit d, mitochondrial	Atp5h	1.14943	0.0363141	UP	1.05898	0.248231	0.981329	0.820583	0	0	1	0	RI-DKD-GP	UP
Q63961	Endoglin	Eng	2.20238	0.00342306	UP	1.0456	0.543151	1.08833	0.822705	0	0	1	0	RI-DKD-GP	UP
Q9CWX2	Complex I intermediate-associated protein 30, mitochondrial	Ndufaf1	1.61288	0.0424828	UP	0.866775	0.493575	0.947322	0.824634	0	0	1	0	RI-DKD-GP	UP
P97930	Thymidylate kinase	Dtymk	2.53959	0.0068517	UP	0.853775	0.255553	1.1745	0.83255	0	0	1	0	RI-DKD-GP	UP
P16045	Galectin-1	Lgals1	1.90335	0.024564	UP	0.884795	0.830915	0.979978	0.845087	0	0	1	0	RI-DKD-GP	UP
Q3V1L4	Cytosolic purine 5-nucleotidase	Nt5c2	1.7198	0.0211819	UP	1.04289	0.69433	0.968535	0.857379	0	0	1	0	RI-DKD-GP	UP
Q8K3A0	Iron-sulfur cluster co-chaperone protein HscB, mitochondrial	Hscb	1.43884	0.00836309	UP	0.941295	0.576792	0.971479	0.881064	0	0	1	0	RI-DKD-GP	UP
Q9DBT9	Dimethylglycine dehydrogenase, mitochondrial	Dmgdh	3.14702	1.53927e-05	UP	1.15914	0.226929	0.981266	0.884602	0	0	1	0	RI-DKD-GP	UP
Q9Z2Y8	Proline synthase co-transcribed bacterial homolog protein	Prosc	1.47284	0.0252027	UP	1.11142	0.733089	1.02841	0.902724	0	0	1	0	RI-DKD-GP	UP
Q8VI47	Canalicular multispecific organic anion transporter 1	Abcc2	1.46032	0.0231794	UP	0.721247	0.0626132	0.987105	0.914164	0	0	1	0	RI-DKD-GP	UP
P55284	Cadherin-5	Cdh5	1.42486	0.00537674	UP	1.11316	0.520701	1.05921	0.925088	0	0	1	0	RI-DKD-GP	UP
Q9WUR9	GTP:AMP phosphotransferase AK4, mitochondrial	Ak4	1.45454	0.0200444	UP	1.2132	0.0713927	0.980525	0.933875	0	0	1	0	RI-DKD-GP	UP
Q91ZU6;Q66JZ4	Dystonin	Dst	2.90893	1.69832e-08	UP	0.74801	0.25658	0.999211	0.95633	0	0	1	0	RI-DKD-GP	UP
P97447	Four and a half LIM domains protein 1	Fhl1	1.67651	0.0131493	UP	0.994567	0.625288	1.16054	0.961608	0	0	1	0	RI-DKD-GP	UP
P43024	Cytochrome c oxidase subunit 6A1, mitochondrial	Cox6a1	1.31777	0.028438	UP	0.992824	0.968021	1.00778	0.961831	0	0	1	0	RI-DKD-GP	UP
Q3TJ91	Lethal(2) giant larvae protein homolog 2	Llgl2	1.856	0.000680368	UP	0.762869	0.0975157	0.995295	0.972354	0	0	1	0	RI-DKD-GP	UP
Q8BK30	NADH dehydrogenase [ubiquinone] flavoprotein 3, mitochondrial	Ndufv3	1.53914	0.00261537	UP	1.10359	0.211889	1.00561	0.975069	0	0	1	0	RI-DKD-GP	UP
Q61733	28S ribosomal protein S31, mitochondrial	Mrps31	2.19495	0.0122472	UP	1.04101	0.638409	1.039	0.981953	0	0	1	0	RI-DKD-GP	UP
Q8K0L9	Zinc finger and BTB domain-containing protein 20	Zbtb20	2.17403	0.00777315	UP	0.569167	0.0486398	1.48037	0.991776	1	0	0	0	RS-DKD-GP	UP
P15392	Cytochrome P450 2A4	Cyp2a4	0.493685	0.00424767	DOWN	1.4409	0.0482405	0.660521	0.018582	1	0	0	0	RS-DKD-GP	DOWN
P70452	Syntaxin-4	Stx4	0.850864	0.0226419	DOWN	1.1175	0.0480109	1.18549	0.0634197	1	0	0	0	RS-DKD-GP	DOWN
Q9ERN0	Secretory carrier-associated membrane protein 2	Scamp2	0.708588	0.049302	DOWN	1.37017	0.0473373	0.99964	0.837608	1	0	0	0	RS-DKD-GP	DOWN
Q62261	Spectrin beta chain, non-erythrocytic 1	Sptbn1	2.45538	0.000515503	UP	0.772489	0.047094	1.45332	0.0523968	1	0	0	0	RS-DKD-GP	UP
Q9WVT6	Carbonic anhydrase 14	Ca14	0.735831	0.00851722	DOWN	1.33714	0.0451227	0.733217	0.00254328	1	0	0	0	RS-DKD-GP	DOWN
Q9QWK4	CD5 antigen-like	Cd5l	1.97464	0.0334323	UP	0.66788	0.0445518	0.528619	0.68586	1	0	0	0	RS-DKD-GP	UP
O35316;P31650	Sodium- and chloride-dependent taurine transporter	Slc6a6	1.28039	0.00634548	UP	0.800285	0.0429176	0.809978	0.052467	1	0	0	0	RS-DKD-GP	UP
Q8BTM8	Filamin-A	Flna	2.5862	2.4952e-05	UP	0.823123	0.0423509	1.9627	0.000414586	1	0	0	0	RS-DKD-GP	UP
Q9D0L4	Uncharacterized aarF domain-containing protein kinase 1	Adck1	0.48065	0.0470584	DOWN	2.04082	0.0420944	0.883299	0.917437	1	0	0	0	RS-DKD-GP	DOWN
Q9DCZ4	Apolipoprotein O	Apoo	0.885882	0.0443369	DOWN	1.13375	0.0413386	0.677023	3.83413e-05	1	0	0	0	RS-DKD-GP	DOWN
O54734	Dolichyl-diphosphooligosaccharide--protein glycosyltransferase 48 kDa subunit	Ddost	0.714826	2.68103e-06	DOWN	1.17164	0.0387454	1.05201	0.369888	1	0	0	0	RS-DKD-GP	DOWN
Q9DC16	Endoplasmic reticulum-Golgi intermediate compartment protein 1	Ergic1	0.819469	0.0137242	DOWN	1.15235	0.0370644	0.889611	0.0792762	1	0	0	0	RS-DKD-GP	DOWN
Q9WV32	Actin-related protein 2/3 complex subunit 1B	Arpc1b	1.42324	0.0186275	UP	0.638588	0.0342742	0.844316	0.258184	1	0	0	0	RS-DKD-GP	UP
P07724	Serum albumin	Alb	1.68747	0.00631206	UP	0.654406	0.0327673	1.16228	0.317555	1	0	0	0	RS-DKD-GP	UP
Q9D0K2	Succinyl-CoA:3-ketoacid coenzyme A transferase 1, mitochondrial	Oxct1	0.789023	0.00266077	DOWN	1.21528	0.0321899	0.932197	0.338226	1	0	0	0	RS-DKD-GP	DOWN
Q9QZB9	Dynactin subunit 5	Dctn5	1.27103	0.0481331	UP	0.674833	0.0302393	1.12506	0.364263	1	0	0	0	RS-DKD-GP	UP
Q7TNE1	CaiB/baiF CoA-transferase family protein C7orf10 homolog	n/a	0.723648	0.043463	DOWN	1.34033	0.0277778	0.684702	0.013438	1	0	0	0	RS-DKD-GP	DOWN
Q9D8W5	26S proteasome non-ATPase regulatory subunit 12	Psmd12	0.510845	0.015691	DOWN	1.25977	0.0275629	0.713658	0.269008	1	0	0	0	RS-DKD-GP	DOWN
P51150	Ras-related protein Rab-7a	Rab7a	0.810722	0.000609174	DOWN	1.07808	0.0258232	0.981263	0.722928	1	0	0	0	RS-DKD-GP	DOWN
Q7TNG8	Probable D-lactate dehydrogenase, mitochondrial	Ldhd	0.451823	0.000146337	DOWN	1.22969	0.0256973	0.856729	0.394375	1	0	0	0	RS-DKD-GP	DOWN
Q61847	Meprin A subunit beta	Mep1b	0.372853	0.00021337	DOWN	1.49112	0.0256839	0.460515	0.000754151	1	0	0	0	RS-DKD-GP	DOWN
Q9CQN7	39S ribosomal protein L41, mitochondrial	Mrpl41	1.63502	0.000637851	UP	0.692896	0.0248951	1.06833	0.580501	1	0	0	0	RS-DKD-GP	UP
Q8CI85	Carbonic anhydrase 12	Ca12	0.655681	0.000160455	DOWN	1.19878	0.0247844	0.806056	0.0191218	1	0	0	0	RS-DKD-GP	DOWN
Q9WV68	Peroxisomal 2,4-dienoyl-CoA reductase	Decr2	0.687076	0.0114592	DOWN	1.316	0.0246579	0.915423	0.443722	1	0	0	0	RS-DKD-GP	DOWN
Q9ERE7	LDLR chaperone MESD	Mesdc2	1.21383	0.0289778	UP	0.84841	0.0244986	1.21462	0.0176778	1	0	0	0	RS-DKD-GP	UP
P10649	Glutathione S-transferase Mu 1	Gstm1	1.20931	0.0244912	UP	0.85082	0.0224438	0.923525	0.389529	1	0	0	0	RS-DKD-GP	UP
Q8VDQ1	Prostaglandin reductase 2	Ptgr2	0.701997	0.014724	DOWN	1.19598	0.021467	1.03667	0.851097	1	0	0	0	RS-DKD-GP	DOWN
Q9R0K7	Plasma membrane calcium-transporting ATPase 2	Atp2b2	1.36224	0.000869828	UP	0.812748	0.0214022	0.943719	0.514107	1	0	0	0	RS-DKD-GP	UP
O09174	Alpha-methylacyl-CoA racemase	Amacr	0.527486	0.000107741	DOWN	1.24739	0.0207899	1.02888	0.658054	1	0	0	0	RS-DKD-GP	DOWN
O70503	Estradiol 17-beta-dehydrogenase 12	Hsd17b12	0.812234	0.0051049	DOWN	1.18522	0.0207483	0.998243	0.997094	1	0	0	0	RS-DKD-GP	DOWN
P26516	26S proteasome non-ATPase regulatory subunit 7	Psmd7	0.543253	0.0028583	DOWN	1.40962	0.0206964	1.0352	0.691393	1	0	0	0	RS-DKD-GP	DOWN
P80318	T-complex protein 1 subunit gamma	Cct3	0.752189	0.00498891	DOWN	1.18927	0.020387	0.919121	0.336758	1	0	0	0	RS-DKD-GP	DOWN
Q9CRA5	Golgi phosphoprotein 3	Golph3	0.470037	0.01036	DOWN	1.8335	0.0202781	1.19501	0.146853	1	0	0	0	RS-DKD-GP	DOWN
Q60766	Immunity-related GTPase family M protein 1	Irgm1	0.749633	0.0164889	DOWN	2.01931	0.0199037	0.98342	0.721899	1	0	0	0	RS-DKD-GP	DOWN
Q8K2Q0	COMM domain-containing protein 9	Commd9	0.537187	0.0422946	DOWN	1.64959	0.0193251	0.805422	0.510689	1	0	0	0	RS-DKD-GP	DOWN
P63038	60 kDa heat shock protein, mitochondrial	Hspd1	0.783478	0.0206469	DOWN	1.20294	0.0177269	0.928961	0.466538	1	0	0	0	RS-DKD-GP	DOWN
P17427	AP-2 complex subunit alpha-2	Ap2a2	0.757643	0.016052	DOWN	1.26154	0.0159572	0.800187	0.0432352	1	0	0	0	RS-DKD-GP	DOWN
O55143;Q8R429	Sarcoplasmic/endoplasmic reticulum calcium ATPase 2	Atp2a2	1.12776	0.0140063	UP	0.828488	0.0143933	1.02726	0.695357	1	0	0	0	RS-DKD-GP	UP
P11881	Inositol 1,4,5-trisphosphate receptor type 1	Itpr1	3.10898	1.87062e-07	UP	0.692974	0.0133178	1.9315	9.54401e-05	1	0	0	0	RS-DKD-GP	UP
O35682	Myeloid-associated differentiation marker	Myadm	1.73715	0.0124613	UP	0.561403	0.0119195	1.01154	0.7087	1	0	0	0	RS-DKD-GP	UP
P16546	Spectrin alpha chain, non-erythrocytic 1	Sptan1	3.11332	5.62086e-05	UP	0.607307	0.0118989	1.50767	0.0739264	1	0	0	0	RS-DKD-GP	UP
Q8VDT1	Sodium/glucose cotransporter 4	Slc5a9	0.40659	0.0173675	DOWN	2.09006	0.0112592	0.482163	0.0443515	1	0	0	0	RS-DKD-GP	DOWN
Q91VC9	Growth hormone-inducible transmembrane protein	Ghitm	1.49607	0.0457493	UP	0.53658	0.0111742	0.848953	0.668982	1	0	0	0	RS-DKD-GP	UP
P47968	Ribose-5-phosphate isomerase	Rpia	0.497803	0.00152028	DOWN	1.60132	0.0104018	0.957358	0.727442	1	0	0	0	RS-DKD-GP	DOWN
Q61165	Sodium/hydrogen exchanger 1	Slc9a1	1.95253	0.0049487	UP	0.604947	0.0102305	0.97352	0.804182	1	0	0	0	RS-DKD-GP	UP
Q8R311	cTAGE family member 5	Ctage5	0.466462	0.0327389	DOWN	2.229	0.00974987	1.08096	0.39291	1	0	0	0	RS-DKD-GP	DOWN
Q9CXT8	Mitochondrial-processing peptidase subunit beta	Pmpcb	0.79154	0.0178482	DOWN	1.31565	0.00974124	1.02959	0.781263	1	0	0	0	RS-DKD-GP	DOWN
O70131	Ninjurin-1	Ninj1	0.593044	0.00694924	DOWN	1.43475	0.00932349	0.80353	0.215093	1	0	0	0	RS-DKD-GP	DOWN
Q921M3	Splicing factor 3B subunit 3	Sf3b3	1.26719	0.0239502	UP	0.698902	0.00829446	0.945299	0.526199	1	0	0	0	RS-DKD-GP	UP
P21300;Q8VC28	Aldose reductase-related protein 1	Akr1b7	0.545356	0.00259636	DOWN	1.52191	0.00824919	1.13805	0.368616	1	0	0	0	RS-DKD-GP	DOWN
P80313	T-complex protein 1 subunit eta	Cct7	0.714661	0.00144991	DOWN	1.16948	0.00812761	0.931432	0.454748	1	0	0	0	RS-DKD-GP	DOWN
P98203	Armadillo repeat protein deleted in velo-cardio-facial syndrome homolog	Arvcf	0.607748	0.00134607	DOWN	1.25878	0.00793675	0.765955	0.0690155	1	0	0	0	RS-DKD-GP	DOWN
P80316	T-complex protein 1 subunit epsilon	Cct5	0.773486	0.00414513	DOWN	1.19581	0.00776415	0.926443	0.304174	1	0	0	0	RS-DKD-GP	DOWN
Q8K449;Q8K442;Q8K441	ATP-binding cassette sub-family A member 9	Abca9	5.31873	0.00127956	UP	0.288111	0.0073289	2.49237	0.0328181	1	0	0	0	RS-DKD-GP	UP
P26883	Peptidyl-prolyl cis-trans isomerase FKBP1A	Fkbp1a	1.89911	0.000130603	UP	0.711281	0.00616501	0.891831	0.39283	1	0	0	0	RS-DKD-GP	UP
Q8K2C7	Protein OS-9	Os9	0.728446	0.0377988	DOWN	1.5174	0.00606334	1.06314	0.673339	1	0	0	0	RS-DKD-GP	DOWN
P80315	T-complex protein 1 subunit delta	Cct4	0.711213	0.000165238	DOWN	1.1524	0.00523369	0.920136	0.273061	1	0	0	0	RS-DKD-GP	DOWN
Q9QZW0	Probable phospholipid-transporting ATPase 11C	Atp11c	1.54692	0.0300859	UP	0.75743	0.00488371	1.15236	0.281108	1	0	0	0	RS-DKD-GP	UP
P28825	Meprin A subunit alpha	Mep1a	0.396057	0.00042802	DOWN	1.68429	0.0048337	0.452939	0.00122082	1	0	0	0	RS-DKD-GP	DOWN
Q9JHU4	Cytoplasmic dynein 1 heavy chain 1	Dync1h1	1.69871	0.00249315	UP	0.732698	0.00472693	1.53041	0.00949987	1	0	0	0	RS-DKD-GP	UP
P04919	Band 3 anion transport protein	Slc4a1	1.38377	0.025885	UP	0.416892	0.00466439	0.619844	0.0514859	1	0	0	0	RS-DKD-GP	UP
Q8K215	LYR motif-containing protein 4	Lyrm4	0.655899	0.0480039	DOWN	1.89126	0.00437032	1.21125	0.21371	1	0	0	0	RS-DKD-GP	DOWN
P41593	Parathyroid hormone/parathyroid hormone-related peptide receptor	Pth1r	1.49633	0.0116524	UP	0.531468	0.00394141	1.03887	0.886704	1	0	0	0	RS-DKD-GP	UP
Q3UV17	Keratin, type II cytoskeletal 2 oral	Krt76	3.0867	3.48736e-05	UP	0.554653	0.00347112	1.28513	0.2108	1	0	0	0	RS-DKD-GP	UP
Q923G2	DNA-directed RNA polymerases I, II, and III subunit RPABC3	Polr2h	0.511034	0.0133362	DOWN	2.40729	0.00299698	1.22257	0.168129	1	0	0	0	RS-DKD-GP	DOWN
Q9JLB4	Cubilin	Cubn	1.95763	0.0261685	UP	0.319501	0.00283674	0.954994	0.715549	1	0	0	0	RS-DKD-GP	UP
Q9D5T0	ATPase family AAA domain-containing protein 1	Atad1	0.619906	0.00672072	DOWN	1.77868	0.00265502	1.10783	0.377723	1	0	0	0	RS-DKD-GP	DOWN
Q61545	RNA-binding protein EWS	Ewsr1	1.22141	0.0210823	UP	0.634372	0.00236648	1.38052	0.000782997	1	0	0	0	RS-DKD-GP	UP
Q80X90	Filamin-B	Flnb	4.12291	3.07898e-08	UP	0.487081	0.00169268	1.64672	0.0107308	1	0	0	0	RS-DKD-GP	UP
P09470	Angiotensin-converting enzyme;Angiotensin-converting enzyme, soluble form	Ace	0.34841	1.05404e-06	DOWN	1.65584	0.00166122	0.828821	0.151101	1	0	0	0	RS-DKD-GP	DOWN
P47740;P47739	Fatty aldehyde dehydrogenase	Aldh3a2	0.656933	9.6538e-05	DOWN	1.18937	0.00154822	0.978578	0.821926	1	0	0	0	RS-DKD-GP	DOWN
Q61739	Integrin alpha-6;Integrin alpha-6 heavy chain;Integrin alpha-6 light chain	Itga6	0.761625	0.000650004	DOWN	1.30649	0.00135239	0.874603	0.0441235	1	0	0	0	RS-DKD-GP	DOWN
P68040	Guanine nucleotide-binding protein subunit beta-2-like 1	Gnb2l1	1.43652	0.000800033	UP	0.789779	0.00082005	1.15137	0.319303	1	0	0	0	RS-DKD-GP	UP
P97328	Ketohexokinase	Khk	1.40335	0.0229134	UP	0.604064	0.000574704	0.935021	0.537583	1	0	0	0	RS-DKD-GP	UP
Q52KI8	Serine/arginine repetitive matrix protein 1	Srrm1	1.98685	0.00513831	UP	0.38971	0.000288572	2.34906	0.0064697	1	0	0	0	RS-DKD-GP	UP
Q8VHY0	Chondroitin sulfate proteoglycan 4	Cspg4	8.18383	0.000690491	UP	0.11895	0.000222631	2.17819	0.2976	1	0	0	0	RS-DKD-GP	UP
Q6PD26	GPI transamidase component PIG-S	Pigs	0.717565	0.00203741	DOWN	1.50931	0.000168581	0.982167	0.852464	1	0	0	0	RS-DKD-GP	DOWN
Q5SW19	Clustered mitochondria protein homolog	Cluh	1.60408	0.00123475	UP	0.599542	0.000125376	1.40906	0.0438962	1	0	0	0	RS-DKD-GP	UP
Q08857	Platelet glycoprotein 4	Cd36	0.635902	0.0276674	DOWN	2.14772	9.03773e-05	1.17903	0.3778	1	0	0	0	RS-DKD-GP	DOWN
Q810B6	Ankyrin repeat and FYVE domain-containing protein 1	Ankfy1	1.83641	0.0426885	UP	0.215293	8.39226e-05	0.935822	0.818649	1	0	0	0	RS-DKD-GP	UP
Q8BGC4	Zinc-binding alcohol dehydrogenase domain-containing protein 2	Zadh2	0.678358	0.00155272	DOWN	1.54898	5.94462e-05	0.960137	0.741213	1	0	0	0	RS-DKD-GP	DOWN
P26231;Q65CL1	Catenin alpha-1	Ctnna1	0.822164	0.00766937	DOWN	1.38409	4.92164e-05	1.04234	0.509322	1	0	0	0	RS-DKD-GP	DOWN
Q61233	Plastin-2	Lcp1	0.29323	0.00335518	DOWN	1.42626	0.202648	0.017404	5.41893e-12	0	0	1	1
Q9D819	Inorganic pyrophosphatase	Ppa1	2.28604	0.00399275	UP	0.728424	0.220565	2.79845	1.52836e-08	0	0	1	1
Q5SWY8	Sodium/glucose cotransporter 5	Slc5a10	2.99472	0.000749693	UP	1.45127	0.864244	0.100965	3.68429e-07	0	0	1	1
O35728	Cytochrome P450 4A14	Cyp4a14	27.3895	0.000958424	UP	0.937102	0.670425	17.0818	7.29743e-07	0	0	1	1
Q61738	Integrin alpha-7;Integrin alpha-7 heavy chain;Integrin alpha-7 light chain	Itga7	0.436053	4.38962e-05	DOWN	1.13549	0.283426	0.514413	1.70353e-06	0	0	1	1
Q8VDJ3	Vigilin	Hdlbp	1.21095	0.0438151	UP	0.846556	0.0573488	1.62446	1.62762e-05	0	0	1	1
P21447;P06795	Multidrug resistance protein 1A;Multidrug resistance protein 1B	Abcb1a;Abcb1b	3.43086	0.000282117	UP	0.905343	0.600811	5.61461	2.33715e-05	0	0	1	1
Q9CQV7	Mitochondrial import inner membrane translocase subunit TIM14	Dnajc19	3.02984	0.00252669	UP	0.921145	0.733559	4.20061	3.92787e-05	0	0	1	1
Q8CI95	Oxysterol-binding protein-related protein 11	Osbpl11	1.67371	0.0286935	UP	1.41984	0.0635287	2.45836	0.00011797	0	0	1	1
Q60605;P05977;P09542;Q8CI43	Myosin light polypeptide 6	Myl6	0.693634	0.000801945	DOWN	0.886368	0.133882	0.633009	0.000125997	0	0	1	1
P39061	Collagen alpha-1(XVIII) chain;Endostatin	Col18a1	1.43522	0.00568864	UP	0.870152	0.241099	1.67322	0.000144943	0	0	1	1
P13595	Neural cell adhesion molecule 1	Ncam1	0.364764	4.68964e-07	DOWN	1.0221	0.820779	0.485537	0.000209051	0	0	1	1
Q9ESZ8	General transcription factor II-I	Gtf2i	0.467704	0.00585264	DOWN	0.678161	0.372936	0.531896	0.000213974	0	0	1	1
Q7TPR4	Alpha-actinin-1	Actn1	0.508039	7.86474e-05	DOWN	0.968813	0.921987	0.562707	0.000243002	0	0	1	1
A2ATU0	Probable 2-oxoglutarate dehydrogenase E1 component DHKTD1, mitochondrial	Dhtkd1	0.432832	0.00335337	DOWN	0.940008	0.858655	0.0516125	0.000270716	0	0	1	1
Q9Z2J0	Solute carrier family 23 member 1	Slc23a1	1.75621	0.0179829	UP	0.952071	0.833717	0.552775	0.000357058	0	0	1	1
Q8R010	Aminoacyl tRNA synthase complex-interacting multifunctional protein 2	Aimp2	0.833663	0.0330983	DOWN	0.886326	0.239836	0.563814	0.00038743	0	0	1	1
Q3UTJ2	Sorbin and SH3 domain-containing protein 2	Sorbs2	0.538066	0.000343232	DOWN	0.95799	0.839164	0.574998	0.000408699	0	0	1	1
Q64523;Q6GSS7;Q64522	Histone H2A type 2-C;Histone H2A type 2-A	Hist2h2ac;Hist2h2aa1	0.397383	1.00665e-05	DOWN	0.907694	0.477233	0.545702	0.000444224	0	0	1	1
O09111	NADH dehydrogenase [ubiquinone] 1 beta subcomplex subunit 11, mitochondrial	Ndufb11	1.24054	0.00582327	UP	0.927077	0.280777	0.817167	0.000481505	0	0	1	1
Q91V92	ATP-citrate synthase	Acly	1.69616	0.000389858	UP	0.848574	0.187076	1.60973	0.000522073	0	0	1	1
Q9CQE1	Protein NipSnap homolog 3B	Nipsnap3b	0.649719	0.00376905	DOWN	0.924825	0.693106	0.617812	0.000609963	0	0	1	1
Q99PL5	Ribosome-binding protein 1	Rrbp1	1.39097	0.00099789	UP	1.20095	0.384091	2.02717	0.000638075	0	0	1	1
Q8R1V4	Transmembrane emp24 domain-containing protein 4	Tmed4	0.724586	0.00515681	DOWN	1.06253	0.452751	0.67901	0.000698245	0	0	1	1
Q8K3X6	Ankyrin repeat and SAM domain-containing protein 4B	Anks4b	0.380116	0.00615542	DOWN	1.05292	0.400287	0.345613	0.000720115	0	0	1	1
Q00897	Alpha-1-antitrypsin 1-4	Serpina1d	3.42174	0.00431876	UP	1.09996	0.438397	5.10861	0.000790072	0	0	1	1
E9Q8I9	Protein furry homolog	Fry	0.341944	0.00381567	DOWN	0.506795	0.102347	0.180304	0.000924911	0	0	1	1
Q99LJ1	Tissue alpha-L-fucosidase	Fuca1	2.79349	0.0132279	UP	1.32263	0.746116	4.22848	0.00122622	0	0	1	1
Q69ZN7	Myoferlin	Myof	2.30313	0.000569624	UP	0.978209	0.90162	1.98609	0.00139231	0	0	1	1
P43274;P43275	Histone H1.4	Hist1h1e	0.657115	0.0135054	DOWN	0.873655	0.56046	0.696408	0.00145652	0	0	1	1
Q99J47	Dehydrogenase/reductase SDR family member 7B	Dhrs7b	1.27032	0.00793618	UP	0.977776	0.809123	1.28286	0.00149761	0	0	1	1
Q9QZQ8	Core histone macro-H2A.1	H2afy	0.558412	0.00137735	DOWN	0.90616	0.51356	0.592522	0.001791	0	0	1	1
Q6P5F9	Exportin-1	Xpo1	1.33722	0.0384183	UP	1.01894	0.768747	1.48437	0.00181262	0	0	1	1
Q9ESD7	Dysferlin	Dysf	4.46646	9.01143e-05	UP	0.902732	0.611177	2.54638	0.00202567	0	0	1	1
Q9D1N2	Glycosylphosphatidylinositol-anchored high density lipoprotein-binding protein 1	Gpihbp1	3.83801	0.000414876	UP	1.34189	0.23946	2.69368	0.00236896	0	0	1	1
Q9D6J5	NADH dehydrogenase [ubiquinone] 1 beta subcomplex subunit 8, mitochondrial	Ndufb8	1.23364	0.0064663	UP	0.940914	0.370203	0.843341	0.00242528	0	0	1	1
Q9WTI7	Unconventional myosin-Ic	Myo1c	0.763122	0.0219835	DOWN	0.855983	0.207407	0.65786	0.00251284	0	0	1	1
Q5SYD0	Unconventional myosin-Id	Myo1d	0.70657	0.0145188	DOWN	0.889458	0.539974	0.728939	0.00252079	0	0	1	1
Q9ERS2	NADH dehydrogenase [ubiquinone] 1 alpha subcomplex subunit 13	Ndufa13	1.1205	0.0283502	UP	1.05342	0.319639	0.884929	0.00252115	0	0	1	1
Q64331	Unconventional myosin-VI	Myo6	0.677926	0.00516396	DOWN	0.768064	0.0917631	0.736942	0.00253514	0	0	1	1
Q8BMF3	NADP-dependent malic enzyme, mitochondrial	Me3	0.629861	0.000700985	DOWN	1.16074	0.585211	0.637821	0.00257122	0	0	1	1
Q99MN1	Lysine--tRNA ligase	Kars	1.15832	0.0371905	UP	1.12541	0.18336	1.23355	0.00263923	0	0	1	1
Q8CIM7	Cytochrome P450 2D26	Cyp2d26	1.88374	0.0260339	UP	0.823502	0.619898	0.458008	0.00266375	0	0	1	1
Q810A7	ATP-dependent RNA helicase DDX42	Ddx42	5.79159	0.0386015	UP	0.613831	0.806722	8.61251	0.00289001	0	0	1	1
Q61696;P17879	Heat shock 70 kDa protein 1A;Heat shock 70 kDa protein 1B	Hspa1a;Hspa1b	0.751975	0.0209193	DOWN	1.11279	0.390707	2.05318	0.00291825	0	0	1	1
Q9WVR4	Fragile X mental retardation syndrome-related protein 2	Fxr2	4.87127	0.00179943	UP	0.981016	0.513422	4.66192	0.00298703	0	0	1	1
Q8VI36	Paxillin	Pxn	1.24005	0.0166719	UP	0.917563	0.350159	1.25219	0.00318944	0	0	1	1
P50516	V-type proton ATPase catalytic subunit A	Atp6v1a	0.846691	0.0400268	DOWN	0.980502	0.79891	0.791375	0.00321861	0	0	1	1
P84228	Histone H3.2	Hist1h3b	0.62727	0.0450615	DOWN	0.824265	0.577143	0.49284	0.00327042	0	0	1	1
P08207	Protein S100-A10	S100a10	1.44862	0.0179452	UP	0.816432	0.124306	1.68435	0.00337576	0	0	1	1
P51863	V-type proton ATPase subunit d 1	Atp6v0d1	0.776255	0.0318586	DOWN	0.906322	0.400386	0.629096	0.00347107	0	0	1	1
Q91ZE0	Trimethyllysine dioxygenase, mitochondrial	Tmlhe	1.24604	0.0257016	UP	0.854359	0.124818	0.683855	0.00354002	0	0	1	1
P28659;Q9Z0H4	CUGBP Elav-like family member 1	Celf1	0.762786	0.0102628	DOWN	1.2546	0.0838841	0.618288	0.00357428	0	0	1	1
Q9QXZ0	Microtubule-actin cross-linking factor 1	Macf1	4.05593	0.00105771	UP	0.777642	0.17974	2.96696	0.00378702	0	0	1	1
Q6ZWN5	40S ribosomal protein S9	Rps9	0.736148	0.00771772	DOWN	1.06238	0.476395	0.725296	0.0042715	0	0	1	1
Q62417	Sorbin and SH3 domain-containing protein 1	Sorbs1	0.502531	5.13771e-05	DOWN	1.15418	0.156022	0.714353	0.00430009	0	0	1	1
P26039	Talin-1	Tln1	1.63593	0.00234167	UP	1.08905	0.220571	1.56135	0.00435119	0	0	1	1
P18572	Basigin	Bsg	0.792793	0.0189096	DOWN	0.90533	0.114754	0.741578	0.00438293	0	0	1	1
P19783	Cytochrome c oxidase subunit 4 isoform 1, mitochondrial	Cox4i1	0.894149	0.00906143	DOWN	0.990161	0.76178	0.745492	0.00483036	0	0	1	1
P62806	Histone H4	Hist1h4a	0.62116	0.0239881	DOWN	0.877017	0.772581	0.557053	0.00483188	0	0	1	1
O35465	Peptidyl-prolyl cis-trans isomerase FKBP8	Fkbp8	0.760209	0.0285509	DOWN	0.930584	0.555739	0.731914	0.00496665	0	0	1	1
Q811U4	Mitofusin-1	Mfn1	0.239849	0.0395398	DOWN	0.798274	0.355952	0.117499	0.00567214	0	0	1	1
Q8R016	Bleomycin hydrolase	Blmh	0.595526	0.000312844	DOWN	1.07631	0.376351	0.76465	0.00580662	0	0	1	1
P57746	V-type proton ATPase subunit D	Atp6v1d	0.808908	0.0338583	DOWN	0.857659	0.173633	0.732375	0.00596868	0	0	1	1
P12658;Q08331	Calbindin	Calb1	2.00765	0.000421065	UP	0.709611	0.0505127	0.736184	0.00599364	0	0	1	1
P57780;O88990	Alpha-actinin-4	Actn4	0.668639	0.001128	DOWN	1.00674	0.862391	0.724476	0.00621929	0	0	1	1
Q8CFA2	Aminomethyltransferase, mitochondrial	Amt	1.80934	0.000327599	UP	1.15534	0.110557	0.628195	0.00627121	0	0	1	1
P15864	Histone H1.2	Hist1h1c	0.600333	0.00509383	DOWN	0.953485	0.950313	0.765634	0.00627969	0	0	1	1
P10852	4F2 cell-surface antigen heavy chain	Slc3a2	0.800623	0.000276652	DOWN	0.982644	0.726816	0.886055	0.0066048	0	0	1	1
Q920A5	Retinoid-inducible serine carboxypeptidase	Scpep1	1.85929	0.00695165	UP	1.11087	0.362993	1.7366	0.00662066	0	0	1	1
Q8BG67;Q6ZQ18	Protein EFR3 homolog A	Efr3a	1.79739	0.00287246	UP	1.20503	0.0618824	1.79859	0.00684298	0	0	1	1
Q3THW5;P0C0S6	Histone H2A.V;Histone H2A.Z	H2afv;H2afz	0.250751	1.57789e-05	DOWN	0.80052	0.272839	0.503056	0.00724198	0	0	1	1
P26041	Moesin	Msn	1.24959	0.0178294	UP	1.029	0.617975	1.22212	0.00796602	0	0	1	1
Q7TPD3;O89026	Roundabout homolog 2	Robo2	1.45648	0.0195792	UP	0.785507	0.12517	1.24165	0.00822742	0	0	1	1
Q91VD9	NADH-ubiquinone oxidoreductase 75 kDa subunit, mitochondrial	Ndufs1	1.20634	0.00138264	UP	1.08102	0.0728142	0.876277	0.00831645	0	0	1	1
Q8VCT3	Aminopeptidase B	Rnpep	0.266575	0.000716036	DOWN	0.729036	0.233248	0.368292	0.00835901	0	0	1	1
P08113	Endoplasmin	Hsp90b1	0.806989	0.000529469	DOWN	1.05003	0.263687	1.1598	0.00840264	0	0	1	1
O88792	Junctional adhesion molecule A	F11r	2.89073	0.00384567	UP	0.818702	0.171818	2.4818	0.00845012	0	0	1	1
Q91XV3	Brain acid soluble protein 1	Basp1	1.92267	0.034436	UP	0.959114	0.928688	1.94913	0.00865751	0	0	1	1
Q9ESX5	H/ACA ribonucleoprotein complex subunit 4	Dkc1	2.21519	0.0392027	UP	1.33014	0.520073	2.08257	0.00865854	0	0	1	1
P01757;P01756;P06330	Ig heavy chain V region J558;Ig heavy chain V region MOPC 104E;Ig heavy chain V region AC38 205.12	n/a	2.86226	0.00901708	UP	1.14492	0.261612	2.88483	0.00907161	0	0	1	1
Q9DB15	39S ribosomal protein L12, mitochondrial	Mrpl12	1.56448	0.000803	UP	1.07266	0.504645	1.34579	0.00920818	0	0	1	1
P02469	Laminin subunit beta-1	Lamb1	3.87614	8.74178e-06	UP	1.09931	0.451342	1.75439	0.00965801	0	0	1	1
Q9DBR1	5-3 exoribonuclease 2	Xrn2	20.0775	0.00836292	UP	1.24255	0.643286	19.2586	0.0104176	0	0	1	1
Q9WUM4	Coronin-1C	Coro1c	1.32081	0.0236878	UP	1.02654	0.866327	1.3982	0.0105891	0	0	1	1
P41438	Folate transporter 1	Slc19a1	3.9903	0.000268482	UP	0.899429	0.777074	2.28623	0.0107969	0	0	1	1
Q9DBC7	cAMP-dependent protein kinase type I-alpha regulatory subunit;cAMP-dependent protein kinase type I-alpha regulatory subunit, N-terminally processed	Prkar1a	2.06075	0.0196954	UP	0.814949	0.326433	2.63203	0.0109729	0	0	1	1
P63260	Actin, cytoplasmic 2;Actin, cytoplasmic 2, N-terminally processed	Actg1	0.831109	0.042184	DOWN	0.912059	0.288279	0.810954	0.0109852	0	0	1	1
O35206	Collagen alpha-1(XV) chain;Restin	Col15a1	1.52717	0.0351177	UP	0.780873	0.0639678	1.79347	0.0110149	0	0	1	1
Q569Z6	Thyroid hormone receptor-associated protein 3	Thrap3	1.6526	0.00199803	UP	1.42264	0.0720002	1.44395	0.0110242	0	0	1	1
Q91VA6	Polymerase delta-interacting protein 2	Poldip2	1.33579	0.0479644	UP	1.08596	0.676413	1.43287	0.0114317	0	0	1	1
Q9DBM2	Peroxisomal bifunctional enzyme;Enoyl-CoA hydratase/3,2-trans-enoyl-CoA isomerase;3-hydroxyacyl-CoA dehydrogenase	Ehhadh	0.58765	0.00396974	DOWN	1.3107	0.0835873	1.42916	0.011468	0	0	1	1
P97363	Serine palmitoyltransferase 2	Sptlc2	0.620486	0.0323481	DOWN	0.971665	0.972086	1.71254	0.0116604	0	0	1	1
P50580	Proliferation-associated protein 2G4	Pa2g4	1.56577	0.0452743	UP	1.10918	0.283512	1.70666	0.0118745	0	0	1	1
Q9WTQ5	A-kinase anchor protein 12	Akap12	1.49969	0.0283618	UP	0.946802	0.836203	1.42197	0.0119303	0	0	1	1
Q8QZT1	Acetyl-CoA acetyltransferase, mitochondrial	Acat1	0.563155	0.000379505	DOWN	0.997998	0.925824	0.70545	0.0122074	0	0	1	1
Q9WU84	Copper chaperone for superoxide dismutase	Ccs	2.23828	0.0237929	UP	0.988193	0.890285	1.68652	0.012446	0	0	1	1
P47962	60S ribosomal protein L5	Rpl5	1.28272	0.00522415	UP	0.895837	0.246888	1.17483	0.0125651	0	0	1	1
P58389	Serine/threonine-protein phosphatase 2A activator	Ppp2r4	0.252098	0.00454956	DOWN	1.52498	0.099612	0.324993	0.01342	0	0	1	1
Q8R2Y2	Cell surface glycoprotein MUC18	Mcam	1.84587	0.00588749	UP	1.11676	0.569043	1.52067	0.0138218	0	0	1	1
Q5FW57	Glycine N-acyltransferase-like protein	Gm4952	0.303752	0.0112085	DOWN	1.88407	0.0634034	1.99016	0.0139854	0	0	1	1
O70252	Heme oxygenase 2	Hmox2	0.802829	0.0117322	DOWN	0.941348	0.419622	0.72532	0.0140659	0	0	1	1
Q9D1B9	39S ribosomal protein L28, mitochondrial	Mrpl28	1.52158	0.00172735	UP	1.04665	0.460498	1.276	0.0146069	0	0	1	1
Q9WUM3	Coronin-1B	Coro1b	0.684842	0.0013447	DOWN	0.84282	0.137793	1.45943	0.0148883	0	0	1	1
Q6P5H2	Nestin	Nes	1.95541	0.00334528	UP	1.02167	0.640119	1.50529	0.0157027	0	0	1	1
Q8BUR4	Dedicator of cytokinesis protein 1	Dock1	0.57776	0.00959048	DOWN	1.45781	0.365932	1.40266	0.0163017	0	0	1	1
P97352	Protein S100-A13	S100a13	2.27835	0.000831181	UP	1.17238	0.496071	1.63514	0.0163436	0	0	1	1
P50285	Dimethylaniline monooxygenase [N-oxide-forming] 1	Fmo1	0.718375	0.000432863	DOWN	1.12983	0.0706494	0.854015	0.0171459	0	0	1	1
P26043	Radixin	Rdx	1.09876	0.0416278	UP	1.08809	0.102605	1.06285	0.0172528	0	0	1	1
Q78J03	Methionine-R-sulfoxide reductase B2, mitochondrial	Msrb2	2.37471	0.0127237	UP	0.992815	0.689719	2.31723	0.0180559	0	0	1	1
Q9D710	Thioredoxin-related transmembrane protein 2	Tmx2	0.670559	0.0233189	DOWN	1.2053	0.183621	0.603291	0.0188922	0	0	1	1
O08601	Microsomal triglyceride transfer protein large subunit	Mttp	0.553195	0.00421299	DOWN	0.781231	0.341451	0.69943	0.0188948	0	0	1	1
Q99K48	Non-POU domain-containing octamer-binding protein	Nono	1.24838	0.0335481	UP	1.09112	0.212912	1.24394	0.0190579	0	0	1	1
Q6PDQ2	Chromodomain-helicase-DNA-binding protein 4	Chd4	1.73015	0.0088868	UP	0.925749	0.335403	1.60311	0.0197412	0	0	1	1
P14131	40S ribosomal protein S16	Rps16	0.838325	0.0301814	DOWN	1.06364	0.738672	0.874207	0.0204947	0	0	1	1
Q91WJ8	Far upstream element-binding protein 1	Fubp1	1.17484	0.0398876	UP	0.960942	0.554133	1.3066	0.0207651	0	0	1	1
Q9Z1X4;Q91WM1	Interleukin enhancer-binding factor 3	Ilf3	1.67982	0.00367427	UP	0.938682	0.725206	1.36542	0.0214462	0	0	1	1
P43277	Histone H1.3	Hist1h1d	0.607156	0.00693955	DOWN	0.887923	0.599859	0.731415	0.0217169	0	0	1	1
P09528	Ferritin heavy chain	Fth1	2.24435	0.00660654	UP	0.622051	0.108486	0.70142	0.0220125	0	0	1	1
B2RY56	RNA-binding protein 25	Rbm25	2.15487	0.0337679	UP	1.21548	0.71274	1.8392	0.0227884	0	0	1	1
P14211	Calreticulin	Calr	0.839874	0.00963026	DOWN	1.0769	0.182486	1.11258	0.0234789	0	0	1	1
P46412;P21765	Glutathione peroxidase 3	Gpx3	0.199175	0.000303636	DOWN	1.10566	0.816352	0.42742	0.0239336	0	0	1	1
P56480	ATP synthase subunit beta, mitochondrial	Atp5b	0.873771	0.0277461	DOWN	1.07977	0.223171	0.878729	0.02502	0	0	1	1
Q99JB2	Stomatin-like protein 2, mitochondrial	Stoml2	0.793993	0.00756581	DOWN	1.03522	0.687244	0.876657	0.0251442	0	0	1	1
Q9DCM2	Glutathione S-transferase kappa 1	Gstk1	1.32716	0.00729539	UP	1.01745	0.791311	0.832593	0.0256419	0	0	1	1
Q9CQJ8	NADH dehydrogenase [ubiquinone] 1 beta subcomplex subunit 9	Ndufb9	1.2493	0.00487775	UP	0.936225	0.300783	0.840737	0.0259267	0	0	1	1
Q8BFW7	Lipoma-preferred partner homolog	Lpp	1.23546	0.0345409	UP	0.834655	0.138211	1.22937	0.02761	0	0	1	1
Q6A4J8	Ubiquitin carboxyl-terminal hydrolase 7	Usp7	1.99205	0.0220211	UP	1.0749	0.487969	2.14875	0.0284072	0	0	1	1
Q9CYZ2	Tumor protein D54	Tpd52l2	0.792949	0.0188797	DOWN	1.01944	0.698937	0.802788	0.0292402	0	0	1	1
Q9CQW1	Synaptobrevin homolog YKT6	Ykt6	0.434107	0.00510744	DOWN	0.918946	0.718165	0.537148	0.0294806	0	0	1	1
Q9CZM2	60S ribosomal protein L15	Rpl15	1.2482	0.0465826	UP	0.982971	0.870065	0.782899	0.0314977	0	0	1	1
P26149	3 beta-hydroxysteroid dehydrogenase/Delta 5-->4-isomerase type 2;3-beta-hydroxy-Delta(5)-steroid dehydrogenase;Steroid Delta-isomerase	Hsd3b2	0.42216	0.00067883	DOWN	1.07015	0.587004	0.80831	0.0315307	0	0	1	1
Q6R891	Neurabin-2	Ppp1r9b	0.446824	0.014724	DOWN	1.18682	0.323432	0.651961	0.032358	0	0	1	1
P56528	ADP-ribosyl cyclase 1	Cd38	1.80217	0.00271113	UP	1.28925	0.0560245	1.33213	0.0323836	0	0	1	1
O35593	26S proteasome non-ATPase regulatory subunit 14	Psmd14	0.653636	0.0017914	DOWN	1.05692	0.579208	0.732063	0.0328471	0	0	1	1
Q8JZZ0	UDP-glucuronosyltransferase 3A2	Ugt3a2	0.56313	0.000372447	DOWN	1.22152	0.0688823	0.774616	0.0330625	0	0	1	1
P52480	Pyruvate kinase PKM	Pkm	0.759139	0.0246135	DOWN	0.822493	0.125004	0.780799	0.033855	0	0	1	1
Q9ERU9	E3 SUMO-protein ligase RanBP2;Putative peptidyl-prolyl cis-trans isomerase	Ranbp2	1.68422	0.00441025	UP	0.89193	0.383323	1.53104	0.0339227	0	0	1	1
Q924Z4	Ceramide synthase 2	Cers2	0.552456	0.0114004	DOWN	1.2874	0.29386	0.62259	0.0341693	0	0	1	1
Q8CGB6;Q8BZ33	Tensin-like C1 domain-containing phosphatase	Tenc1	1.47043	0.0258731	UP	1.04388	0.596278	1.40963	0.0347204	0	0	1	1
Q9WTP7	GTP:AMP phosphotransferase AK3, mitochondrial	Ak3	1.21504	0.0214277	UP	1.03968	0.479199	0.844841	0.0351353	0	0	1	1
Q9CQ01	Ribonuclease T2	Rnaset2	2.01337	0.0214016	UP	0.840166	0.294567	1.896	0.0358679	0	0	1	1
Q64471	Glutathione S-transferase theta-1	Gstt1	0.659809	0.0121824	DOWN	0.765255	0.0942634	0.737575	0.0358902	0	0	1	1
Q9JMH9	Unconventional myosin-XVIIIa	Myo18a	1.58964	0.0224926	UP	1.05762	0.591215	1.51274	0.0366807	0	0	1	1
Q99KQ4	Nicotinamide phosphoribosyltransferase	Nampt	1.68111	0.0182845	UP	0.870557	0.139858	1.57082	0.0370784	0	0	1	1
Q8BGB8	Ubiquinone biosynthesis protein COQ4 homolog, mitochondrial	Coq4	0.61407	0.00591931	DOWN	1.24224	0.13507	0.772711	0.0373328	0	0	1	1
Q3TXS7	26S proteasome non-ATPase regulatory subunit 1	Psmd1	0.785048	0.00491955	DOWN	1.05978	0.401723	0.776981	0.0375876	0	0	1	1
O54724	Polymerase I and transcript release factor	Ptrf	0.730995	0.0284965	DOWN	0.88938	0.466987	0.78068	0.0383372	0	0	1	1
Q8R5M8	Cell adhesion molecule 1	Cadm1	0.340117	0.0303576	DOWN	0.399458	0.215271	0.363609	0.0384904	0	0	1	1
P04938;P11588;P02762;B5X0G2	Major urinary proteins 11 and 8;Major urinary protein 1;Major urinary protein 6;Major urinary protein 17	Mup8;Mup1;Mup6;Mup17	0.0572083	2.84261e-06	DOWN	0.567311	0.0886832	1.6619	0.0389815	0	0	1	1
P70290	55 kDa erythrocyte membrane protein	Mpp1	0.724894	0.00186025	DOWN	1.14883	0.0691032	0.826794	0.0401663	0	0	1	1
P33173	Kinesin-like protein KIF1A	Kif1a	3.13612	0.0264423	UP	1.42998	0.447712	2.39224	0.0406092	0	0	1	1
P27773	Protein disulfide-isomerase A3	Pdia3	0.793076	0.000261553	DOWN	1.0617	0.1652	1.10166	0.0430256	0	0	1	1
P11276	Fibronectin;Anastellin	Fn1	4.13264	4.22548e-06	UP	0.749286	0.0906459	1.4285	0.0433056	0	0	1	1
Q9D855	Cytochrome b-c1 complex subunit 7	Uqcrb	1.18219	0.0127109	UP	0.999111	0.931327	0.882857	0.0433852	0	0	1	1
Q99K67	Alpha-aminoadipic semialdehyde synthase, mitochondrial;Lysine ketoglutarate reductase;Saccharopine dehydrogenase	Aass	1.90504	0.00104698	UP	1.09497	0.328208	0.71441	0.0443676	0	0	1	1
B0V2N1	Receptor-type tyrosine-protein phosphatase S	Ptprs	0.681913	0.0117575	DOWN	0.96478	0.790565	0.754398	0.0453171	0	0	1	1
Q8BGN3	Ectonucleotide pyrophosphatase/phosphodiesterase family member 6	Enpp6	0.510712	0.015327	DOWN	0.597005	0.0810113	0.599812	0.0453383	0	0	1	1
P21107	Tropomyosin alpha-3 chain	Tpm3	0.616555	0.0012329	DOWN	0.982809	0.933894	0.775429	0.0453609	0	0	1	1
Q922Q1;Q9CW42	MOSC domain-containing protein 2, mitochondrial	Marc2	1.28105	0.00641413	UP	1.05407	0.348698	0.847251	0.0454661	0	0	1	1
P29758	Ornithine aminotransferase, mitochondrial	Oat	1.15479	0.0157624	UP	1.02965	0.490364	0.882445	0.0458772	0	0	1	1
Q8CI51	PDZ and LIM domain protein 5	Pdlim5	1.42494	0.0100917	UP	0.768878	0.0564252	1.2559	0.0464304	0	0	1	1
O70585	Dystrobrevin beta	Dtnb	0.129887	0.0173297	DOWN	1.63157	0.0891315	0.168788	0.0465216	0	0	1	1
P35821	Tyrosine-protein phosphatase non-receptor type 1	Ptpn1	2.14757	0.0266085	UP	0.908115	0.685677	1.76552	0.0466944	0	0	1	1
Q91WL5	Cytochrome P450 4A12A	Cyp4a12a	0.224605	0.000503476	DOWN	1.31395	0.766063	1.57396	0.0476515	0	0	1	1
Q9R0H0	Peroxisomal acyl-coenzyme A oxidase 1	Acox1	0.483857	0.000511084	DOWN	1.11661	0.30975	1.30301	0.0479369	0	0	1	1
E9Q634;P70248	Unconventional myosin-Ie	Myo1e	0.554984	0.0151419	DOWN	0.905217	0.762458	0.64345	0.0495325	0	0	1	1
Q8VCM7	Fibrinogen gamma chain	Fgg	3.97261	0.0454948	UP	1.41934	0.188374	1.87033	0.0496332	0	0	1	1
P10107;A2BH40	Annexin A1	Anxa1	0.753097	0.0408089	DOWN	0.700889	0.0486241	1.10918	0.344271	0	0	0	0
Q8BSS9	Liprin-alpha-2	Ppfia2	5.29032	0.0396743	UP	1.68541	0.0486111	5.53995	0.0474287	0	0	0	0
Q9D6J6	NADH dehydrogenase [ubiquinone] flavoprotein 2, mitochondrial	Ndufv2	1.3405	0.00183897	UP	0.852941	0.0478537	0.868281	0.0247727	1	1	0	0
Q8CGP2;Q8CGP1;Q6ZWY9;Q64525;Q64478;Q64475;P10854;P10853;P70696	Histone H2B type 1-P;Histone H2B type 1-K;Histone H2B type 1-C/E/G;Histone H2B type 2-B;Histone H2B type 1-H;Histone H2B type 1-B;Histone H2B type 1-M;Histone H2B type 1-F/J/L;Histone H2B type 1-A	Hist1h2bp;Hist1h2bk;Hist1h2bc;Hist2h2bb;Hist1h2bh;Hist1h2bb;Hist1h2bm;Hist1h2bf;Hist1h2ba	0.416637	2.00007e-05	DOWN	0.74147	0.0469663	0.605503	0.00313351	0	0	0	0
P13597	Intercellular adhesion molecule 1	Icam1	1.34087	0.0169484	UP	1.25821	0.0467945	1.15242	0.381751	0	0	0	0
Q8QZY9	Splicing factor 3B subunit 4	Sf3b4	2.22437	0.0155335	UP	1.30755	0.0458628	3.00895	0.00569313	0	0	0	0
Q64521	Glycerol-3-phosphate dehydrogenase, mitochondrial	Gpd2	1.23871	0.0208715	UP	1.18937	0.0452336	1.12805	0.0789535	0	0	0	0
Q9D1Q6	Endoplasmic reticulum resident protein 44	Erp44	0.660365	0.0294097	DOWN	0.78858	0.0447577	0.855814	0.413594	0	0	0	0
Q61206	Platelet-activating factor acetylhydrolase IB subunit beta	Pafah1b2	0.776289	0.020518	DOWN	0.780208	0.0408013	0.965249	0.685982	0	0	0	0
P21619	Lamin-B2	Lmnb2	1.58477	0.030575	UP	1.30062	0.039078	0.745981	0.567525	0	0	0	0
Q9EQX4	Allograft inflammatory factor 1-like	Aif1l	0.715673	0.0157981	DOWN	0.661137	0.0377322	0.575165	0.000167949	0	0	0	0
Q8BG32	26S proteasome non-ATPase regulatory subunit 11	Psmd11	0.887917	0.0161094	DOWN	0.88714	0.0350579	0.901815	0.0723804	0	0	0	0
Q925F2	Endothelial cell-selective adhesion molecule	Esam	1.418	0.0360272	UP	1.22102	0.0332163	1.54267	0.0251402	0	0	0	0
Q64G17;O35381	Putative acidic leucine-rich nuclear phosphoprotein 32 family member C;Acidic leucine-rich nuclear phosphoprotein 32 family member A	Anp32c;Anp32a	0.741972	0.00596036	DOWN	0.800226	0.0328859	0.898147	0.217054	0	0	0	0
Q61595	Kinectin	Ktn1	1.62553	0.000834003	UP	1.24466	0.0321863	2.17174	7.29732e-05	0	0	0	0
P24369	Peptidyl-prolyl cis-trans isomerase B	Ppib	0.730038	0.000154922	DOWN	0.853756	0.0320681	0.970758	0.644928	0	0	0	0
P10493	Nidogen-1	Nid1	1.34541	0.00999261	UP	1.17315	0.0306371	1.08006	0.386819	0	0	0	0
Q60864	Stress-induced-phosphoprotein 1	Stip1	0.689113	0.000609794	DOWN	0.809346	0.0295351	1.06657	0.566391	0	0	0	0
Q99LB7	Sarcosine dehydrogenase, mitochondrial	Sardh	1.37865	0.00596175	UP	1.18049	0.0274947	0.896104	0.33657	0	0	0	0
A6H6E2	Multimerin-2	Mmrn2	1.53677	0.00497537	UP	1.28738	0.027446	1.29332	0.0424426	0	0	0	0
P62835	Ras-related protein Rap-1A	Rap1a	1.34373	0.0255855	UP	1.25595	0.0263496	1.0742	0.434351	0	0	0	0
Q6AW69	Cingulin-like protein 1	Cgnl1	1.50054	0.0343822	UP	1.38813	0.0259444	1.49838	0.0165362	0	0	0	0
Q9CXW2	28S ribosomal protein S22, mitochondrial	Mrps22	1.33664	0.000677456	UP	1.15138	0.0257118	1.17337	0.103086	0	0	0	0
Q62376	U1 small nuclear ribonucleoprotein 70 kDa	Snrnp70	1.28441	0.0459208	UP	1.2744	0.0252398	1.33932	0.00221976	0	0	0	0
P97429	Annexin A4	Anxa4	0.638039	0.00108249	DOWN	0.764606	0.0250073	0.853734	0.17668	0	0	0	0
Q8C166	Copine-1	Cpne1	0.732655	0.0128439	DOWN	0.705055	0.0243542	0.886565	0.176214	0	0	0	0
P22315	Ferrochelatase, mitochondrial	Fech	1.50819	3.62371e-05	UP	1.16707	0.0238358	1.02567	0.836671	0	0	0	0
Q8K1N2	Pleckstrin homology-like domain family B member 2	Phldb2	2.14959	0.00173024	UP	1.41043	0.0233439	2.83325	5.0919e-05	0	0	0	0
Q61171	Peroxiredoxin-2	Prdx2	0.690989	9.83324e-06	DOWN	0.869568	0.0224132	0.929765	0.291715	0	0	0	0
Q923I7	Sodium/glucose cotransporter 2	Slc5a2	0.647176	0.00247322	DOWN	0.726214	0.0222418	0.638263	0.00106181	0	0	0	0
P11499	Heat shock protein HSP 90-beta	Hsp90ab1	0.78284	0.0024247	DOWN	0.84193	0.0222314	1.17065	0.0233826	0	0	0	0
P17742	Peptidyl-prolyl cis-trans isomerase A;Peptidyl-prolyl cis-trans isomerase A, N-terminally processed	Ppia	0.76717	0.00038104	DOWN	0.847964	0.0188597	1.01221	0.917218	0	0	0	0
P48036	Annexin A5	Anxa5	0.753618	0.0313929	DOWN	0.694805	0.018288	1.04498	0.542006	0	0	0	0
Q91V64	Isochorismatase domain-containing protein 1	Isoc1	0.684287	0.001889	DOWN	0.774355	0.0179658	0.939821	0.566018	0	0	0	0
Q8CAQ8	Mitochondrial inner membrane protein	Immt	1.14117	0.014198	UP	1.13677	0.0171829	0.907811	0.0778896	0	0	0	0
P56399	Ubiquitin carboxyl-terminal hydrolase 5	Usp5	0.825101	0.00812487	DOWN	0.769936	0.017027	1.08338	0.614502	0	0	0	0
P05202	Aspartate aminotransferase, mitochondrial	Got2	1.25397	0.00395	UP	1.18473	0.0156814	0.913424	0.222277	0	0	0	0
Q8K411	Presequence protease, mitochondrial	Pitrm1	1.43793	6.90626e-06	UP	1.12039	0.0149908	1.07518	0.430338	0	0	0	0
Q99PT1	Rho GDP-dissociation inhibitor 1	Arhgdia	0.790248	0.0371766	DOWN	0.693852	0.0145988	0.937684	0.324161	0	0	0	0
Q61239	Protein farnesyltransferase/geranylgeranyltransferase type-1 subunit alpha	Fnta	0.562504	0.0221208	DOWN	0.577076	0.0140926	0.642802	0.063399	0	0	0	0
Q9CQH0	PDZK1-interacting protein 1	Pdzk1ip1	0.409633	0.040685	DOWN	0.680242	0.014045	0.843132	0.952258	0	0	0	0
Q9CWG8	NADH dehydrogenase [ubiquinone] complex I, assembly factor 7	Ndufaf7	1.41053	0.0180104	UP	1.22419	0.0134899	0.612678	0.0692904	0	0	0	0
Q71RI9	Kynurenine--oxoglutarate transaminase 3	Ccbl2	1.64751	0.0101691	UP	1.70484	0.0121155	0.841509	0.427123	0	0	0	0
Q7TPV4	Myb-binding protein 1A	Mybbp1a	1.63105	0.00229917	UP	1.23698	0.0115631	1.3905	0.018035	0	0	0	0
P16330	2,3-cyclic-nucleotide 3-phosphodiesterase	Cnp	2.29521	1.01926e-06	UP	1.30653	0.0113198	2.26176	3.20778e-06	0	0	0	0
Q9JKW0	ADP-ribosylation factor-like protein 6-interacting protein 1	Arl6ip1	0.356491	0.000480287	DOWN	0.375705	0.0102646	0.834328	0.362876	0	0	0	0
Q9QXW9	Large neutral amino acids transporter small subunit 2	Slc7a8	0.652389	0.000915107	DOWN	0.719534	0.0101076	0.61519	1.8854e-05	0	0	0	0
P14246	Solute carrier family 2, facilitated glucose transporter member 2	Slc2a2	1.38262	0.0379644	UP	0.624889	0.00922889	0.526967	0.0257019	1	1	0	0
Q9QYR9	Acyl-coenzyme A thioesterase 2, mitochondrial	Acot2	1.1664	0.0373922	UP	1.38456	0.0067638	1.09478	0.107854	0	0	0	0
P21981	Protein-glutamine gamma-glutamyltransferase 2	Tgm2	0.341343	8.19141e-05	DOWN	0.504911	0.00663805	0.552056	3.74432e-05	0	0	0	0
P07901	Heat shock protein HSP 90-alpha	Hsp90aa1	0.8048	0.0124672	DOWN	0.802884	0.00602233	1.21812	0.0199703	0	0	0	0
P55772	Ectonucleoside triphosphate diphosphohydrolase 1	Entpd1	1.63211	0.0176307	UP	1.5656	0.0052339	1.26045	0.295045	0	0	0	0
P62821	Ras-related protein Rab-1A	Rab1A	0.889845	0.00842209	DOWN	0.890141	0.00478725	0.933404	0.192216	0	0	0	0
Q8K273	Membrane magnesium transporter 1	Mmgt1	0.846175	0.0232518	DOWN	0.760226	0.00309585	0.951575	0.471446	0	0	0	0
Q8CGP6;Q8R1M2;Q8CGP7;Q8CGP5;Q8BFU2;P22752;P27661	Histone H2A type 1-H;Histone H2A.J;Histone H2A type 1-K;Histone H2A type 1-F;Histone H2A type 3;Histone H2A type 1;Histone H2A.x	Hist1h2ah;H2afj;Hist1h2ak;Hist1h2af;Hist3h2a;Hist1h2ab;H2afx	0.530031	0.000237754	DOWN	0.643627	0.00308159	0.65179	0.00273381	0	0	0	0
Q49B93	Sodium-coupled monocarboxylate transporter 2	Slc5a12	0.676026	0.0148707	DOWN	0.53175	0.00277352	0.458155	0.00701136	0	0	0	0
Q71LX4	Talin-2	Tln2	1.48497	0.0301701	UP	1.6065	0.00170651	1.48255	0.01714	0	0	0	0
F8VPU2	FERM, RhoGEF and pleckstrin domain-containing protein 1	Farp1	1.42079	0.0122903	UP	1.71322	0.00161575	1.48207	0.0127093	0	0	0	0
Q9R1P4	Proteasome subunit alpha type-1	Psma1	0.890047	0.0420583	DOWN	0.739644	0.00156848	0.747683	0.00212376	0	0	0	0
Q9R190	Metastasis-associated protein MTA2	Mta2	1.54399	0.00375384	UP	1.37677	0.00145297	1.64072	0.00152494	0	0	0	0
Q91VH2	Sorting nexin-9	Snx9	0.744166	0.0105639	DOWN	0.723929	0.00135008	0.721921	0.0170226	0	0	0	0
Q8K3J1	NADH dehydrogenase [ubiquinone] iron-sulfur protein 8, mitochondrial	Ndufs8	1.24246	0.0134838	UP	1.32459	0.00071356	0.95262	0.546402	0	0	0	0
Q8BT60;P59108;Q1RLL3;Q9Z140;Q8BLR2;Q0VE82;Q9DC53;Q8JZW4	Copine-3	Cpne3	0.723208	0.0148278	DOWN	0.183383	0.000654282	0.7811	0.015128	0	0	0	0
Q9DC28;Q9JMK2	Casein kinase I isoform delta;Casein kinase I isoform epsilon	Csnk1d;Csnk1e	1.84446	0.0134742	UP	2.31642	0.000454526	1.77528	0.01447	0	0	0	0
P06281;P00796	Renin-1;Renin-2;Renin-2 heavy chain;Renin-2 light chain	Ren1;Ren2	0.408636	0.000161122	DOWN	3.23026	1.33123e-05	2.87404	8.82029e-10	1	1	0	0
